# Supplementary material for: A mathematical framework for understanding the spontaneous emergence of complexity applicable to growing multicellular systems
Source: PLoS Comput Biol. 2024 Jun 5;20(6):e1011882. doi: 10.1371/journal.pcbi.1011882 (PMC11182560; doi:10.1371/journal.pcbi.1011882)
Supplement: S2 Appendix — (XLSX) [file pcbi.1011882.s002.xlsx]

## Sheet: A=0B=0
Index of gene network	Maximal positional information	Intracellular	Intracellular	Intercellular	Intercellular	Intracellular	Intracellular	Intercellular	Intercellular
		A→A	B→A	A→A'	B→A'	A→B	B→B	A→B'	B→B'
1	0	-1	-1	-1	-1	-1	-1	-1	-1
2	0	0	-1	-1	-1	-1	-1	-1	-1
3	0	1	-1	-1	-1	-1	-1	-1	-1
4	0	-1	0	-1	-1	-1	-1	-1	-1
5	0	0	0	-1	-1	-1	-1	-1	-1
6	0	1	0	-1	-1	-1	-1	-1	-1
7	0	-1	1	-1	-1	-1	-1	-1	-1
8	0	0	1	-1	-1	-1	-1	-1	-1
9	0	1	1	-1	-1	-1	-1	-1	-1
10	0	-1	-1	0	-1	-1	-1	-1	-1
11	0	0	-1	0	-1	-1	-1	-1	-1
12	0	1	-1	0	-1	-1	-1	-1	-1
13	0	-1	0	0	-1	-1	-1	-1	-1
14	0	0	0	0	-1	-1	-1	-1	-1
15	0	1	0	0	-1	-1	-1	-1	-1
16	0	-1	1	0	-1	-1	-1	-1	-1
17	0	0	1	0	-1	-1	-1	-1	-1
18	0	1	1	0	-1	-1	-1	-1	-1
19	0	-1	-1	1	-1	-1	-1	-1	-1
20	0	0	-1	1	-1	-1	-1	-1	-1
21	0	1	-1	1	-1	-1	-1	-1	-1
22	0	-1	0	1	-1	-1	-1	-1	-1
23	0	0	0	1	-1	-1	-1	-1	-1
24	0	1	0	1	-1	-1	-1	-1	-1
25	0	-1	1	1	-1	-1	-1	-1	-1
26	0	0	1	1	-1	-1	-1	-1	-1
27	0	1	1	1	-1	-1	-1	-1	-1
28	0	-1	-1	-1	0	-1	-1	-1	-1
29	0	0	-1	-1	0	-1	-1	-1	-1
30	0	1	-1	-1	0	-1	-1	-1	-1
31	0	-1	0	-1	0	-1	-1	-1	-1
32	0	0	0	-1	0	-1	-1	-1	-1
33	0	1	0	-1	0	-1	-1	-1	-1
34	0	-1	1	-1	0	-1	-1	-1	-1
35	0	0	1	-1	0	-1	-1	-1	-1
36	0	1	1	-1	0	-1	-1	-1	-1
37	0	-1	-1	0	0	-1	-1	-1	-1
38	0	0	-1	0	0	-1	-1	-1	-1
39	0	1	-1	0	0	-1	-1	-1	-1
40	0	-1	0	0	0	-1	-1	-1	-1
41	0	0	0	0	0	-1	-1	-1	-1
42	0	1	0	0	0	-1	-1	-1	-1
43	0	-1	1	0	0	-1	-1	-1	-1
44	0	0	1	0	0	-1	-1	-1	-1
45	0	1	1	0	0	-1	-1	-1	-1
46	0	-1	-1	1	0	-1	-1	-1	-1
47	0	0	-1	1	0	-1	-1	-1	-1
48	0	1	-1	1	0	-1	-1	-1	-1
49	0	-1	0	1	0	-1	-1	-1	-1
50	0	0	0	1	0	-1	-1	-1	-1
51	0	1	0	1	0	-1	-1	-1	-1
52	0	-1	1	1	0	-1	-1	-1	-1
53	0	0	1	1	0	-1	-1	-1	-1
54	0	1	1	1	0	-1	-1	-1	-1
55	0	-1	-1	-1	1	-1	-1	-1	-1
56	0	0	-1	-1	1	-1	-1	-1	-1
57	0	1	-1	-1	1	-1	-1	-1	-1
58	0	-1	0	-1	1	-1	-1	-1	-1
59	0	0	0	-1	1	-1	-1	-1	-1
60	0	1	0	-1	1	-1	-1	-1	-1
61	0	-1	1	-1	1	-1	-1	-1	-1
62	0	0	1	-1	1	-1	-1	-1	-1
63	0	1	1	-1	1	-1	-1	-1	-1
64	0	-1	-1	0	1	-1	-1	-1	-1
65	0	0	-1	0	1	-1	-1	-1	-1
66	0	1	-1	0	1	-1	-1	-1	-1
67	0	-1	0	0	1	-1	-1	-1	-1
68	0	0	0	0	1	-1	-1	-1	-1
69	0	1	0	0	1	-1	-1	-1	-1
70	0	-1	1	0	1	-1	-1	-1	-1
71	0	0	1	0	1	-1	-1	-1	-1
72	0	1	1	0	1	-1	-1	-1	-1
73	0	-1	-1	1	1	-1	-1	-1	-1
74	0	0	-1	1	1	-1	-1	-1	-1
75	0	1	-1	1	1	-1	-1	-1	-1
76	0	-1	0	1	1	-1	-1	-1	-1
77	0	0	0	1	1	-1	-1	-1	-1
78	0	1	0	1	1	-1	-1	-1	-1
79	0	-1	1	1	1	-1	-1	-1	-1
80	0	0	1	1	1	-1	-1	-1	-1
81	0	1	1	1	1	-1	-1	-1	-1
82	0	-1	-1	-1	-1	0	-1	-1	-1
83	0	0	-1	-1	-1	0	-1	-1	-1
84	0	1	-1	-1	-1	0	-1	-1	-1
85	0	-1	0	-1	-1	0	-1	-1	-1
86	0	0	0	-1	-1	0	-1	-1	-1
87	0	1	0	-1	-1	0	-1	-1	-1
88	0	-1	1	-1	-1	0	-1	-1	-1
89	0	0	1	-1	-1	0	-1	-1	-1
90	0	1	1	-1	-1	0	-1	-1	-1
91	0	-1	-1	0	-1	0	-1	-1	-1
92	0	0	-1	0	-1	0	-1	-1	-1
93	0	1	-1	0	-1	0	-1	-1	-1
94	0	-1	0	0	-1	0	-1	-1	-1
95	0	0	0	0	-1	0	-1	-1	-1
96	0	1	0	0	-1	0	-1	-1	-1
97	0	-1	1	0	-1	0	-1	-1	-1
98	0	0	1	0	-1	0	-1	-1	-1
99	0	1	1	0	-1	0	-1	-1	-1
100	0	-1	-1	1	-1	0	-1	-1	-1
101	0	0	-1	1	-1	0	-1	-1	-1
102	0	1	-1	1	-1	0	-1	-1	-1
103	0	-1	0	1	-1	0	-1	-1	-1
104	0	0	0	1	-1	0	-1	-1	-1
105	0	1	0	1	-1	0	-1	-1	-1
106	0	-1	1	1	-1	0	-1	-1	-1
107	0	0	1	1	-1	0	-1	-1	-1
108	0	1	1	1	-1	0	-1	-1	-1
109	0	-1	-1	-1	0	0	-1	-1	-1
110	0	0	-1	-1	0	0	-1	-1	-1
111	0	1	-1	-1	0	0	-1	-1	-1
112	0	-1	0	-1	0	0	-1	-1	-1
113	0	0	0	-1	0	0	-1	-1	-1
114	0	1	0	-1	0	0	-1	-1	-1
115	0	-1	1	-1	0	0	-1	-1	-1
116	0	0	1	-1	0	0	-1	-1	-1
117	0	1	1	-1	0	0	-1	-1	-1
118	0	-1	-1	0	0	0	-1	-1	-1
119	0	0	-1	0	0	0	-1	-1	-1
120	0	1	-1	0	0	0	-1	-1	-1
121	0	-1	0	0	0	0	-1	-1	-1
122	0	0	0	0	0	0	-1	-1	-1
123	0	1	0	0	0	0	-1	-1	-1
124	0	-1	1	0	0	0	-1	-1	-1
125	0	0	1	0	0	0	-1	-1	-1
126	0	1	1	0	0	0	-1	-1	-1
127	0	-1	-1	1	0	0	-1	-1	-1
128	0	0	-1	1	0	0	-1	-1	-1
129	0	1	-1	1	0	0	-1	-1	-1
130	0	-1	0	1	0	0	-1	-1	-1
131	0	0	0	1	0	0	-1	-1	-1
132	0	1	0	1	0	0	-1	-1	-1
133	0	-1	1	1	0	0	-1	-1	-1
134	0	0	1	1	0	0	-1	-1	-1
135	0	1	1	1	0	0	-1	-1	-1
136	0	-1	-1	-1	1	0	-1	-1	-1
137	0	0	-1	-1	1	0	-1	-1	-1
138	0	1	-1	-1	1	0	-1	-1	-1
139	0	-1	0	-1	1	0	-1	-1	-1
140	0	0	0	-1	1	0	-1	-1	-1
141	0	1	0	-1	1	0	-1	-1	-1
142	0	-1	1	-1	1	0	-1	-1	-1
143	0	0	1	-1	1	0	-1	-1	-1
144	0	1	1	-1	1	0	-1	-1	-1
145	0	-1	-1	0	1	0	-1	-1	-1
146	0	0	-1	0	1	0	-1	-1	-1
147	0	1	-1	0	1	0	-1	-1	-1
148	0	-1	0	0	1	0	-1	-1	-1
149	0	0	0	0	1	0	-1	-1	-1
150	0	1	0	0	1	0	-1	-1	-1
151	0	-1	1	0	1	0	-1	-1	-1
152	0	0	1	0	1	0	-1	-1	-1
153	0	1	1	0	1	0	-1	-1	-1
154	0	-1	-1	1	1	0	-1	-1	-1
155	0	0	-1	1	1	0	-1	-1	-1
156	0	1	-1	1	1	0	-1	-1	-1
157	0	-1	0	1	1	0	-1	-1	-1
158	0	0	0	1	1	0	-1	-1	-1
159	0	1	0	1	1	0	-1	-1	-1
160	0	-1	1	1	1	0	-1	-1	-1
161	0	0	1	1	1	0	-1	-1	-1
162	0	1	1	1	1	0	-1	-1	-1
163	0	-1	-1	-1	-1	1	-1	-1	-1
164	0	0	-1	-1	-1	1	-1	-1	-1
165	0	1	-1	-1	-1	1	-1	-1	-1
166	0	-1	0	-1	-1	1	-1	-1	-1
167	0	0	0	-1	-1	1	-1	-1	-1
168	0	1	0	-1	-1	1	-1	-1	-1
169	0	-1	1	-1	-1	1	-1	-1	-1
170	0	0	1	-1	-1	1	-1	-1	-1
171	0	1	1	-1	-1	1	-1	-1	-1
172	0	-1	-1	0	-1	1	-1	-1	-1
173	0	0	-1	0	-1	1	-1	-1	-1
174	0	1	-1	0	-1	1	-1	-1	-1
175	0	-1	0	0	-1	1	-1	-1	-1
176	0	0	0	0	-1	1	-1	-1	-1
177	0	1	0	0	-1	1	-1	-1	-1
178	0	-1	1	0	-1	1	-1	-1	-1
179	0	0	1	0	-1	1	-1	-1	-1
180	0	1	1	0	-1	1	-1	-1	-1
181	0	-1	-1	1	-1	1	-1	-1	-1
182	0	0	-1	1	-1	1	-1	-1	-1
183	0	1	-1	1	-1	1	-1	-1	-1
184	0	-1	0	1	-1	1	-1	-1	-1
185	0	0	0	1	-1	1	-1	-1	-1
186	0	1	0	1	-1	1	-1	-1	-1
187	0	-1	1	1	-1	1	-1	-1	-1
188	0	0	1	1	-1	1	-1	-1	-1
189	0	1	1	1	-1	1	-1	-1	-1
190	0	-1	-1	-1	0	1	-1	-1	-1
191	0	0	-1	-1	0	1	-1	-1	-1
192	0	1	-1	-1	0	1	-1	-1	-1
193	0	-1	0	-1	0	1	-1	-1	-1
194	0	0	0	-1	0	1	-1	-1	-1
195	0	1	0	-1	0	1	-1	-1	-1
196	0	-1	1	-1	0	1	-1	-1	-1
197	0	0	1	-1	0	1	-1	-1	-1
198	0	1	1	-1	0	1	-1	-1	-1
199	0	-1	-1	0	0	1	-1	-1	-1
200	0	0	-1	0	0	1	-1	-1	-1
201	0	1	-1	0	0	1	-1	-1	-1
202	0	-1	0	0	0	1	-1	-1	-1
203	0	0	0	0	0	1	-1	-1	-1
204	0	1	0	0	0	1	-1	-1	-1
205	0	-1	1	0	0	1	-1	-1	-1
206	0	0	1	0	0	1	-1	-1	-1
207	0	1	1	0	0	1	-1	-1	-1
208	0	-1	-1	1	0	1	-1	-1	-1
209	0	0	-1	1	0	1	-1	-1	-1
210	0	1	-1	1	0	1	-1	-1	-1
211	0	-1	0	1	0	1	-1	-1	-1
212	0	0	0	1	0	1	-1	-1	-1
213	0	1	0	1	0	1	-1	-1	-1
214	0	-1	1	1	0	1	-1	-1	-1
215	0	0	1	1	0	1	-1	-1	-1
216	0	1	1	1	0	1	-1	-1	-1
217	0	-1	-1	-1	1	1	-1	-1	-1
218	0	0	-1	-1	1	1	-1	-1	-1
219	0	1	-1	-1	1	1	-1	-1	-1
220	0	-1	0	-1	1	1	-1	-1	-1
221	0	0	0	-1	1	1	-1	-1	-1
222	0	1	0	-1	1	1	-1	-1	-1
223	0	-1	1	-1	1	1	-1	-1	-1
224	0	0	1	-1	1	1	-1	-1	-1
225	0	1	1	-1	1	1	-1	-1	-1
226	0	-1	-1	0	1	1	-1	-1	-1
227	0	0	-1	0	1	1	-1	-1	-1
228	0	1	-1	0	1	1	-1	-1	-1
229	0	-1	0	0	1	1	-1	-1	-1
230	0	0	0	0	1	1	-1	-1	-1
231	0	1	0	0	1	1	-1	-1	-1
232	0	-1	1	0	1	1	-1	-1	-1
233	0	0	1	0	1	1	-1	-1	-1
234	0	1	1	0	1	1	-1	-1	-1
235	0	-1	-1	1	1	1	-1	-1	-1
236	0	0	-1	1	1	1	-1	-1	-1
237	0	1	-1	1	1	1	-1	-1	-1
238	0	-1	0	1	1	1	-1	-1	-1
239	0	0	0	1	1	1	-1	-1	-1
240	0	1	0	1	1	1	-1	-1	-1
241	0	-1	1	1	1	1	-1	-1	-1
242	0	0	1	1	1	1	-1	-1	-1
243	0	1	1	1	1	1	-1	-1	-1
244	0	-1	-1	-1	-1	-1	0	-1	-1
245	0	0	-1	-1	-1	-1	0	-1	-1
246	0	1	-1	-1	-1	-1	0	-1	-1
247	0	-1	0	-1	-1	-1	0	-1	-1
248	0	0	0	-1	-1	-1	0	-1	-1
249	0	1	0	-1	-1	-1	0	-1	-1
250	0	-1	1	-1	-1	-1	0	-1	-1
251	0	0	1	-1	-1	-1	0	-1	-1
252	0	1	1	-1	-1	-1	0	-1	-1
253	0	-1	-1	0	-1	-1	0	-1	-1
254	0	0	-1	0	-1	-1	0	-1	-1
255	0	1	-1	0	-1	-1	0	-1	-1
256	0	-1	0	0	-1	-1	0	-1	-1
257	0	0	0	0	-1	-1	0	-1	-1
258	0	1	0	0	-1	-1	0	-1	-1
259	0	-1	1	0	-1	-1	0	-1	-1
260	0	0	1	0	-1	-1	0	-1	-1
261	0	1	1	0	-1	-1	0	-1	-1
262	0	-1	-1	1	-1	-1	0	-1	-1
263	0	0	-1	1	-1	-1	0	-1	-1
264	0	1	-1	1	-1	-1	0	-1	-1
265	0	-1	0	1	-1	-1	0	-1	-1
266	0	0	0	1	-1	-1	0	-1	-1
267	0	1	0	1	-1	-1	0	-1	-1
268	0	-1	1	1	-1	-1	0	-1	-1
269	0	0	1	1	-1	-1	0	-1	-1
270	0	1	1	1	-1	-1	0	-1	-1
271	0	-1	-1	-1	0	-1	0	-1	-1
272	0	0	-1	-1	0	-1	0	-1	-1
273	0	1	-1	-1	0	-1	0	-1	-1
274	0	-1	0	-1	0	-1	0	-1	-1
275	0	0	0	-1	0	-1	0	-1	-1
276	0	1	0	-1	0	-1	0	-1	-1
277	0	-1	1	-1	0	-1	0	-1	-1
278	0	0	1	-1	0	-1	0	-1	-1
279	0	1	1	-1	0	-1	0	-1	-1
280	0	-1	-1	0	0	-1	0	-1	-1
281	0	0	-1	0	0	-1	0	-1	-1
282	0	1	-1	0	0	-1	0	-1	-1
283	0	-1	0	0	0	-1	0	-1	-1
284	0	0	0	0	0	-1	0	-1	-1
285	0	1	0	0	0	-1	0	-1	-1
286	0	-1	1	0	0	-1	0	-1	-1
287	0	0	1	0	0	-1	0	-1	-1
288	0	1	1	0	0	-1	0	-1	-1
289	0	-1	-1	1	0	-1	0	-1	-1
290	0	0	-1	1	0	-1	0	-1	-1
291	0	1	-1	1	0	-1	0	-1	-1
292	0	-1	0	1	0	-1	0	-1	-1
293	0	0	0	1	0	-1	0	-1	-1
294	0	1	0	1	0	-1	0	-1	-1
295	0	-1	1	1	0	-1	0	-1	-1
296	0	0	1	1	0	-1	0	-1	-1
297	0	1	1	1	0	-1	0	-1	-1
298	0	-1	-1	-1	1	-1	0	-1	-1
299	0	0	-1	-1	1	-1	0	-1	-1
300	0	1	-1	-1	1	-1	0	-1	-1
301	0	-1	0	-1	1	-1	0	-1	-1
302	0	0	0	-1	1	-1	0	-1	-1
303	0	1	0	-1	1	-1	0	-1	-1
304	0	-1	1	-1	1	-1	0	-1	-1
305	0	0	1	-1	1	-1	0	-1	-1
306	0	1	1	-1	1	-1	0	-1	-1
307	0	-1	-1	0	1	-1	0	-1	-1
308	0	0	-1	0	1	-1	0	-1	-1
309	0	1	-1	0	1	-1	0	-1	-1
310	0	-1	0	0	1	-1	0	-1	-1
311	0	0	0	0	1	-1	0	-1	-1
312	0	1	0	0	1	-1	0	-1	-1
313	0	-1	1	0	1	-1	0	-1	-1
314	0	0	1	0	1	-1	0	-1	-1
315	0	1	1	0	1	-1	0	-1	-1
316	0	-1	-1	1	1	-1	0	-1	-1
317	0	0	-1	1	1	-1	0	-1	-1
318	0	1	-1	1	1	-1	0	-1	-1
319	0	-1	0	1	1	-1	0	-1	-1
320	0	0	0	1	1	-1	0	-1	-1
321	0	1	0	1	1	-1	0	-1	-1
322	0	-1	1	1	1	-1	0	-1	-1
323	0	0	1	1	1	-1	0	-1	-1
324	0	1	1	1	1	-1	0	-1	-1
325	0	-1	-1	-1	-1	0	0	-1	-1
326	0	0	-1	-1	-1	0	0	-1	-1
327	0	1	-1	-1	-1	0	0	-1	-1
328	0	-1	0	-1	-1	0	0	-1	-1
329	0	0	0	-1	-1	0	0	-1	-1
330	0	1	0	-1	-1	0	0	-1	-1
331	0	-1	1	-1	-1	0	0	-1	-1
332	0	0	1	-1	-1	0	0	-1	-1
333	0	1	1	-1	-1	0	0	-1	-1
334	0	-1	-1	0	-1	0	0	-1	-1
335	0	0	-1	0	-1	0	0	-1	-1
336	0	1	-1	0	-1	0	0	-1	-1
337	0	-1	0	0	-1	0	0	-1	-1
338	0	0	0	0	-1	0	0	-1	-1
339	0	1	0	0	-1	0	0	-1	-1
340	0	-1	1	0	-1	0	0	-1	-1
341	0	0	1	0	-1	0	0	-1	-1
342	0	1	1	0	-1	0	0	-1	-1
343	0	-1	-1	1	-1	0	0	-1	-1
344	0	0	-1	1	-1	0	0	-1	-1
345	0	1	-1	1	-1	0	0	-1	-1
346	0	-1	0	1	-1	0	0	-1	-1
347	0	0	0	1	-1	0	0	-1	-1
348	0	1	0	1	-1	0	0	-1	-1
349	0	-1	1	1	-1	0	0	-1	-1
350	0	0	1	1	-1	0	0	-1	-1
351	0	1	1	1	-1	0	0	-1	-1
352	0	-1	-1	-1	0	0	0	-1	-1
353	0	0	-1	-1	0	0	0	-1	-1
354	0	1	-1	-1	0	0	0	-1	-1
355	0	-1	0	-1	0	0	0	-1	-1
356	0	0	0	-1	0	0	0	-1	-1
357	0	1	0	-1	0	0	0	-1	-1
358	0	-1	1	-1	0	0	0	-1	-1
359	0	0	1	-1	0	0	0	-1	-1
360	0	1	1	-1	0	0	0	-1	-1
361	0	-1	-1	0	0	0	0	-1	-1
362	0	0	-1	0	0	0	0	-1	-1
363	0	1	-1	0	0	0	0	-1	-1
364	0	-1	0	0	0	0	0	-1	-1
365	0	0	0	0	0	0	0	-1	-1
366	0	1	0	0	0	0	0	-1	-1
367	0	-1	1	0	0	0	0	-1	-1
368	0	0	1	0	0	0	0	-1	-1
369	0	1	1	0	0	0	0	-1	-1
370	0	-1	-1	1	0	0	0	-1	-1
371	0	0	-1	1	0	0	0	-1	-1
372	0	1	-1	1	0	0	0	-1	-1
373	0	-1	0	1	0	0	0	-1	-1
374	0	0	0	1	0	0	0	-1	-1
375	0	1	0	1	0	0	0	-1	-1
376	0	-1	1	1	0	0	0	-1	-1
377	0	0	1	1	0	0	0	-1	-1
378	0	1	1	1	0	0	0	-1	-1
379	0	-1	-1	-1	1	0	0	-1	-1
380	0	0	-1	-1	1	0	0	-1	-1
381	0	1	-1	-1	1	0	0	-1	-1
382	0	-1	0	-1	1	0	0	-1	-1
383	0	0	0	-1	1	0	0	-1	-1
384	0	1	0	-1	1	0	0	-1	-1
385	0	-1	1	-1	1	0	0	-1	-1
386	0	0	1	-1	1	0	0	-1	-1
387	0	1	1	-1	1	0	0	-1	-1
388	0	-1	-1	0	1	0	0	-1	-1
389	0	0	-1	0	1	0	0	-1	-1
390	0	1	-1	0	1	0	0	-1	-1
391	0	-1	0	0	1	0	0	-1	-1
392	0	0	0	0	1	0	0	-1	-1
393	0	1	0	0	1	0	0	-1	-1
394	0	-1	1	0	1	0	0	-1	-1
395	0	0	1	0	1	0	0	-1	-1
396	0	1	1	0	1	0	0	-1	-1
397	0	-1	-1	1	1	0	0	-1	-1
398	0	0	-1	1	1	0	0	-1	-1
399	0	1	-1	1	1	0	0	-1	-1
400	0	-1	0	1	1	0	0	-1	-1
401	0	0	0	1	1	0	0	-1	-1
402	0	1	0	1	1	0	0	-1	-1
403	0	-1	1	1	1	0	0	-1	-1
404	0	0	1	1	1	0	0	-1	-1
405	0	1	1	1	1	0	0	-1	-1
406	0	-1	-1	-1	-1	1	0	-1	-1
407	0	0	-1	-1	-1	1	0	-1	-1
408	0	1	-1	-1	-1	1	0	-1	-1
409	0	-1	0	-1	-1	1	0	-1	-1
410	0	0	0	-1	-1	1	0	-1	-1
411	0	1	0	-1	-1	1	0	-1	-1
412	0	-1	1	-1	-1	1	0	-1	-1
413	0	0	1	-1	-1	1	0	-1	-1
414	0	1	1	-1	-1	1	0	-1	-1
415	0	-1	-1	0	-1	1	0	-1	-1
416	0	0	-1	0	-1	1	0	-1	-1
417	0	1	-1	0	-1	1	0	-1	-1
418	0	-1	0	0	-1	1	0	-1	-1
419	0	0	0	0	-1	1	0	-1	-1
420	0	1	0	0	-1	1	0	-1	-1
421	0	-1	1	0	-1	1	0	-1	-1
422	0	0	1	0	-1	1	0	-1	-1
423	0	1	1	0	-1	1	0	-1	-1
424	0	-1	-1	1	-1	1	0	-1	-1
425	0	0	-1	1	-1	1	0	-1	-1
426	0	1	-1	1	-1	1	0	-1	-1
427	0	-1	0	1	-1	1	0	-1	-1
428	0	0	0	1	-1	1	0	-1	-1
429	0	1	0	1	-1	1	0	-1	-1
430	0	-1	1	1	-1	1	0	-1	-1
431	0	0	1	1	-1	1	0	-1	-1
432	0	1	1	1	-1	1	0	-1	-1
433	0	-1	-1	-1	0	1	0	-1	-1
434	0	0	-1	-1	0	1	0	-1	-1
435	0	1	-1	-1	0	1	0	-1	-1
436	0	-1	0	-1	0	1	0	-1	-1
437	0	0	0	-1	0	1	0	-1	-1
438	0	1	0	-1	0	1	0	-1	-1
439	0	-1	1	-1	0	1	0	-1	-1
440	0	0	1	-1	0	1	0	-1	-1
441	0	1	1	-1	0	1	0	-1	-1
442	0	-1	-1	0	0	1	0	-1	-1
443	0	0	-1	0	0	1	0	-1	-1
444	0	1	-1	0	0	1	0	-1	-1
445	0	-1	0	0	0	1	0	-1	-1
446	0	0	0	0	0	1	0	-1	-1
447	0	1	0	0	0	1	0	-1	-1
448	0	-1	1	0	0	1	0	-1	-1
449	0	0	1	0	0	1	0	-1	-1
450	0	1	1	0	0	1	0	-1	-1
451	0	-1	-1	1	0	1	0	-1	-1
452	0	0	-1	1	0	1	0	-1	-1
453	0	1	-1	1	0	1	0	-1	-1
454	0	-1	0	1	0	1	0	-1	-1
455	0	0	0	1	0	1	0	-1	-1
456	0	1	0	1	0	1	0	-1	-1
457	0	-1	1	1	0	1	0	-1	-1
458	0	0	1	1	0	1	0	-1	-1
459	0	1	1	1	0	1	0	-1	-1
460	0	-1	-1	-1	1	1	0	-1	-1
461	0	0	-1	-1	1	1	0	-1	-1
462	0	1	-1	-1	1	1	0	-1	-1
463	0	-1	0	-1	1	1	0	-1	-1
464	0	0	0	-1	1	1	0	-1	-1
465	0	1	0	-1	1	1	0	-1	-1
466	0	-1	1	-1	1	1	0	-1	-1
467	0	0	1	-1	1	1	0	-1	-1
468	0	1	1	-1	1	1	0	-1	-1
469	0	-1	-1	0	1	1	0	-1	-1
470	0	0	-1	0	1	1	0	-1	-1
471	0	1	-1	0	1	1	0	-1	-1
472	0	-1	0	0	1	1	0	-1	-1
473	0	0	0	0	1	1	0	-1	-1
474	0	1	0	0	1	1	0	-1	-1
475	0	-1	1	0	1	1	0	-1	-1
476	0	0	1	0	1	1	0	-1	-1
477	0	1	1	0	1	1	0	-1	-1
478	0	-1	-1	1	1	1	0	-1	-1
479	0	0	-1	1	1	1	0	-1	-1
480	0	1	-1	1	1	1	0	-1	-1
481	0	-1	0	1	1	1	0	-1	-1
482	0	0	0	1	1	1	0	-1	-1
483	0	1	0	1	1	1	0	-1	-1
484	0	-1	1	1	1	1	0	-1	-1
485	0	0	1	1	1	1	0	-1	-1
486	0	1	1	1	1	1	0	-1	-1
487	0	-1	-1	-1	-1	-1	1	-1	-1
488	0	0	-1	-1	-1	-1	1	-1	-1
489	0	1	-1	-1	-1	-1	1	-1	-1
490	0	-1	0	-1	-1	-1	1	-1	-1
491	0	0	0	-1	-1	-1	1	-1	-1
492	0	1	0	-1	-1	-1	1	-1	-1
493	0	-1	1	-1	-1	-1	1	-1	-1
494	0	0	1	-1	-1	-1	1	-1	-1
495	0	1	1	-1	-1	-1	1	-1	-1
496	0	-1	-1	0	-1	-1	1	-1	-1
497	0	0	-1	0	-1	-1	1	-1	-1
498	0	1	-1	0	-1	-1	1	-1	-1
499	0	-1	0	0	-1	-1	1	-1	-1
500	0	0	0	0	-1	-1	1	-1	-1
501	0	1	0	0	-1	-1	1	-1	-1
502	0	-1	1	0	-1	-1	1	-1	-1
503	0	0	1	0	-1	-1	1	-1	-1
504	0	1	1	0	-1	-1	1	-1	-1
505	0	-1	-1	1	-1	-1	1	-1	-1
506	0	0	-1	1	-1	-1	1	-1	-1
507	0	1	-1	1	-1	-1	1	-1	-1
508	0	-1	0	1	-1	-1	1	-1	-1
509	0	0	0	1	-1	-1	1	-1	-1
510	0	1	0	1	-1	-1	1	-1	-1
511	0	-1	1	1	-1	-1	1	-1	-1
512	0	0	1	1	-1	-1	1	-1	-1
513	0	1	1	1	-1	-1	1	-1	-1
514	0	-1	-1	-1	0	-1	1	-1	-1
515	0	0	-1	-1	0	-1	1	-1	-1
516	0	1	-1	-1	0	-1	1	-1	-1
517	0	-1	0	-1	0	-1	1	-1	-1
518	0	0	0	-1	0	-1	1	-1	-1
519	0	1	0	-1	0	-1	1	-1	-1
520	0	-1	1	-1	0	-1	1	-1	-1
521	0	0	1	-1	0	-1	1	-1	-1
522	0	1	1	-1	0	-1	1	-1	-1
523	0	-1	-1	0	0	-1	1	-1	-1
524	0	0	-1	0	0	-1	1	-1	-1
525	0	1	-1	0	0	-1	1	-1	-1
526	0	-1	0	0	0	-1	1	-1	-1
527	0	0	0	0	0	-1	1	-1	-1
528	0	1	0	0	0	-1	1	-1	-1
529	0	-1	1	0	0	-1	1	-1	-1
530	0	0	1	0	0	-1	1	-1	-1
531	0	1	1	0	0	-1	1	-1	-1
532	0	-1	-1	1	0	-1	1	-1	-1
533	0	0	-1	1	0	-1	1	-1	-1
534	0	1	-1	1	0	-1	1	-1	-1
535	0	-1	0	1	0	-1	1	-1	-1
536	0	0	0	1	0	-1	1	-1	-1
537	0	1	0	1	0	-1	1	-1	-1
538	0	-1	1	1	0	-1	1	-1	-1
539	0	0	1	1	0	-1	1	-1	-1
540	0	1	1	1	0	-1	1	-1	-1
541	0	-1	-1	-1	1	-1	1	-1	-1
542	0	0	-1	-1	1	-1	1	-1	-1
543	0	1	-1	-1	1	-1	1	-1	-1
544	0	-1	0	-1	1	-1	1	-1	-1
545	0	0	0	-1	1	-1	1	-1	-1
546	0	1	0	-1	1	-1	1	-1	-1
547	0	-1	1	-1	1	-1	1	-1	-1
548	0	0	1	-1	1	-1	1	-1	-1
549	0	1	1	-1	1	-1	1	-1	-1
550	0	-1	-1	0	1	-1	1	-1	-1
551	0	0	-1	0	1	-1	1	-1	-1
552	0	1	-1	0	1	-1	1	-1	-1
553	0	-1	0	0	1	-1	1	-1	-1
554	0	0	0	0	1	-1	1	-1	-1
555	0	1	0	0	1	-1	1	-1	-1
556	0	-1	1	0	1	-1	1	-1	-1
557	0	0	1	0	1	-1	1	-1	-1
558	0	1	1	0	1	-1	1	-1	-1
559	0	-1	-1	1	1	-1	1	-1	-1
560	0	0	-1	1	1	-1	1	-1	-1
561	0	1	-1	1	1	-1	1	-1	-1
562	0	-1	0	1	1	-1	1	-1	-1
563	0	0	0	1	1	-1	1	-1	-1
564	0	1	0	1	1	-1	1	-1	-1
565	0	-1	1	1	1	-1	1	-1	-1
566	0	0	1	1	1	-1	1	-1	-1
567	0	1	1	1	1	-1	1	-1	-1
568	0	-1	-1	-1	-1	0	1	-1	-1
569	0	0	-1	-1	-1	0	1	-1	-1
570	0	1	-1	-1	-1	0	1	-1	-1
571	0	-1	0	-1	-1	0	1	-1	-1
572	0	0	0	-1	-1	0	1	-1	-1
573	0	1	0	-1	-1	0	1	-1	-1
574	0	-1	1	-1	-1	0	1	-1	-1
575	0	0	1	-1	-1	0	1	-1	-1
576	0	1	1	-1	-1	0	1	-1	-1
577	0	-1	-1	0	-1	0	1	-1	-1
578	0	0	-1	0	-1	0	1	-1	-1
579	0	1	-1	0	-1	0	1	-1	-1
580	0	-1	0	0	-1	0	1	-1	-1
581	0	0	0	0	-1	0	1	-1	-1
582	0	1	0	0	-1	0	1	-1	-1
583	0	-1	1	0	-1	0	1	-1	-1
584	0	0	1	0	-1	0	1	-1	-1
585	0	1	1	0	-1	0	1	-1	-1
586	0	-1	-1	1	-1	0	1	-1	-1
587	0	0	-1	1	-1	0	1	-1	-1
588	0	1	-1	1	-1	0	1	-1	-1
589	0	-1	0	1	-1	0	1	-1	-1
590	0	0	0	1	-1	0	1	-1	-1
591	0	1	0	1	-1	0	1	-1	-1
592	0	-1	1	1	-1	0	1	-1	-1
593	0	0	1	1	-1	0	1	-1	-1
594	0	1	1	1	-1	0	1	-1	-1
595	0	-1	-1	-1	0	0	1	-1	-1
596	0	0	-1	-1	0	0	1	-1	-1
597	0	1	-1	-1	0	0	1	-1	-1
598	0	-1	0	-1	0	0	1	-1	-1
599	0	0	0	-1	0	0	1	-1	-1
600	0	1	0	-1	0	0	1	-1	-1
601	0	-1	1	-1	0	0	1	-1	-1
602	0	0	1	-1	0	0	1	-1	-1
603	0	1	1	-1	0	0	1	-1	-1
604	0	-1	-1	0	0	0	1	-1	-1
605	0	0	-1	0	0	0	1	-1	-1
606	0	1	-1	0	0	0	1	-1	-1
607	0	-1	0	0	0	0	1	-1	-1
608	0	0	0	0	0	0	1	-1	-1
609	0	1	0	0	0	0	1	-1	-1
610	0	-1	1	0	0	0	1	-1	-1
611	0	0	1	0	0	0	1	-1	-1
612	0	1	1	0	0	0	1	-1	-1
613	0	-1	-1	1	0	0	1	-1	-1
614	0	0	-1	1	0	0	1	-1	-1
615	0	1	-1	1	0	0	1	-1	-1
616	0	-1	0	1	0	0	1	-1	-1
617	0	0	0	1	0	0	1	-1	-1
618	0	1	0	1	0	0	1	-1	-1
619	0	-1	1	1	0	0	1	-1	-1
620	0	0	1	1	0	0	1	-1	-1
621	0	1	1	1	0	0	1	-1	-1
622	0	-1	-1	-1	1	0	1	-1	-1
623	0	0	-1	-1	1	0	1	-1	-1
624	0	1	-1	-1	1	0	1	-1	-1
625	0	-1	0	-1	1	0	1	-1	-1
626	0	0	0	-1	1	0	1	-1	-1
627	0	1	0	-1	1	0	1	-1	-1
628	0	-1	1	-1	1	0	1	-1	-1
629	0	0	1	-1	1	0	1	-1	-1
630	0	1	1	-1	1	0	1	-1	-1
631	0	-1	-1	0	1	0	1	-1	-1
632	0	0	-1	0	1	0	1	-1	-1
633	0	1	-1	0	1	0	1	-1	-1
634	0	-1	0	0	1	0	1	-1	-1
635	0	0	0	0	1	0	1	-1	-1
636	0	1	0	0	1	0	1	-1	-1
637	0	-1	1	0	1	0	1	-1	-1
638	0	0	1	0	1	0	1	-1	-1
639	0	1	1	0	1	0	1	-1	-1
640	0	-1	-1	1	1	0	1	-1	-1
641	0	0	-1	1	1	0	1	-1	-1
642	0	1	-1	1	1	0	1	-1	-1
643	0	-1	0	1	1	0	1	-1	-1
644	0	0	0	1	1	0	1	-1	-1
645	0	1	0	1	1	0	1	-1	-1
646	0	-1	1	1	1	0	1	-1	-1
647	0	0	1	1	1	0	1	-1	-1
648	0	1	1	1	1	0	1	-1	-1
649	0	-1	-1	-1	-1	1	1	-1	-1
650	0	0	-1	-1	-1	1	1	-1	-1
651	0	1	-1	-1	-1	1	1	-1	-1
652	0	-1	0	-1	-1	1	1	-1	-1
653	0	0	0	-1	-1	1	1	-1	-1
654	0	1	0	-1	-1	1	1	-1	-1
655	0	-1	1	-1	-1	1	1	-1	-1
656	0	0	1	-1	-1	1	1	-1	-1
657	0	1	1	-1	-1	1	1	-1	-1
658	0	-1	-1	0	-1	1	1	-1	-1
659	0	0	-1	0	-1	1	1	-1	-1
660	0	1	-1	0	-1	1	1	-1	-1
661	0	-1	0	0	-1	1	1	-1	-1
662	0	0	0	0	-1	1	1	-1	-1
663	0	1	0	0	-1	1	1	-1	-1
664	0	-1	1	0	-1	1	1	-1	-1
665	0	0	1	0	-1	1	1	-1	-1
666	0	1	1	0	-1	1	1	-1	-1
667	0	-1	-1	1	-1	1	1	-1	-1
668	0	0	-1	1	-1	1	1	-1	-1
669	0	1	-1	1	-1	1	1	-1	-1
670	0	-1	0	1	-1	1	1	-1	-1
671	0	0	0	1	-1	1	1	-1	-1
672	0	1	0	1	-1	1	1	-1	-1
673	0	-1	1	1	-1	1	1	-1	-1
674	0	0	1	1	-1	1	1	-1	-1
675	0	1	1	1	-1	1	1	-1	-1
676	0	-1	-1	-1	0	1	1	-1	-1
677	0	0	-1	-1	0	1	1	-1	-1
678	0	1	-1	-1	0	1	1	-1	-1
679	0	-1	0	-1	0	1	1	-1	-1
680	0	0	0	-1	0	1	1	-1	-1
681	0	1	0	-1	0	1	1	-1	-1
682	0	-1	1	-1	0	1	1	-1	-1
683	0	0	1	-1	0	1	1	-1	-1
684	0	1	1	-1	0	1	1	-1	-1
685	0	-1	-1	0	0	1	1	-1	-1
686	0	0	-1	0	0	1	1	-1	-1
687	0	1	-1	0	0	1	1	-1	-1
688	0	-1	0	0	0	1	1	-1	-1
689	0	0	0	0	0	1	1	-1	-1
690	0	1	0	0	0	1	1	-1	-1
691	0	-1	1	0	0	1	1	-1	-1
692	0	0	1	0	0	1	1	-1	-1
693	0	1	1	0	0	1	1	-1	-1
694	0	-1	-1	1	0	1	1	-1	-1
695	0	0	-1	1	0	1	1	-1	-1
696	0	1	-1	1	0	1	1	-1	-1
697	0	-1	0	1	0	1	1	-1	-1
698	0	0	0	1	0	1	1	-1	-1
699	0	1	0	1	0	1	1	-1	-1
700	0	-1	1	1	0	1	1	-1	-1
701	0	0	1	1	0	1	1	-1	-1
702	0	1	1	1	0	1	1	-1	-1
703	0	-1	-1	-1	1	1	1	-1	-1
704	0	0	-1	-1	1	1	1	-1	-1
705	0	1	-1	-1	1	1	1	-1	-1
706	0	-1	0	-1	1	1	1	-1	-1
707	0	0	0	-1	1	1	1	-1	-1
708	0	1	0	-1	1	1	1	-1	-1
709	0	-1	1	-1	1	1	1	-1	-1
710	0	0	1	-1	1	1	1	-1	-1
711	0	1	1	-1	1	1	1	-1	-1
712	0	-1	-1	0	1	1	1	-1	-1
713	0	0	-1	0	1	1	1	-1	-1
714	0	1	-1	0	1	1	1	-1	-1
715	0	-1	0	0	1	1	1	-1	-1
716	0	0	0	0	1	1	1	-1	-1
717	0	1	0	0	1	1	1	-1	-1
718	0	-1	1	0	1	1	1	-1	-1
719	0	0	1	0	1	1	1	-1	-1
720	0	1	1	0	1	1	1	-1	-1
721	0	-1	-1	1	1	1	1	-1	-1
722	0	0	-1	1	1	1	1	-1	-1
723	0	1	-1	1	1	1	1	-1	-1
724	0	-1	0	1	1	1	1	-1	-1
725	0	0	0	1	1	1	1	-1	-1
726	0	1	0	1	1	1	1	-1	-1
727	0	-1	1	1	1	1	1	-1	-1
728	0	0	1	1	1	1	1	-1	-1
729	0	1	1	1	1	1	1	-1	-1
730	0	-1	-1	-1	-1	-1	-1	0	-1
731	0	0	-1	-1	-1	-1	-1	0	-1
732	0	1	-1	-1	-1	-1	-1	0	-1
733	0	-1	0	-1	-1	-1	-1	0	-1
734	0	0	0	-1	-1	-1	-1	0	-1
735	0	1	0	-1	-1	-1	-1	0	-1
736	0	-1	1	-1	-1	-1	-1	0	-1
737	0	0	1	-1	-1	-1	-1	0	-1
738	0	1	1	-1	-1	-1	-1	0	-1
739	0	-1	-1	0	-1	-1	-1	0	-1
740	0	0	-1	0	-1	-1	-1	0	-1
741	0	1	-1	0	-1	-1	-1	0	-1
742	0	-1	0	0	-1	-1	-1	0	-1
743	0	0	0	0	-1	-1	-1	0	-1
744	0	1	0	0	-1	-1	-1	0	-1
745	0	-1	1	0	-1	-1	-1	0	-1
746	0	0	1	0	-1	-1	-1	0	-1
747	0	1	1	0	-1	-1	-1	0	-1
748	0	-1	-1	1	-1	-1	-1	0	-1
749	0	0	-1	1	-1	-1	-1	0	-1
750	0	1	-1	1	-1	-1	-1	0	-1
751	0	-1	0	1	-1	-1	-1	0	-1
752	0	0	0	1	-1	-1	-1	0	-1
753	0	1	0	1	-1	-1	-1	0	-1
754	0	-1	1	1	-1	-1	-1	0	-1
755	0	0	1	1	-1	-1	-1	0	-1
756	0	1	1	1	-1	-1	-1	0	-1
757	0	-1	-1	-1	0	-1	-1	0	-1
758	0	0	-1	-1	0	-1	-1	0	-1
759	0	1	-1	-1	0	-1	-1	0	-1
760	0	-1	0	-1	0	-1	-1	0	-1
761	0	0	0	-1	0	-1	-1	0	-1
762	0	1	0	-1	0	-1	-1	0	-1
763	0	-1	1	-1	0	-1	-1	0	-1
764	0	0	1	-1	0	-1	-1	0	-1
765	0	1	1	-1	0	-1	-1	0	-1
766	0	-1	-1	0	0	-1	-1	0	-1
767	0	0	-1	0	0	-1	-1	0	-1
768	0	1	-1	0	0	-1	-1	0	-1
769	0	-1	0	0	0	-1	-1	0	-1
770	0	0	0	0	0	-1	-1	0	-1
771	0	1	0	0	0	-1	-1	0	-1
772	0	-1	1	0	0	-1	-1	0	-1
773	0	0	1	0	0	-1	-1	0	-1
774	0	1	1	0	0	-1	-1	0	-1
775	0	-1	-1	1	0	-1	-1	0	-1
776	0	0	-1	1	0	-1	-1	0	-1
777	0	1	-1	1	0	-1	-1	0	-1
778	0	-1	0	1	0	-1	-1	0	-1
779	0	0	0	1	0	-1	-1	0	-1
780	0	1	0	1	0	-1	-1	0	-1
781	0	-1	1	1	0	-1	-1	0	-1
782	0	0	1	1	0	-1	-1	0	-1
783	0	1	1	1	0	-1	-1	0	-1
784	0	-1	-1	-1	1	-1	-1	0	-1
785	0	0	-1	-1	1	-1	-1	0	-1
786	0	1	-1	-1	1	-1	-1	0	-1
787	0	-1	0	-1	1	-1	-1	0	-1
788	0	0	0	-1	1	-1	-1	0	-1
789	0	1	0	-1	1	-1	-1	0	-1
790	0	-1	1	-1	1	-1	-1	0	-1
791	0	0	1	-1	1	-1	-1	0	-1
792	0	1	1	-1	1	-1	-1	0	-1
793	0	-1	-1	0	1	-1	-1	0	-1
794	0	0	-1	0	1	-1	-1	0	-1
795	0	1	-1	0	1	-1	-1	0	-1
796	0	-1	0	0	1	-1	-1	0	-1
797	0	0	0	0	1	-1	-1	0	-1
798	0	1	0	0	1	-1	-1	0	-1
799	0	-1	1	0	1	-1	-1	0	-1
800	0	0	1	0	1	-1	-1	0	-1
801	0	1	1	0	1	-1	-1	0	-1
802	0	-1	-1	1	1	-1	-1	0	-1
803	0	0	-1	1	1	-1	-1	0	-1
804	0	1	-1	1	1	-1	-1	0	-1
805	0	-1	0	1	1	-1	-1	0	-1
806	0	0	0	1	1	-1	-1	0	-1
807	0	1	0	1	1	-1	-1	0	-1
808	0	-1	1	1	1	-1	-1	0	-1
809	0	0	1	1	1	-1	-1	0	-1
810	0	1	1	1	1	-1	-1	0	-1
811	0	-1	-1	-1	-1	0	-1	0	-1
812	0	0	-1	-1	-1	0	-1	0	-1
813	0	1	-1	-1	-1	0	-1	0	-1
814	0	-1	0	-1	-1	0	-1	0	-1
815	0	0	0	-1	-1	0	-1	0	-1
816	0	1	0	-1	-1	0	-1	0	-1
817	0	-1	1	-1	-1	0	-1	0	-1
818	0	0	1	-1	-1	0	-1	0	-1
819	0	1	1	-1	-1	0	-1	0	-1
820	0	-1	-1	0	-1	0	-1	0	-1
821	0	0	-1	0	-1	0	-1	0	-1
822	0	1	-1	0	-1	0	-1	0	-1
823	0	-1	0	0	-1	0	-1	0	-1
824	0	0	0	0	-1	0	-1	0	-1
825	0	1	0	0	-1	0	-1	0	-1
826	0	-1	1	0	-1	0	-1	0	-1
827	0	0	1	0	-1	0	-1	0	-1
828	0	1	1	0	-1	0	-1	0	-1
829	0	-1	-1	1	-1	0	-1	0	-1
830	0	0	-1	1	-1	0	-1	0	-1
831	0	1	-1	1	-1	0	-1	0	-1
832	0	-1	0	1	-1	0	-1	0	-1
833	0	0	0	1	-1	0	-1	0	-1
834	0	1	0	1	-1	0	-1	0	-1
835	0	-1	1	1	-1	0	-1	0	-1
836	0	0	1	1	-1	0	-1	0	-1
837	0	1	1	1	-1	0	-1	0	-1
838	0	-1	-1	-1	0	0	-1	0	-1
839	0	0	-1	-1	0	0	-1	0	-1
840	0	1	-1	-1	0	0	-1	0	-1
841	0	-1	0	-1	0	0	-1	0	-1
842	0	0	0	-1	0	0	-1	0	-1
843	0	1	0	-1	0	0	-1	0	-1
844	0	-1	1	-1	0	0	-1	0	-1
845	0	0	1	-1	0	0	-1	0	-1
846	0	1	1	-1	0	0	-1	0	-1
847	0	-1	-1	0	0	0	-1	0	-1
848	0	0	-1	0	0	0	-1	0	-1
849	0	1	-1	0	0	0	-1	0	-1
850	0	-1	0	0	0	0	-1	0	-1
851	0	0	0	0	0	0	-1	0	-1
852	0	1	0	0	0	0	-1	0	-1
853	0	-1	1	0	0	0	-1	0	-1
854	0	0	1	0	0	0	-1	0	-1
855	0	1	1	0	0	0	-1	0	-1
856	0	-1	-1	1	0	0	-1	0	-1
857	0	0	-1	1	0	0	-1	0	-1
858	0	1	-1	1	0	0	-1	0	-1
859	0	-1	0	1	0	0	-1	0	-1
860	0	0	0	1	0	0	-1	0	-1
861	0	1	0	1	0	0	-1	0	-1
862	0	-1	1	1	0	0	-1	0	-1
863	0	0	1	1	0	0	-1	0	-1
864	0	1	1	1	0	0	-1	0	-1
865	0	-1	-1	-1	1	0	-1	0	-1
866	0	0	-1	-1	1	0	-1	0	-1
867	0	1	-1	-1	1	0	-1	0	-1
868	0	-1	0	-1	1	0	-1	0	-1
869	0	0	0	-1	1	0	-1	0	-1
870	0	1	0	-1	1	0	-1	0	-1
871	0	-1	1	-1	1	0	-1	0	-1
872	0	0	1	-1	1	0	-1	0	-1
873	0	1	1	-1	1	0	-1	0	-1
874	0	-1	-1	0	1	0	-1	0	-1
875	0	0	-1	0	1	0	-1	0	-1
876	0	1	-1	0	1	0	-1	0	-1
877	0	-1	0	0	1	0	-1	0	-1
878	0	0	0	0	1	0	-1	0	-1
879	0	1	0	0	1	0	-1	0	-1
880	0	-1	1	0	1	0	-1	0	-1
881	0	0	1	0	1	0	-1	0	-1
882	0	1	1	0	1	0	-1	0	-1
883	0	-1	-1	1	1	0	-1	0	-1
884	0	0	-1	1	1	0	-1	0	-1
885	0	1	-1	1	1	0	-1	0	-1
886	0	-1	0	1	1	0	-1	0	-1
887	0	0	0	1	1	0	-1	0	-1
888	0	1	0	1	1	0	-1	0	-1
889	0	-1	1	1	1	0	-1	0	-1
890	0	0	1	1	1	0	-1	0	-1
891	0	1	1	1	1	0	-1	0	-1
892	0	-1	-1	-1	-1	1	-1	0	-1
893	0	0	-1	-1	-1	1	-1	0	-1
894	0	1	-1	-1	-1	1	-1	0	-1
895	0	-1	0	-1	-1	1	-1	0	-1
896	0	0	0	-1	-1	1	-1	0	-1
897	0	1	0	-1	-1	1	-1	0	-1
898	0	-1	1	-1	-1	1	-1	0	-1
899	0	0	1	-1	-1	1	-1	0	-1
900	0	1	1	-1	-1	1	-1	0	-1
901	0	-1	-1	0	-1	1	-1	0	-1
902	0	0	-1	0	-1	1	-1	0	-1
903	0	1	-1	0	-1	1	-1	0	-1
904	0	-1	0	0	-1	1	-1	0	-1
905	0	0	0	0	-1	1	-1	0	-1
906	0	1	0	0	-1	1	-1	0	-1
907	0	-1	1	0	-1	1	-1	0	-1
908	0	0	1	0	-1	1	-1	0	-1
909	0	1	1	0	-1	1	-1	0	-1
910	0	-1	-1	1	-1	1	-1	0	-1
911	0	0	-1	1	-1	1	-1	0	-1
912	0	1	-1	1	-1	1	-1	0	-1
913	0	-1	0	1	-1	1	-1	0	-1
914	0	0	0	1	-1	1	-1	0	-1
915	0	1	0	1	-1	1	-1	0	-1
916	0	-1	1	1	-1	1	-1	0	-1
917	0	0	1	1	-1	1	-1	0	-1
918	0	1	1	1	-1	1	-1	0	-1
919	0	-1	-1	-1	0	1	-1	0	-1
920	0	0	-1	-1	0	1	-1	0	-1
921	0	1	-1	-1	0	1	-1	0	-1
922	0	-1	0	-1	0	1	-1	0	-1
923	0	0	0	-1	0	1	-1	0	-1
924	0	1	0	-1	0	1	-1	0	-1
925	0	-1	1	-1	0	1	-1	0	-1
926	0	0	1	-1	0	1	-1	0	-1
927	0	1	1	-1	0	1	-1	0	-1
928	0	-1	-1	0	0	1	-1	0	-1
929	0	0	-1	0	0	1	-1	0	-1
930	0	1	-1	0	0	1	-1	0	-1
931	0	-1	0	0	0	1	-1	0	-1
932	0	0	0	0	0	1	-1	0	-1
933	0	1	0	0	0	1	-1	0	-1
934	0	-1	1	0	0	1	-1	0	-1
935	0	0	1	0	0	1	-1	0	-1
936	0	1	1	0	0	1	-1	0	-1
937	0	-1	-1	1	0	1	-1	0	-1
938	0	0	-1	1	0	1	-1	0	-1
939	0	1	-1	1	0	1	-1	0	-1
940	0	-1	0	1	0	1	-1	0	-1
941	0	0	0	1	0	1	-1	0	-1
942	0	1	0	1	0	1	-1	0	-1
943	0	-1	1	1	0	1	-1	0	-1
944	0	0	1	1	0	1	-1	0	-1
945	0	1	1	1	0	1	-1	0	-1
946	0	-1	-1	-1	1	1	-1	0	-1
947	0	0	-1	-1	1	1	-1	0	-1
948	0	1	-1	-1	1	1	-1	0	-1
949	0	-1	0	-1	1	1	-1	0	-1
950	0	0	0	-1	1	1	-1	0	-1
951	0	1	0	-1	1	1	-1	0	-1
952	0	-1	1	-1	1	1	-1	0	-1
953	0	0	1	-1	1	1	-1	0	-1
954	0	1	1	-1	1	1	-1	0	-1
955	0	-1	-1	0	1	1	-1	0	-1
956	0	0	-1	0	1	1	-1	0	-1
957	0	1	-1	0	1	1	-1	0	-1
958	0	-1	0	0	1	1	-1	0	-1
959	0	0	0	0	1	1	-1	0	-1
960	0	1	0	0	1	1	-1	0	-1
961	0	-1	1	0	1	1	-1	0	-1
962	0	0	1	0	1	1	-1	0	-1
963	0	1	1	0	1	1	-1	0	-1
964	0	-1	-1	1	1	1	-1	0	-1
965	0	0	-1	1	1	1	-1	0	-1
966	0	1	-1	1	1	1	-1	0	-1
967	0	-1	0	1	1	1	-1	0	-1
968	0	0	0	1	1	1	-1	0	-1
969	0	1	0	1	1	1	-1	0	-1
970	0	-1	1	1	1	1	-1	0	-1
971	0	0	1	1	1	1	-1	0	-1
972	0	1	1	1	1	1	-1	0	-1
973	0	-1	-1	-1	-1	-1	0	0	-1
974	0	0	-1	-1	-1	-1	0	0	-1
975	0	1	-1	-1	-1	-1	0	0	-1
976	0	-1	0	-1	-1	-1	0	0	-1
977	0	0	0	-1	-1	-1	0	0	-1
978	0	1	0	-1	-1	-1	0	0	-1
979	0	-1	1	-1	-1	-1	0	0	-1
980	0	0	1	-1	-1	-1	0	0	-1
981	0	1	1	-1	-1	-1	0	0	-1
982	0	-1	-1	0	-1	-1	0	0	-1
983	0	0	-1	0	-1	-1	0	0	-1
984	0	1	-1	0	-1	-1	0	0	-1
985	0	-1	0	0	-1	-1	0	0	-1
986	0	0	0	0	-1	-1	0	0	-1
987	0	1	0	0	-1	-1	0	0	-1
988	0	-1	1	0	-1	-1	0	0	-1
989	0	0	1	0	-1	-1	0	0	-1
990	0	1	1	0	-1	-1	0	0	-1
991	0	-1	-1	1	-1	-1	0	0	-1
992	0	0	-1	1	-1	-1	0	0	-1
993	0	1	-1	1	-1	-1	0	0	-1
994	0	-1	0	1	-1	-1	0	0	-1
995	0	0	0	1	-1	-1	0	0	-1
996	0	1	0	1	-1	-1	0	0	-1
997	0	-1	1	1	-1	-1	0	0	-1
998	0	0	1	1	-1	-1	0	0	-1
999	0	1	1	1	-1	-1	0	0	-1
1000	0	-1	-1	-1	0	-1	0	0	-1
1001	0	0	-1	-1	0	-1	0	0	-1
1002	0	1	-1	-1	0	-1	0	0	-1
1003	0	-1	0	-1	0	-1	0	0	-1
1004	0	0	0	-1	0	-1	0	0	-1
1005	0	1	0	-1	0	-1	0	0	-1
1006	0	-1	1	-1	0	-1	0	0	-1
1007	0	0	1	-1	0	-1	0	0	-1
1008	0	1	1	-1	0	-1	0	0	-1
1009	0	-1	-1	0	0	-1	0	0	-1
1010	0	0	-1	0	0	-1	0	0	-1
1011	0	1	-1	0	0	-1	0	0	-1
1012	0	-1	0	0	0	-1	0	0	-1
1013	0	0	0	0	0	-1	0	0	-1
1014	0	1	0	0	0	-1	0	0	-1
1015	0	-1	1	0	0	-1	0	0	-1
1016	0	0	1	0	0	-1	0	0	-1
1017	0	1	1	0	0	-1	0	0	-1
1018	0	-1	-1	1	0	-1	0	0	-1
1019	0	0	-1	1	0	-1	0	0	-1
1020	0	1	-1	1	0	-1	0	0	-1
1021	0	-1	0	1	0	-1	0	0	-1
1022	0	0	0	1	0	-1	0	0	-1
1023	0	1	0	1	0	-1	0	0	-1
1024	0	-1	1	1	0	-1	0	0	-1
1025	0	0	1	1	0	-1	0	0	-1
1026	0	1	1	1	0	-1	0	0	-1
1027	0	-1	-1	-1	1	-1	0	0	-1
1028	0	0	-1	-1	1	-1	0	0	-1
1029	0	1	-1	-1	1	-1	0	0	-1
1030	0	-1	0	-1	1	-1	0	0	-1
1031	0	0	0	-1	1	-1	0	0	-1
1032	0	1	0	-1	1	-1	0	0	-1
1033	0	-1	1	-1	1	-1	0	0	-1
1034	0	0	1	-1	1	-1	0	0	-1
1035	0	1	1	-1	1	-1	0	0	-1
1036	0	-1	-1	0	1	-1	0	0	-1
1037	0	0	-1	0	1	-1	0	0	-1
1038	0	1	-1	0	1	-1	0	0	-1
1039	0	-1	0	0	1	-1	0	0	-1
1040	0	0	0	0	1	-1	0	0	-1
1041	0	1	0	0	1	-1	0	0	-1
1042	0	-1	1	0	1	-1	0	0	-1
1043	0	0	1	0	1	-1	0	0	-1
1044	0	1	1	0	1	-1	0	0	-1
1045	0	-1	-1	1	1	-1	0	0	-1
1046	0	0	-1	1	1	-1	0	0	-1
1047	0	1	-1	1	1	-1	0	0	-1
1048	0	-1	0	1	1	-1	0	0	-1
1049	0	0	0	1	1	-1	0	0	-1
1050	0	1	0	1	1	-1	0	0	-1
1051	0	-1	1	1	1	-1	0	0	-1
1052	0	0	1	1	1	-1	0	0	-1
1053	0	1	1	1	1	-1	0	0	-1
1054	0	-1	-1	-1	-1	0	0	0	-1
1055	0	0	-1	-1	-1	0	0	0	-1
1056	0	1	-1	-1	-1	0	0	0	-1
1057	0	-1	0	-1	-1	0	0	0	-1
1058	0	0	0	-1	-1	0	0	0	-1
1059	0	1	0	-1	-1	0	0	0	-1
1060	0	-1	1	-1	-1	0	0	0	-1
1061	0	0	1	-1	-1	0	0	0	-1
1062	0	1	1	-1	-1	0	0	0	-1
1063	0	-1	-1	0	-1	0	0	0	-1
1064	0	0	-1	0	-1	0	0	0	-1
1065	0	1	-1	0	-1	0	0	0	-1
1066	0	-1	0	0	-1	0	0	0	-1
1067	0	0	0	0	-1	0	0	0	-1
1068	0	1	0	0	-1	0	0	0	-1
1069	0	-1	1	0	-1	0	0	0	-1
1070	0	0	1	0	-1	0	0	0	-1
1071	0	1	1	0	-1	0	0	0	-1
1072	0	-1	-1	1	-1	0	0	0	-1
1073	0	0	-1	1	-1	0	0	0	-1
1074	0	1	-1	1	-1	0	0	0	-1
1075	0	-1	0	1	-1	0	0	0	-1
1076	0	0	0	1	-1	0	0	0	-1
1077	0	1	0	1	-1	0	0	0	-1
1078	0	-1	1	1	-1	0	0	0	-1
1079	0	0	1	1	-1	0	0	0	-1
1080	0	1	1	1	-1	0	0	0	-1
1081	0	-1	-1	-1	0	0	0	0	-1
1082	0	0	-1	-1	0	0	0	0	-1
1083	0	1	-1	-1	0	0	0	0	-1
1084	0	-1	0	-1	0	0	0	0	-1
1085	0	0	0	-1	0	0	0	0	-1
1086	0	1	0	-1	0	0	0	0	-1
1087	0	-1	1	-1	0	0	0	0	-1
1088	0	0	1	-1	0	0	0	0	-1
1089	0	1	1	-1	0	0	0	0	-1
1090	0	-1	-1	0	0	0	0	0	-1
1091	0	0	-1	0	0	0	0	0	-1
1092	0	1	-1	0	0	0	0	0	-1
1093	0	-1	0	0	0	0	0	0	-1
1094	0	0	0	0	0	0	0	0	-1
1095	0	1	0	0	0	0	0	0	-1
1096	0	-1	1	0	0	0	0	0	-1
1097	0	0	1	0	0	0	0	0	-1
1098	0	1	1	0	0	0	0	0	-1
1099	0	-1	-1	1	0	0	0	0	-1
1100	0	0	-1	1	0	0	0	0	-1
1101	0	1	-1	1	0	0	0	0	-1
1102	0	-1	0	1	0	0	0	0	-1
1103	0	0	0	1	0	0	0	0	-1
1104	0	1	0	1	0	0	0	0	-1
1105	0	-1	1	1	0	0	0	0	-1
1106	0	0	1	1	0	0	0	0	-1
1107	0	1	1	1	0	0	0	0	-1
1108	0	-1	-1	-1	1	0	0	0	-1
1109	0	0	-1	-1	1	0	0	0	-1
1110	0	1	-1	-1	1	0	0	0	-1
1111	0	-1	0	-1	1	0	0	0	-1
1112	0	0	0	-1	1	0	0	0	-1
1113	0	1	0	-1	1	0	0	0	-1
1114	0	-1	1	-1	1	0	0	0	-1
1115	0	0	1	-1	1	0	0	0	-1
1116	0	1	1	-1	1	0	0	0	-1
1117	0	-1	-1	0	1	0	0	0	-1
1118	0	0	-1	0	1	0	0	0	-1
1119	0	1	-1	0	1	0	0	0	-1
1120	0	-1	0	0	1	0	0	0	-1
1121	0	0	0	0	1	0	0	0	-1
1122	0	1	0	0	1	0	0	0	-1
1123	0	-1	1	0	1	0	0	0	-1
1124	0	0	1	0	1	0	0	0	-1
1125	0	1	1	0	1	0	0	0	-1
1126	0	-1	-1	1	1	0	0	0	-1
1127	0	0	-1	1	1	0	0	0	-1
1128	0	1	-1	1	1	0	0	0	-1
1129	0	-1	0	1	1	0	0	0	-1
1130	0	0	0	1	1	0	0	0	-1
1131	0	1	0	1	1	0	0	0	-1
1132	0	-1	1	1	1	0	0	0	-1
1133	0	0	1	1	1	0	0	0	-1
1134	0	1	1	1	1	0	0	0	-1
1135	0	-1	-1	-1	-1	1	0	0	-1
1136	0	0	-1	-1	-1	1	0	0	-1
1137	0	1	-1	-1	-1	1	0	0	-1
1138	0	-1	0	-1	-1	1	0	0	-1
1139	0	0	0	-1	-1	1	0	0	-1
1140	0	1	0	-1	-1	1	0	0	-1
1141	0	-1	1	-1	-1	1	0	0	-1
1142	0	0	1	-1	-1	1	0	0	-1
1143	0	1	1	-1	-1	1	0	0	-1
1144	0	-1	-1	0	-1	1	0	0	-1
1145	0	0	-1	0	-1	1	0	0	-1
1146	0	1	-1	0	-1	1	0	0	-1
1147	0	-1	0	0	-1	1	0	0	-1
1148	0	0	0	0	-1	1	0	0	-1
1149	0	1	0	0	-1	1	0	0	-1
1150	0	-1	1	0	-1	1	0	0	-1
1151	0	0	1	0	-1	1	0	0	-1
1152	0	1	1	0	-1	1	0	0	-1
1153	0	-1	-1	1	-1	1	0	0	-1
1154	0	0	-1	1	-1	1	0	0	-1
1155	0	1	-1	1	-1	1	0	0	-1
1156	0	-1	0	1	-1	1	0	0	-1
1157	0	0	0	1	-1	1	0	0	-1
1158	0	1	0	1	-1	1	0	0	-1
1159	0	-1	1	1	-1	1	0	0	-1
1160	0	0	1	1	-1	1	0	0	-1
1161	0	1	1	1	-1	1	0	0	-1
1162	0	-1	-1	-1	0	1	0	0	-1
1163	0	0	-1	-1	0	1	0	0	-1
1164	0	1	-1	-1	0	1	0	0	-1
1165	0	-1	0	-1	0	1	0	0	-1
1166	0	0	0	-1	0	1	0	0	-1
1167	0	1	0	-1	0	1	0	0	-1
1168	0	-1	1	-1	0	1	0	0	-1
1169	0	0	1	-1	0	1	0	0	-1
1170	0	1	1	-1	0	1	0	0	-1
1171	0	-1	-1	0	0	1	0	0	-1
1172	0	0	-1	0	0	1	0	0	-1
1173	0	1	-1	0	0	1	0	0	-1
1174	0	-1	0	0	0	1	0	0	-1
1175	0	0	0	0	0	1	0	0	-1
1176	0	1	0	0	0	1	0	0	-1
1177	0	-1	1	0	0	1	0	0	-1
1178	0	0	1	0	0	1	0	0	-1
1179	0	1	1	0	0	1	0	0	-1
1180	0	-1	-1	1	0	1	0	0	-1
1181	0	0	-1	1	0	1	0	0	-1
1182	0	1	-1	1	0	1	0	0	-1
1183	0	-1	0	1	0	1	0	0	-1
1184	0	0	0	1	0	1	0	0	-1
1185	0	1	0	1	0	1	0	0	-1
1186	0	-1	1	1	0	1	0	0	-1
1187	0	0	1	1	0	1	0	0	-1
1188	0	1	1	1	0	1	0	0	-1
1189	0	-1	-1	-1	1	1	0	0	-1
1190	0	0	-1	-1	1	1	0	0	-1
1191	0	1	-1	-1	1	1	0	0	-1
1192	0	-1	0	-1	1	1	0	0	-1
1193	0	0	0	-1	1	1	0	0	-1
1194	0	1	0	-1	1	1	0	0	-1
1195	0	-1	1	-1	1	1	0	0	-1
1196	0	0	1	-1	1	1	0	0	-1
1197	0	1	1	-1	1	1	0	0	-1
1198	0	-1	-1	0	1	1	0	0	-1
1199	0	0	-1	0	1	1	0	0	-1
1200	0	1	-1	0	1	1	0	0	-1
1201	0	-1	0	0	1	1	0	0	-1
1202	0	0	0	0	1	1	0	0	-1
1203	0	1	0	0	1	1	0	0	-1
1204	0	-1	1	0	1	1	0	0	-1
1205	0	0	1	0	1	1	0	0	-1
1206	0	1	1	0	1	1	0	0	-1
1207	0	-1	-1	1	1	1	0	0	-1
1208	0	0	-1	1	1	1	0	0	-1
1209	0	1	-1	1	1	1	0	0	-1
1210	0	-1	0	1	1	1	0	0	-1
1211	0	0	0	1	1	1	0	0	-1
1212	0	1	0	1	1	1	0	0	-1
1213	0	-1	1	1	1	1	0	0	-1
1214	0	0	1	1	1	1	0	0	-1
1215	0	1	1	1	1	1	0	0	-1
1216	0	-1	-1	-1	-1	-1	1	0	-1
1217	0	0	-1	-1	-1	-1	1	0	-1
1218	0	1	-1	-1	-1	-1	1	0	-1
1219	0	-1	0	-1	-1	-1	1	0	-1
1220	0	0	0	-1	-1	-1	1	0	-1
1221	0	1	0	-1	-1	-1	1	0	-1
1222	0	-1	1	-1	-1	-1	1	0	-1
1223	0	0	1	-1	-1	-1	1	0	-1
1224	0	1	1	-1	-1	-1	1	0	-1
1225	0	-1	-1	0	-1	-1	1	0	-1
1226	0	0	-1	0	-1	-1	1	0	-1
1227	0	1	-1	0	-1	-1	1	0	-1
1228	0	-1	0	0	-1	-1	1	0	-1
1229	0	0	0	0	-1	-1	1	0	-1
1230	0	1	0	0	-1	-1	1	0	-1
1231	0	-1	1	0	-1	-1	1	0	-1
1232	0	0	1	0	-1	-1	1	0	-1
1233	0	1	1	0	-1	-1	1	0	-1
1234	0	-1	-1	1	-1	-1	1	0	-1
1235	0	0	-1	1	-1	-1	1	0	-1
1236	0	1	-1	1	-1	-1	1	0	-1
1237	0	-1	0	1	-1	-1	1	0	-1
1238	0	0	0	1	-1	-1	1	0	-1
1239	0	1	0	1	-1	-1	1	0	-1
1240	0	-1	1	1	-1	-1	1	0	-1
1241	0	0	1	1	-1	-1	1	0	-1
1242	0	1	1	1	-1	-1	1	0	-1
1243	0	-1	-1	-1	0	-1	1	0	-1
1244	0	0	-1	-1	0	-1	1	0	-1
1245	0	1	-1	-1	0	-1	1	0	-1
1246	0	-1	0	-1	0	-1	1	0	-1
1247	0	0	0	-1	0	-1	1	0	-1
1248	0	1	0	-1	0	-1	1	0	-1
1249	0	-1	1	-1	0	-1	1	0	-1
1250	0	0	1	-1	0	-1	1	0	-1
1251	0	1	1	-1	0	-1	1	0	-1
1252	0	-1	-1	0	0	-1	1	0	-1
1253	0	0	-1	0	0	-1	1	0	-1
1254	0	1	-1	0	0	-1	1	0	-1
1255	0	-1	0	0	0	-1	1	0	-1
1256	0	0	0	0	0	-1	1	0	-1
1257	0	1	0	0	0	-1	1	0	-1
1258	0	-1	1	0	0	-1	1	0	-1
1259	0	0	1	0	0	-1	1	0	-1
1260	0	1	1	0	0	-1	1	0	-1
1261	0	-1	-1	1	0	-1	1	0	-1
1262	0	0	-1	1	0	-1	1	0	-1
1263	0	1	-1	1	0	-1	1	0	-1
1264	0	-1	0	1	0	-1	1	0	-1
1265	0	0	0	1	0	-1	1	0	-1
1266	0	1	0	1	0	-1	1	0	-1
1267	0	-1	1	1	0	-1	1	0	-1
1268	0	0	1	1	0	-1	1	0	-1
1269	0	1	1	1	0	-1	1	0	-1
1270	0	-1	-1	-1	1	-1	1	0	-1
1271	0	0	-1	-1	1	-1	1	0	-1
1272	0	1	-1	-1	1	-1	1	0	-1
1273	0	-1	0	-1	1	-1	1	0	-1
1274	0	0	0	-1	1	-1	1	0	-1
1275	0	1	0	-1	1	-1	1	0	-1
1276	0	-1	1	-1	1	-1	1	0	-1
1277	0	0	1	-1	1	-1	1	0	-1
1278	0	1	1	-1	1	-1	1	0	-1
1279	0	-1	-1	0	1	-1	1	0	-1
1280	0	0	-1	0	1	-1	1	0	-1
1281	0	1	-1	0	1	-1	1	0	-1
1282	0	-1	0	0	1	-1	1	0	-1
1283	0	0	0	0	1	-1	1	0	-1
1284	0	1	0	0	1	-1	1	0	-1
1285	0	-1	1	0	1	-1	1	0	-1
1286	0	0	1	0	1	-1	1	0	-1
1287	0	1	1	0	1	-1	1	0	-1
1288	0	-1	-1	1	1	-1	1	0	-1
1289	0	0	-1	1	1	-1	1	0	-1
1290	0	1	-1	1	1	-1	1	0	-1
1291	0	-1	0	1	1	-1	1	0	-1
1292	0	0	0	1	1	-1	1	0	-1
1293	0	1	0	1	1	-1	1	0	-1
1294	0	-1	1	1	1	-1	1	0	-1
1295	0	0	1	1	1	-1	1	0	-1
1296	0	1	1	1	1	-1	1	0	-1
1297	0	-1	-1	-1	-1	0	1	0	-1
1298	0	0	-1	-1	-1	0	1	0	-1
1299	0	1	-1	-1	-1	0	1	0	-1
1300	0	-1	0	-1	-1	0	1	0	-1
1301	0	0	0	-1	-1	0	1	0	-1
1302	0	1	0	-1	-1	0	1	0	-1
1303	0	-1	1	-1	-1	0	1	0	-1
1304	0	0	1	-1	-1	0	1	0	-1
1305	0	1	1	-1	-1	0	1	0	-1
1306	0	-1	-1	0	-1	0	1	0	-1
1307	0	0	-1	0	-1	0	1	0	-1
1308	0	1	-1	0	-1	0	1	0	-1
1309	0	-1	0	0	-1	0	1	0	-1
1310	0	0	0	0	-1	0	1	0	-1
1311	0	1	0	0	-1	0	1	0	-1
1312	0	-1	1	0	-1	0	1	0	-1
1313	0	0	1	0	-1	0	1	0	-1
1314	0	1	1	0	-1	0	1	0	-1
1315	0	-1	-1	1	-1	0	1	0	-1
1316	0	0	-1	1	-1	0	1	0	-1
1317	0	1	-1	1	-1	0	1	0	-1
1318	0	-1	0	1	-1	0	1	0	-1
1319	0	0	0	1	-1	0	1	0	-1
1320	0	1	0	1	-1	0	1	0	-1
1321	0	-1	1	1	-1	0	1	0	-1
1322	0	0	1	1	-1	0	1	0	-1
1323	0	1	1	1	-1	0	1	0	-1
1324	0	-1	-1	-1	0	0	1	0	-1
1325	0	0	-1	-1	0	0	1	0	-1
1326	0	1	-1	-1	0	0	1	0	-1
1327	0	-1	0	-1	0	0	1	0	-1
1328	0	0	0	-1	0	0	1	0	-1
1329	0	1	0	-1	0	0	1	0	-1
1330	0	-1	1	-1	0	0	1	0	-1
1331	0	0	1	-1	0	0	1	0	-1
1332	0	1	1	-1	0	0	1	0	-1
1333	0	-1	-1	0	0	0	1	0	-1
1334	0	0	-1	0	0	0	1	0	-1
1335	0	1	-1	0	0	0	1	0	-1
1336	0	-1	0	0	0	0	1	0	-1
1337	0	0	0	0	0	0	1	0	-1
1338	0	1	0	0	0	0	1	0	-1
1339	0	-1	1	0	0	0	1	0	-1
1340	0	0	1	0	0	0	1	0	-1
1341	0	1	1	0	0	0	1	0	-1
1342	0	-1	-1	1	0	0	1	0	-1
1343	0	0	-1	1	0	0	1	0	-1
1344	0	1	-1	1	0	0	1	0	-1
1345	0	-1	0	1	0	0	1	0	-1
1346	0	0	0	1	0	0	1	0	-1
1347	0	1	0	1	0	0	1	0	-1
1348	0	-1	1	1	0	0	1	0	-1
1349	0	0	1	1	0	0	1	0	-1
1350	0	1	1	1	0	0	1	0	-1
1351	0	-1	-1	-1	1	0	1	0	-1
1352	0	0	-1	-1	1	0	1	0	-1
1353	0	1	-1	-1	1	0	1	0	-1
1354	0	-1	0	-1	1	0	1	0	-1
1355	0	0	0	-1	1	0	1	0	-1
1356	0	1	0	-1	1	0	1	0	-1
1357	0	-1	1	-1	1	0	1	0	-1
1358	0	0	1	-1	1	0	1	0	-1
1359	0	1	1	-1	1	0	1	0	-1
1360	0	-1	-1	0	1	0	1	0	-1
1361	0	0	-1	0	1	0	1	0	-1
1362	0	1	-1	0	1	0	1	0	-1
1363	0	-1	0	0	1	0	1	0	-1
1364	0	0	0	0	1	0	1	0	-1
1365	0	1	0	0	1	0	1	0	-1
1366	0	-1	1	0	1	0	1	0	-1
1367	0	0	1	0	1	0	1	0	-1
1368	0	1	1	0	1	0	1	0	-1
1369	0	-1	-1	1	1	0	1	0	-1
1370	0	0	-1	1	1	0	1	0	-1
1371	0	1	-1	1	1	0	1	0	-1
1372	0	-1	0	1	1	0	1	0	-1
1373	0	0	0	1	1	0	1	0	-1
1374	0	1	0	1	1	0	1	0	-1
1375	0	-1	1	1	1	0	1	0	-1
1376	0	0	1	1	1	0	1	0	-1
1377	0	1	1	1	1	0	1	0	-1
1378	0	-1	-1	-1	-1	1	1	0	-1
1379	0	0	-1	-1	-1	1	1	0	-1
1380	0	1	-1	-1	-1	1	1	0	-1
1381	0	-1	0	-1	-1	1	1	0	-1
1382	0	0	0	-1	-1	1	1	0	-1
1383	0	1	0	-1	-1	1	1	0	-1
1384	0	-1	1	-1	-1	1	1	0	-1
1385	0	0	1	-1	-1	1	1	0	-1
1386	0	1	1	-1	-1	1	1	0	-1
1387	0	-1	-1	0	-1	1	1	0	-1
1388	0	0	-1	0	-1	1	1	0	-1
1389	0	1	-1	0	-1	1	1	0	-1
1390	0	-1	0	0	-1	1	1	0	-1
1391	0	0	0	0	-1	1	1	0	-1
1392	0	1	0	0	-1	1	1	0	-1
1393	0	-1	1	0	-1	1	1	0	-1
1394	0	0	1	0	-1	1	1	0	-1
1395	0	1	1	0	-1	1	1	0	-1
1396	0	-1	-1	1	-1	1	1	0	-1
1397	0	0	-1	1	-1	1	1	0	-1
1398	0	1	-1	1	-1	1	1	0	-1
1399	0	-1	0	1	-1	1	1	0	-1
1400	0	0	0	1	-1	1	1	0	-1
1401	0	1	0	1	-1	1	1	0	-1
1402	0	-1	1	1	-1	1	1	0	-1
1403	0	0	1	1	-1	1	1	0	-1
1404	0	1	1	1	-1	1	1	0	-1
1405	0	-1	-1	-1	0	1	1	0	-1
1406	0	0	-1	-1	0	1	1	0	-1
1407	0	1	-1	-1	0	1	1	0	-1
1408	0	-1	0	-1	0	1	1	0	-1
1409	0	0	0	-1	0	1	1	0	-1
1410	0	1	0	-1	0	1	1	0	-1
1411	0	-1	1	-1	0	1	1	0	-1
1412	0	0	1	-1	0	1	1	0	-1
1413	0	1	1	-1	0	1	1	0	-1
1414	0	-1	-1	0	0	1	1	0	-1
1415	0	0	-1	0	0	1	1	0	-1
1416	0	1	-1	0	0	1	1	0	-1
1417	0	-1	0	0	0	1	1	0	-1
1418	0	0	0	0	0	1	1	0	-1
1419	0	1	0	0	0	1	1	0	-1
1420	0	-1	1	0	0	1	1	0	-1
1421	0	0	1	0	0	1	1	0	-1
1422	0	1	1	0	0	1	1	0	-1
1423	0	-1	-1	1	0	1	1	0	-1
1424	0	0	-1	1	0	1	1	0	-1
1425	0	1	-1	1	0	1	1	0	-1
1426	0	-1	0	1	0	1	1	0	-1
1427	0	0	0	1	0	1	1	0	-1
1428	0	1	0	1	0	1	1	0	-1
1429	0	-1	1	1	0	1	1	0	-1
1430	0	0	1	1	0	1	1	0	-1
1431	0	1	1	1	0	1	1	0	-1
1432	0	-1	-1	-1	1	1	1	0	-1
1433	0	0	-1	-1	1	1	1	0	-1
1434	0	1	-1	-1	1	1	1	0	-1
1435	0	-1	0	-1	1	1	1	0	-1
1436	0	0	0	-1	1	1	1	0	-1
1437	0	1	0	-1	1	1	1	0	-1
1438	0	-1	1	-1	1	1	1	0	-1
1439	0	0	1	-1	1	1	1	0	-1
1440	0	1	1	-1	1	1	1	0	-1
1441	0	-1	-1	0	1	1	1	0	-1
1442	0	0	-1	0	1	1	1	0	-1
1443	0	1	-1	0	1	1	1	0	-1
1444	0	-1	0	0	1	1	1	0	-1
1445	0	0	0	0	1	1	1	0	-1
1446	0	1	0	0	1	1	1	0	-1
1447	0	-1	1	0	1	1	1	0	-1
1448	0	0	1	0	1	1	1	0	-1
1449	0	1	1	0	1	1	1	0	-1
1450	0	-1	-1	1	1	1	1	0	-1
1451	0	0	-1	1	1	1	1	0	-1
1452	0	1	-1	1	1	1	1	0	-1
1453	0	-1	0	1	1	1	1	0	-1
1454	0	0	0	1	1	1	1	0	-1
1455	0	1	0	1	1	1	1	0	-1
1456	0	-1	1	1	1	1	1	0	-1
1457	0	0	1	1	1	1	1	0	-1
1458	0	1	1	1	1	1	1	0	-1
1459	0	-1	-1	-1	-1	-1	-1	1	-1
1460	0	0	-1	-1	-1	-1	-1	1	-1
1461	0	1	-1	-1	-1	-1	-1	1	-1
1462	0	-1	0	-1	-1	-1	-1	1	-1
1463	0	0	0	-1	-1	-1	-1	1	-1
1464	0	1	0	-1	-1	-1	-1	1	-1
1465	0	-1	1	-1	-1	-1	-1	1	-1
1466	0	0	1	-1	-1	-1	-1	1	-1
1467	0	1	1	-1	-1	-1	-1	1	-1
1468	0	-1	-1	0	-1	-1	-1	1	-1
1469	0	0	-1	0	-1	-1	-1	1	-1
1470	0	1	-1	0	-1	-1	-1	1	-1
1471	0	-1	0	0	-1	-1	-1	1	-1
1472	0	0	0	0	-1	-1	-1	1	-1
1473	0	1	0	0	-1	-1	-1	1	-1
1474	0	-1	1	0	-1	-1	-1	1	-1
1475	0	0	1	0	-1	-1	-1	1	-1
1476	0	1	1	0	-1	-1	-1	1	-1
1477	0	-1	-1	1	-1	-1	-1	1	-1
1478	0	0	-1	1	-1	-1	-1	1	-1
1479	0	1	-1	1	-1	-1	-1	1	-1
1480	0	-1	0	1	-1	-1	-1	1	-1
1481	0	0	0	1	-1	-1	-1	1	-1
1482	0	1	0	1	-1	-1	-1	1	-1
1483	0	-1	1	1	-1	-1	-1	1	-1
1484	0	0	1	1	-1	-1	-1	1	-1
1485	0	1	1	1	-1	-1	-1	1	-1
1486	0	-1	-1	-1	0	-1	-1	1	-1
1487	0	0	-1	-1	0	-1	-1	1	-1
1488	0	1	-1	-1	0	-1	-1	1	-1
1489	0	-1	0	-1	0	-1	-1	1	-1
1490	0	0	0	-1	0	-1	-1	1	-1
1491	0	1	0	-1	0	-1	-1	1	-1
1492	0	-1	1	-1	0	-1	-1	1	-1
1493	0	0	1	-1	0	-1	-1	1	-1
1494	0	1	1	-1	0	-1	-1	1	-1
1495	0	-1	-1	0	0	-1	-1	1	-1
1496	0	0	-1	0	0	-1	-1	1	-1
1497	0	1	-1	0	0	-1	-1	1	-1
1498	0	-1	0	0	0	-1	-1	1	-1
1499	0	0	0	0	0	-1	-1	1	-1
1500	0	1	0	0	0	-1	-1	1	-1
1501	0	-1	1	0	0	-1	-1	1	-1
1502	0	0	1	0	0	-1	-1	1	-1
1503	0	1	1	0	0	-1	-1	1	-1
1504	0	-1	-1	1	0	-1	-1	1	-1
1505	0	0	-1	1	0	-1	-1	1	-1
1506	0	1	-1	1	0	-1	-1	1	-1
1507	0	-1	0	1	0	-1	-1	1	-1
1508	0	0	0	1	0	-1	-1	1	-1
1509	0	1	0	1	0	-1	-1	1	-1
1510	0	-1	1	1	0	-1	-1	1	-1
1511	0	0	1	1	0	-1	-1	1	-1
1512	0	1	1	1	0	-1	-1	1	-1
1513	0	-1	-1	-1	1	-1	-1	1	-1
1514	0	0	-1	-1	1	-1	-1	1	-1
1515	0	1	-1	-1	1	-1	-1	1	-1
1516	0	-1	0	-1	1	-1	-1	1	-1
1517	0	0	0	-1	1	-1	-1	1	-1
1518	0	1	0	-1	1	-1	-1	1	-1
1519	0	-1	1	-1	1	-1	-1	1	-1
1520	0	0	1	-1	1	-1	-1	1	-1
1521	0	1	1	-1	1	-1	-1	1	-1
1522	0	-1	-1	0	1	-1	-1	1	-1
1523	0	0	-1	0	1	-1	-1	1	-1
1524	0	1	-1	0	1	-1	-1	1	-1
1525	0	-1	0	0	1	-1	-1	1	-1
1526	0	0	0	0	1	-1	-1	1	-1
1527	0	1	0	0	1	-1	-1	1	-1
1528	0	-1	1	0	1	-1	-1	1	-1
1529	0	0	1	0	1	-1	-1	1	-1
1530	0	1	1	0	1	-1	-1	1	-1
1531	0	-1	-1	1	1	-1	-1	1	-1
1532	0	0	-1	1	1	-1	-1	1	-1
1533	0	1	-1	1	1	-1	-1	1	-1
1534	0	-1	0	1	1	-1	-1	1	-1
1535	0	0	0	1	1	-1	-1	1	-1
1536	0	1	0	1	1	-1	-1	1	-1
1537	0	-1	1	1	1	-1	-1	1	-1
1538	0	0	1	1	1	-1	-1	1	-1
1539	0	1	1	1	1	-1	-1	1	-1
1540	0	-1	-1	-1	-1	0	-1	1	-1
1541	0	0	-1	-1	-1	0	-1	1	-1
1542	0	1	-1	-1	-1	0	-1	1	-1
1543	0	-1	0	-1	-1	0	-1	1	-1
1544	0	0	0	-1	-1	0	-1	1	-1
1545	0	1	0	-1	-1	0	-1	1	-1
1546	0	-1	1	-1	-1	0	-1	1	-1
1547	0	0	1	-1	-1	0	-1	1	-1
1548	0	1	1	-1	-1	0	-1	1	-1
1549	0	-1	-1	0	-1	0	-1	1	-1
1550	0	0	-1	0	-1	0	-1	1	-1
1551	0	1	-1	0	-1	0	-1	1	-1
1552	0	-1	0	0	-1	0	-1	1	-1
1553	0	0	0	0	-1	0	-1	1	-1
1554	0	1	0	0	-1	0	-1	1	-1
1555	0	-1	1	0	-1	0	-1	1	-1
1556	0	0	1	0	-1	0	-1	1	-1
1557	0	1	1	0	-1	0	-1	1	-1
1558	0	-1	-1	1	-1	0	-1	1	-1
1559	0	0	-1	1	-1	0	-1	1	-1
1560	0	1	-1	1	-1	0	-1	1	-1
1561	0	-1	0	1	-1	0	-1	1	-1
1562	0	0	0	1	-1	0	-1	1	-1
1563	0	1	0	1	-1	0	-1	1	-1
1564	0	-1	1	1	-1	0	-1	1	-1
1565	0	0	1	1	-1	0	-1	1	-1
1566	0	1	1	1	-1	0	-1	1	-1
1567	0	-1	-1	-1	0	0	-1	1	-1
1568	0	0	-1	-1	0	0	-1	1	-1
1569	0	1	-1	-1	0	0	-1	1	-1
1570	0	-1	0	-1	0	0	-1	1	-1
1571	0	0	0	-1	0	0	-1	1	-1
1572	0	1	0	-1	0	0	-1	1	-1
1573	0	-1	1	-1	0	0	-1	1	-1
1574	0	0	1	-1	0	0	-1	1	-1
1575	0	1	1	-1	0	0	-1	1	-1
1576	0	-1	-1	0	0	0	-1	1	-1
1577	0	0	-1	0	0	0	-1	1	-1
1578	0	1	-1	0	0	0	-1	1	-1
1579	0	-1	0	0	0	0	-1	1	-1
1580	0	0	0	0	0	0	-1	1	-1
1581	0	1	0	0	0	0	-1	1	-1
1582	0	-1	1	0	0	0	-1	1	-1
1583	0	0	1	0	0	0	-1	1	-1
1584	0	1	1	0	0	0	-1	1	-1
1585	0	-1	-1	1	0	0	-1	1	-1
1586	0	0	-1	1	0	0	-1	1	-1
1587	0	1	-1	1	0	0	-1	1	-1
1588	0	-1	0	1	0	0	-1	1	-1
1589	0	0	0	1	0	0	-1	1	-1
1590	0	1	0	1	0	0	-1	1	-1
1591	0	-1	1	1	0	0	-1	1	-1
1592	0	0	1	1	0	0	-1	1	-1
1593	0	1	1	1	0	0	-1	1	-1
1594	0	-1	-1	-1	1	0	-1	1	-1
1595	0	0	-1	-1	1	0	-1	1	-1
1596	0	1	-1	-1	1	0	-1	1	-1
1597	0	-1	0	-1	1	0	-1	1	-1
1598	0	0	0	-1	1	0	-1	1	-1
1599	0	1	0	-1	1	0	-1	1	-1
1600	0	-1	1	-1	1	0	-1	1	-1
1601	0	0	1	-1	1	0	-1	1	-1
1602	0	1	1	-1	1	0	-1	1	-1
1603	0	-1	-1	0	1	0	-1	1	-1
1604	0	0	-1	0	1	0	-1	1	-1
1605	0	1	-1	0	1	0	-1	1	-1
1606	0	-1	0	0	1	0	-1	1	-1
1607	0	0	0	0	1	0	-1	1	-1
1608	0	1	0	0	1	0	-1	1	-1
1609	0	-1	1	0	1	0	-1	1	-1
1610	0	0	1	0	1	0	-1	1	-1
1611	0	1	1	0	1	0	-1	1	-1
1612	0	-1	-1	1	1	0	-1	1	-1
1613	0	0	-1	1	1	0	-1	1	-1
1614	0	1	-1	1	1	0	-1	1	-1
1615	0	-1	0	1	1	0	-1	1	-1
1616	0	0	0	1	1	0	-1	1	-1
1617	0	1	0	1	1	0	-1	1	-1
1618	0	-1	1	1	1	0	-1	1	-1
1619	0	0	1	1	1	0	-1	1	-1
1620	0	1	1	1	1	0	-1	1	-1
1621	0	-1	-1	-1	-1	1	-1	1	-1
1622	0	0	-1	-1	-1	1	-1	1	-1
1623	0	1	-1	-1	-1	1	-1	1	-1
1624	0	-1	0	-1	-1	1	-1	1	-1
1625	0	0	0	-1	-1	1	-1	1	-1
1626	0	1	0	-1	-1	1	-1	1	-1
1627	0	-1	1	-1	-1	1	-1	1	-1
1628	0	0	1	-1	-1	1	-1	1	-1
1629	0	1	1	-1	-1	1	-1	1	-1
1630	0	-1	-1	0	-1	1	-1	1	-1
1631	0	0	-1	0	-1	1	-1	1	-1
1632	0	1	-1	0	-1	1	-1	1	-1
1633	0	-1	0	0	-1	1	-1	1	-1
1634	0	0	0	0	-1	1	-1	1	-1
1635	0	1	0	0	-1	1	-1	1	-1
1636	0	-1	1	0	-1	1	-1	1	-1
1637	0	0	1	0	-1	1	-1	1	-1
1638	0	1	1	0	-1	1	-1	1	-1
1639	0	-1	-1	1	-1	1	-1	1	-1
1640	0	0	-1	1	-1	1	-1	1	-1
1641	0	1	-1	1	-1	1	-1	1	-1
1642	0	-1	0	1	-1	1	-1	1	-1
1643	0	0	0	1	-1	1	-1	1	-1
1644	0	1	0	1	-1	1	-1	1	-1
1645	0	-1	1	1	-1	1	-1	1	-1
1646	0	0	1	1	-1	1	-1	1	-1
1647	0	1	1	1	-1	1	-1	1	-1
1648	0	-1	-1	-1	0	1	-1	1	-1
1649	0	0	-1	-1	0	1	-1	1	-1
1650	0	1	-1	-1	0	1	-1	1	-1
1651	0	-1	0	-1	0	1	-1	1	-1
1652	0	0	0	-1	0	1	-1	1	-1
1653	0	1	0	-1	0	1	-1	1	-1
1654	0	-1	1	-1	0	1	-1	1	-1
1655	0	0	1	-1	0	1	-1	1	-1
1656	0	1	1	-1	0	1	-1	1	-1
1657	0	-1	-1	0	0	1	-1	1	-1
1658	0	0	-1	0	0	1	-1	1	-1
1659	0	1	-1	0	0	1	-1	1	-1
1660	0	-1	0	0	0	1	-1	1	-1
1661	0	0	0	0	0	1	-1	1	-1
1662	0	1	0	0	0	1	-1	1	-1
1663	0	-1	1	0	0	1	-1	1	-1
1664	0	0	1	0	0	1	-1	1	-1
1665	0	1	1	0	0	1	-1	1	-1
1666	0	-1	-1	1	0	1	-1	1	-1
1667	0	0	-1	1	0	1	-1	1	-1
1668	0	1	-1	1	0	1	-1	1	-1
1669	0	-1	0	1	0	1	-1	1	-1
1670	0	0	0	1	0	1	-1	1	-1
1671	0	1	0	1	0	1	-1	1	-1
1672	0	-1	1	1	0	1	-1	1	-1
1673	0	0	1	1	0	1	-1	1	-1
1674	0	1	1	1	0	1	-1	1	-1
1675	0	-1	-1	-1	1	1	-1	1	-1
1676	0	0	-1	-1	1	1	-1	1	-1
1677	0	1	-1	-1	1	1	-1	1	-1
1678	0	-1	0	-1	1	1	-1	1	-1
1679	0	0	0	-1	1	1	-1	1	-1
1680	0	1	0	-1	1	1	-1	1	-1
1681	0	-1	1	-1	1	1	-1	1	-1
1682	0	0	1	-1	1	1	-1	1	-1
1683	0	1	1	-1	1	1	-1	1	-1
1684	0	-1	-1	0	1	1	-1	1	-1
1685	0	0	-1	0	1	1	-1	1	-1
1686	0	1	-1	0	1	1	-1	1	-1
1687	0	-1	0	0	1	1	-1	1	-1
1688	0	0	0	0	1	1	-1	1	-1
1689	0	1	0	0	1	1	-1	1	-1
1690	0	-1	1	0	1	1	-1	1	-1
1691	0	0	1	0	1	1	-1	1	-1
1692	0	1	1	0	1	1	-1	1	-1
1693	0	-1	-1	1	1	1	-1	1	-1
1694	0	0	-1	1	1	1	-1	1	-1
1695	0	1	-1	1	1	1	-1	1	-1
1696	0	-1	0	1	1	1	-1	1	-1
1697	0	0	0	1	1	1	-1	1	-1
1698	0	1	0	1	1	1	-1	1	-1
1699	0	-1	1	1	1	1	-1	1	-1
1700	0	0	1	1	1	1	-1	1	-1
1701	0	1	1	1	1	1	-1	1	-1
1702	0	-1	-1	-1	-1	-1	0	1	-1
1703	0	0	-1	-1	-1	-1	0	1	-1
1704	0	1	-1	-1	-1	-1	0	1	-1
1705	0	-1	0	-1	-1	-1	0	1	-1
1706	0	0	0	-1	-1	-1	0	1	-1
1707	0	1	0	-1	-1	-1	0	1	-1
1708	0	-1	1	-1	-1	-1	0	1	-1
1709	0	0	1	-1	-1	-1	0	1	-1
1710	0	1	1	-1	-1	-1	0	1	-1
1711	0	-1	-1	0	-1	-1	0	1	-1
1712	0	0	-1	0	-1	-1	0	1	-1
1713	0	1	-1	0	-1	-1	0	1	-1
1714	0	-1	0	0	-1	-1	0	1	-1
1715	0	0	0	0	-1	-1	0	1	-1
1716	0	1	0	0	-1	-1	0	1	-1
1717	0	-1	1	0	-1	-1	0	1	-1
1718	0	0	1	0	-1	-1	0	1	-1
1719	0	1	1	0	-1	-1	0	1	-1
1720	0	-1	-1	1	-1	-1	0	1	-1
1721	0	0	-1	1	-1	-1	0	1	-1
1722	0	1	-1	1	-1	-1	0	1	-1
1723	0	-1	0	1	-1	-1	0	1	-1
1724	0	0	0	1	-1	-1	0	1	-1
1725	0	1	0	1	-1	-1	0	1	-1
1726	0	-1	1	1	-1	-1	0	1	-1
1727	0	0	1	1	-1	-1	0	1	-1
1728	0	1	1	1	-1	-1	0	1	-1
1729	0	-1	-1	-1	0	-1	0	1	-1
1730	0	0	-1	-1	0	-1	0	1	-1
1731	0	1	-1	-1	0	-1	0	1	-1
1732	0	-1	0	-1	0	-1	0	1	-1
1733	0	0	0	-1	0	-1	0	1	-1
1734	0	1	0	-1	0	-1	0	1	-1
1735	0	-1	1	-1	0	-1	0	1	-1
1736	0	0	1	-1	0	-1	0	1	-1
1737	0	1	1	-1	0	-1	0	1	-1
1738	0	-1	-1	0	0	-1	0	1	-1
1739	0	0	-1	0	0	-1	0	1	-1
1740	0	1	-1	0	0	-1	0	1	-1
1741	0	-1	0	0	0	-1	0	1	-1
1742	0	0	0	0	0	-1	0	1	-1
1743	0	1	0	0	0	-1	0	1	-1
1744	0	-1	1	0	0	-1	0	1	-1
1745	0	0	1	0	0	-1	0	1	-1
1746	0	1	1	0	0	-1	0	1	-1
1747	0	-1	-1	1	0	-1	0	1	-1
1748	0	0	-1	1	0	-1	0	1	-1
1749	0	1	-1	1	0	-1	0	1	-1
1750	0	-1	0	1	0	-1	0	1	-1
1751	0	0	0	1	0	-1	0	1	-1
1752	0	1	0	1	0	-1	0	1	-1
1753	0	-1	1	1	0	-1	0	1	-1
1754	0	0	1	1	0	-1	0	1	-1
1755	0	1	1	1	0	-1	0	1	-1
1756	0	-1	-1	-1	1	-1	0	1	-1
1757	0	0	-1	-1	1	-1	0	1	-1
1758	0	1	-1	-1	1	-1	0	1	-1
1759	0	-1	0	-1	1	-1	0	1	-1
1760	0	0	0	-1	1	-1	0	1	-1
1761	0	1	0	-1	1	-1	0	1	-1
1762	0	-1	1	-1	1	-1	0	1	-1
1763	0	0	1	-1	1	-1	0	1	-1
1764	0	1	1	-1	1	-1	0	1	-1
1765	0	-1	-1	0	1	-1	0	1	-1
1766	0	0	-1	0	1	-1	0	1	-1
1767	0	1	-1	0	1	-1	0	1	-1
1768	0	-1	0	0	1	-1	0	1	-1
1769	0	0	0	0	1	-1	0	1	-1
1770	0	1	0	0	1	-1	0	1	-1
1771	0	-1	1	0	1	-1	0	1	-1
1772	0	0	1	0	1	-1	0	1	-1
1773	0	1	1	0	1	-1	0	1	-1
1774	0	-1	-1	1	1	-1	0	1	-1
1775	0	0	-1	1	1	-1	0	1	-1
1776	0	1	-1	1	1	-1	0	1	-1
1777	0	-1	0	1	1	-1	0	1	-1
1778	0	0	0	1	1	-1	0	1	-1
1779	0	1	0	1	1	-1	0	1	-1
1780	0	-1	1	1	1	-1	0	1	-1
1781	0	0	1	1	1	-1	0	1	-1
1782	0	1	1	1	1	-1	0	1	-1
1783	0	-1	-1	-1	-1	0	0	1	-1
1784	0	0	-1	-1	-1	0	0	1	-1
1785	0	1	-1	-1	-1	0	0	1	-1
1786	0	-1	0	-1	-1	0	0	1	-1
1787	0	0	0	-1	-1	0	0	1	-1
1788	0	1	0	-1	-1	0	0	1	-1
1789	0	-1	1	-1	-1	0	0	1	-1
1790	0	0	1	-1	-1	0	0	1	-1
1791	0	1	1	-1	-1	0	0	1	-1
1792	0	-1	-1	0	-1	0	0	1	-1
1793	0	0	-1	0	-1	0	0	1	-1
1794	0	1	-1	0	-1	0	0	1	-1
1795	0	-1	0	0	-1	0	0	1	-1
1796	0	0	0	0	-1	0	0	1	-1
1797	0	1	0	0	-1	0	0	1	-1
1798	0	-1	1	0	-1	0	0	1	-1
1799	0	0	1	0	-1	0	0	1	-1
1800	0	1	1	0	-1	0	0	1	-1
1801	0	-1	-1	1	-1	0	0	1	-1
1802	0	0	-1	1	-1	0	0	1	-1
1803	0	1	-1	1	-1	0	0	1	-1
1804	0	-1	0	1	-1	0	0	1	-1
1805	0	0	0	1	-1	0	0	1	-1
1806	0	1	0	1	-1	0	0	1	-1
1807	0	-1	1	1	-1	0	0	1	-1
1808	0	0	1	1	-1	0	0	1	-1
1809	0	1	1	1	-1	0	0	1	-1
1810	0	-1	-1	-1	0	0	0	1	-1
1811	0	0	-1	-1	0	0	0	1	-1
1812	0	1	-1	-1	0	0	0	1	-1
1813	0	-1	0	-1	0	0	0	1	-1
1814	0	0	0	-1	0	0	0	1	-1
1815	0	1	0	-1	0	0	0	1	-1
1816	0	-1	1	-1	0	0	0	1	-1
1817	0	0	1	-1	0	0	0	1	-1
1818	0	1	1	-1	0	0	0	1	-1
1819	0	-1	-1	0	0	0	0	1	-1
1820	0	0	-1	0	0	0	0	1	-1
1821	0	1	-1	0	0	0	0	1	-1
1822	0	-1	0	0	0	0	0	1	-1
1823	0	0	0	0	0	0	0	1	-1
1824	0	1	0	0	0	0	0	1	-1
1825	0	-1	1	0	0	0	0	1	-1
1826	0	0	1	0	0	0	0	1	-1
1827	0	1	1	0	0	0	0	1	-1
1828	0	-1	-1	1	0	0	0	1	-1
1829	0	0	-1	1	0	0	0	1	-1
1830	0	1	-1	1	0	0	0	1	-1
1831	0	-1	0	1	0	0	0	1	-1
1832	0	0	0	1	0	0	0	1	-1
1833	0	1	0	1	0	0	0	1	-1
1834	0	-1	1	1	0	0	0	1	-1
1835	0	0	1	1	0	0	0	1	-1
1836	0	1	1	1	0	0	0	1	-1
1837	0	-1	-1	-1	1	0	0	1	-1
1838	0	0	-1	-1	1	0	0	1	-1
1839	0	1	-1	-1	1	0	0	1	-1
1840	0	-1	0	-1	1	0	0	1	-1
1841	0	0	0	-1	1	0	0	1	-1
1842	0	1	0	-1	1	0	0	1	-1
1843	0	-1	1	-1	1	0	0	1	-1
1844	0	0	1	-1	1	0	0	1	-1
1845	0	1	1	-1	1	0	0	1	-1
1846	0	-1	-1	0	1	0	0	1	-1
1847	0	0	-1	0	1	0	0	1	-1
1848	0	1	-1	0	1	0	0	1	-1
1849	0	-1	0	0	1	0	0	1	-1
1850	0	0	0	0	1	0	0	1	-1
1851	0	1	0	0	1	0	0	1	-1
1852	0	-1	1	0	1	0	0	1	-1
1853	0	0	1	0	1	0	0	1	-1
1854	0	1	1	0	1	0	0	1	-1
1855	0	-1	-1	1	1	0	0	1	-1
1856	0	0	-1	1	1	0	0	1	-1
1857	0	1	-1	1	1	0	0	1	-1
1858	0	-1	0	1	1	0	0	1	-1
1859	0	0	0	1	1	0	0	1	-1
1860	0	1	0	1	1	0	0	1	-1
1861	0	-1	1	1	1	0	0	1	-1
1862	0	0	1	1	1	0	0	1	-1
1863	0	1	1	1	1	0	0	1	-1
1864	0	-1	-1	-1	-1	1	0	1	-1
1865	0	0	-1	-1	-1	1	0	1	-1
1866	0	1	-1	-1	-1	1	0	1	-1
1867	0	-1	0	-1	-1	1	0	1	-1
1868	0	0	0	-1	-1	1	0	1	-1
1869	0	1	0	-1	-1	1	0	1	-1
1870	0	-1	1	-1	-1	1	0	1	-1
1871	0	0	1	-1	-1	1	0	1	-1
1872	0	1	1	-1	-1	1	0	1	-1
1873	0	-1	-1	0	-1	1	0	1	-1
1874	0	0	-1	0	-1	1	0	1	-1
1875	0	1	-1	0	-1	1	0	1	-1
1876	0	-1	0	0	-1	1	0	1	-1
1877	0	0	0	0	-1	1	0	1	-1
1878	0	1	0	0	-1	1	0	1	-1
1879	0	-1	1	0	-1	1	0	1	-1
1880	0	0	1	0	-1	1	0	1	-1
1881	0	1	1	0	-1	1	0	1	-1
1882	0	-1	-1	1	-1	1	0	1	-1
1883	0	0	-1	1	-1	1	0	1	-1
1884	0	1	-1	1	-1	1	0	1	-1
1885	0	-1	0	1	-1	1	0	1	-1
1886	0	0	0	1	-1	1	0	1	-1
1887	0	1	0	1	-1	1	0	1	-1
1888	0	-1	1	1	-1	1	0	1	-1
1889	0	0	1	1	-1	1	0	1	-1
1890	0	1	1	1	-1	1	0	1	-1
1891	0	-1	-1	-1	0	1	0	1	-1
1892	0	0	-1	-1	0	1	0	1	-1
1893	0	1	-1	-1	0	1	0	1	-1
1894	0	-1	0	-1	0	1	0	1	-1
1895	0	0	0	-1	0	1	0	1	-1
1896	0	1	0	-1	0	1	0	1	-1
1897	0	-1	1	-1	0	1	0	1	-1
1898	0	0	1	-1	0	1	0	1	-1
1899	0	1	1	-1	0	1	0	1	-1
1900	0	-1	-1	0	0	1	0	1	-1
1901	0	0	-1	0	0	1	0	1	-1
1902	0	1	-1	0	0	1	0	1	-1
1903	0	-1	0	0	0	1	0	1	-1
1904	0	0	0	0	0	1	0	1	-1
1905	0	1	0	0	0	1	0	1	-1
1906	0	-1	1	0	0	1	0	1	-1
1907	0	0	1	0	0	1	0	1	-1
1908	0	1	1	0	0	1	0	1	-1
1909	0	-1	-1	1	0	1	0	1	-1
1910	0	0	-1	1	0	1	0	1	-1
1911	0	1	-1	1	0	1	0	1	-1
1912	0	-1	0	1	0	1	0	1	-1
1913	0	0	0	1	0	1	0	1	-1
1914	0	1	0	1	0	1	0	1	-1
1915	0	-1	1	1	0	1	0	1	-1
1916	0	0	1	1	0	1	0	1	-1
1917	0	1	1	1	0	1	0	1	-1
1918	0	-1	-1	-1	1	1	0	1	-1
1919	0	0	-1	-1	1	1	0	1	-1
1920	0	1	-1	-1	1	1	0	1	-1
1921	0	-1	0	-1	1	1	0	1	-1
1922	0	0	0	-1	1	1	0	1	-1
1923	0	1	0	-1	1	1	0	1	-1
1924	0	-1	1	-1	1	1	0	1	-1
1925	0	0	1	-1	1	1	0	1	-1
1926	0	1	1	-1	1	1	0	1	-1
1927	0	-1	-1	0	1	1	0	1	-1
1928	0	0	-1	0	1	1	0	1	-1
1929	0	1	-1	0	1	1	0	1	-1
1930	0	-1	0	0	1	1	0	1	-1
1931	0	0	0	0	1	1	0	1	-1
1932	0	1	0	0	1	1	0	1	-1
1933	0	-1	1	0	1	1	0	1	-1
1934	0	0	1	0	1	1	0	1	-1
1935	0	1	1	0	1	1	0	1	-1
1936	0	-1	-1	1	1	1	0	1	-1
1937	0	0	-1	1	1	1	0	1	-1
1938	0	1	-1	1	1	1	0	1	-1
1939	0	-1	0	1	1	1	0	1	-1
1940	0	0	0	1	1	1	0	1	-1
1941	0	1	0	1	1	1	0	1	-1
1942	0	-1	1	1	1	1	0	1	-1
1943	0	0	1	1	1	1	0	1	-1
1944	0	1	1	1	1	1	0	1	-1
1945	0	-1	-1	-1	-1	-1	1	1	-1
1946	0	0	-1	-1	-1	-1	1	1	-1
1947	0	1	-1	-1	-1	-1	1	1	-1
1948	0	-1	0	-1	-1	-1	1	1	-1
1949	0	0	0	-1	-1	-1	1	1	-1
1950	0	1	0	-1	-1	-1	1	1	-1
1951	0	-1	1	-1	-1	-1	1	1	-1
1952	0	0	1	-1	-1	-1	1	1	-1
1953	0	1	1	-1	-1	-1	1	1	-1
1954	0	-1	-1	0	-1	-1	1	1	-1
1955	0	0	-1	0	-1	-1	1	1	-1
1956	0	1	-1	0	-1	-1	1	1	-1
1957	0	-1	0	0	-1	-1	1	1	-1
1958	0	0	0	0	-1	-1	1	1	-1
1959	0	1	0	0	-1	-1	1	1	-1
1960	0	-1	1	0	-1	-1	1	1	-1
1961	0	0	1	0	-1	-1	1	1	-1
1962	0	1	1	0	-1	-1	1	1	-1
1963	0	-1	-1	1	-1	-1	1	1	-1
1964	0	0	-1	1	-1	-1	1	1	-1
1965	0	1	-1	1	-1	-1	1	1	-1
1966	0	-1	0	1	-1	-1	1	1	-1
1967	0	0	0	1	-1	-1	1	1	-1
1968	0	1	0	1	-1	-1	1	1	-1
1969	0	-1	1	1	-1	-1	1	1	-1
1970	0	0	1	1	-1	-1	1	1	-1
1971	0	1	1	1	-1	-1	1	1	-1
1972	0	-1	-1	-1	0	-1	1	1	-1
1973	0	0	-1	-1	0	-1	1	1	-1
1974	0	1	-1	-1	0	-1	1	1	-1
1975	0	-1	0	-1	0	-1	1	1	-1
1976	0	0	0	-1	0	-1	1	1	-1
1977	0	1	0	-1	0	-1	1	1	-1
1978	0	-1	1	-1	0	-1	1	1	-1
1979	0	0	1	-1	0	-1	1	1	-1
1980	0	1	1	-1	0	-1	1	1	-1
1981	0	-1	-1	0	0	-1	1	1	-1
1982	0	0	-1	0	0	-1	1	1	-1
1983	0	1	-1	0	0	-1	1	1	-1
1984	0	-1	0	0	0	-1	1	1	-1
1985	0	0	0	0	0	-1	1	1	-1
1986	0	1	0	0	0	-1	1	1	-1
1987	0	-1	1	0	0	-1	1	1	-1
1988	0	0	1	0	0	-1	1	1	-1
1989	0	1	1	0	0	-1	1	1	-1
1990	0	-1	-1	1	0	-1	1	1	-1
1991	0	0	-1	1	0	-1	1	1	-1
1992	0	1	-1	1	0	-1	1	1	-1
1993	0	-1	0	1	0	-1	1	1	-1
1994	0	0	0	1	0	-1	1	1	-1
1995	0	1	0	1	0	-1	1	1	-1
1996	0	-1	1	1	0	-1	1	1	-1
1997	0	0	1	1	0	-1	1	1	-1
1998	0	1	1	1	0	-1	1	1	-1
[truncated: 4,563 more rows]

## Sheet: A=1B=0
Index of gene network	Maximal positional information	Intracellular	Intracellular	Intercellular	Intercellular	Intracellular	Intracellular	Intercellular	Intercellular
		A→A	B→A	A→A'	B→A'	A→B	B→B	A→B'	B→B'
1815	2	1	0	-1	0	0	0	1	-1
1194	1.90564	1	0	-1	1	1	0	0	-1
1716	1.90564	1	0	0	-1	-1	0	1	-1
2060	1.90564	0	1	-1	0	0	1	1	-1
1959	1.81128	1	0	0	-1	-1	1	1	-1
705	1.75	1	-1	-1	1	1	1	-1	-1
1953	1.75	1	1	-1	-1	-1	1	1	-1
2058	1.75	1	0	-1	0	0	1	1	-1
1152	1.56128	1	1	0	-1	1	0	0	-1
1159	1.56128	-1	1	1	-1	1	0	0	-1
1197	1.56128	1	1	-1	1	1	0	0	-1
1204	1.56128	-1	1	0	1	1	0	0	-1
1432	1.56128	-1	-1	-1	1	1	1	0	-1
1494	1.56128	1	1	-1	0	-1	-1	1	-1
1515	1.56128	1	-1	-1	1	-1	-1	1	-1
1518	1.56128	1	0	-1	1	-1	-1	1	-1
1572	1.56128	1	0	-1	0	0	-1	1	-1
1721	1.56128	0	-1	1	-1	-1	0	1	-1
1731	1.56128	1	-1	-1	0	-1	0	1	-1
1734	1.56128	1	0	-1	0	-1	0	1	-1
1739	1.56128	0	-1	0	0	-1	0	1	-1
1766	1.56128	0	-1	0	1	-1	0	1	-1
2141	1.56128	0	1	-1	0	1	1	1	-1
2870	1.56128	0	1	-1	0	1	1	-1	0
3675	1.56128	1	-1	-1	0	-1	-1	1	0
3678	1.56128	1	0	-1	0	-1	-1	1	0
3683	1.56128	0	-1	0	0	-1	-1	1	0
3759	1.56128	1	0	-1	0	0	-1	1	0
3840	1.56128	1	0	-1	0	1	-1	1	0
3842	1.56128	0	1	-1	0	1	-1	1	0
3948	1.56128	1	0	-1	1	-1	0	1	0
4191	1.56128	1	0	-1	1	-1	1	1	0
4571	1.56128	0	1	-1	0	1	-1	-1	1
703	1.5	-1	-1	-1	1	1	1	-1	-1
704	1.5	0	-1	-1	1	1	1	-1	-1
706	1.5	-1	0	-1	1	1	1	-1	-1
708	1.5	1	0	-1	1	1	1	-1	-1
711	1.5	1	1	-1	1	1	1	-1	-1
712	1.5	-1	-1	0	1	1	1	-1	-1
715	1.5	-1	0	0	1	1	1	-1	-1
718	1.5	-1	1	0	1	1	1	-1	-1
1442	1.5	0	-1	0	1	1	1	0	-1
1461	1.5	1	-1	-1	-1	-1	-1	1	-1
1464	1.5	1	0	-1	-1	-1	-1	1	-1
1467	1.5	1	1	-1	-1	-1	-1	1	-1
1470	1.5	1	-1	0	-1	-1	-1	1	-1
1473	1.5	1	0	0	-1	-1	-1	1	-1
1488	1.5	1	-1	-1	0	-1	-1	1	-1
1491	1.5	1	0	-1	0	-1	-1	1	-1
1496	1.5	0	-1	0	0	-1	-1	1	-1
1548	1.5	1	1	-1	-1	0	-1	1	-1
1554	1.5	1	0	0	-1	0	-1	1	-1
1653	1.5	1	0	-1	0	1	-1	1	-1
1704	1.5	1	-1	-1	-1	-1	0	1	-1
1707	1.5	1	0	-1	-1	-1	0	1	-1
1710	1.5	1	1	-1	-1	-1	0	1	-1
1713	1.5	1	-1	0	-1	-1	0	1	-1
1797	1.5	1	0	0	-1	0	0	1	-1
1947	1.5	1	-1	-1	-1	-1	1	1	-1
1950	1.5	1	0	-1	-1	-1	1	1	-1
1956	1.5	1	-1	0	-1	-1	1	1	-1
1961	1.5	0	1	0	-1	-1	1	1	-1
1964	1.5	0	-1	1	-1	-1	1	1	-1
1974	1.5	1	-1	-1	0	-1	1	1	-1
1977	1.5	1	0	-1	0	-1	1	1	-1
1982	1.5	0	-1	0	0	-1	1	1	-1
2034	1.5	1	1	-1	-1	0	1	1	-1
2040	1.5	1	0	0	-1	0	1	1	-1
2042	1.5	0	1	0	-1	0	1	1	-1
2115	1.5	1	1	-1	-1	1	1	1	-1
2121	1.5	1	0	0	-1	1	1	1	-1
2123	1.5	0	1	0	-1	1	1	1	-1
2139	1.5	1	0	-1	0	1	1	1	-1
2652	1.5	1	0	-1	1	1	0	-1	0
2655	1.5	1	1	-1	1	1	0	-1	0
2662	1.5	-1	1	0	1	1	0	-1	0
3648	1.5	1	-1	-1	-1	-1	-1	1	0
3651	1.5	1	0	-1	-1	-1	-1	1	0
3654	1.5	1	1	-1	-1	-1	-1	1	0
3657	1.5	1	-1	0	-1	-1	-1	1	0
3660	1.5	1	0	0	-1	-1	-1	1	0
3665	1.5	0	-1	1	-1	-1	-1	1	0
3735	1.5	1	1	-1	-1	0	-1	1	0
3741	1.5	1	0	0	-1	0	-1	1	0
3816	1.5	1	1	-1	-1	1	-1	1	0
3822	1.5	1	0	0	-1	1	-1	1	0
3824	1.5	0	1	0	-1	1	-1	1	0
3903	1.5	1	0	0	-1	-1	0	1	0
3924	1.5	1	1	-1	0	-1	0	1	0
3945	1.5	1	-1	-1	1	-1	0	1	0
4146	1.5	1	0	0	-1	-1	1	1	0
4167	1.5	1	1	-1	0	-1	1	1	0
4188	1.5	1	-1	-1	1	-1	1	1	0
1435	1.40564	-1	0	-1	1	1	1	0	-1
1575	1.40564	1	1	-1	0	0	-1	1	-1
1719	1.40564	1	1	0	-1	-1	0	1	-1
2891	1.40564	0	-1	-1	1	1	1	-1	0
1962	1.06128	1	1	0	-1	-1	1	1	-1
3900	1.06128	1	-1	0	-1	-1	0	1	0
4143	1.06128	1	-1	0	-1	-1	1	1	0
5865	1.06128	1	0	-1	0	-1	-1	1	1
3	1	1	-1	-1	-1	-1	-1	-1	-1
6	1	1	0	-1	-1	-1	-1	-1	-1
9	1	1	1	-1	-1	-1	-1	-1	-1
30	1	1	-1	-1	0	-1	-1	-1	-1
33	1	1	0	-1	0	-1	-1	-1	-1
36	1	1	1	-1	0	-1	-1	-1	-1
57	1	1	-1	-1	1	-1	-1	-1	-1
60	1	1	0	-1	1	-1	-1	-1	-1
63	1	1	1	-1	1	-1	-1	-1	-1
84	1	1	-1	-1	-1	0	-1	-1	-1
87	1	1	0	-1	-1	0	-1	-1	-1
90	1	1	1	-1	-1	0	-1	-1	-1
111	1	1	-1	-1	0	0	-1	-1	-1
114	1	1	0	-1	0	0	-1	-1	-1
117	1	1	1	-1	0	0	-1	-1	-1
138	1	1	-1	-1	1	0	-1	-1	-1
141	1	1	0	-1	1	0	-1	-1	-1
144	1	1	1	-1	1	0	-1	-1	-1
171	1	1	1	-1	-1	1	-1	-1	-1
195	1	1	0	-1	0	1	-1	-1	-1
198	1	1	1	-1	0	1	-1	-1	-1
219	1	1	-1	-1	1	1	-1	-1	-1
222	1	1	0	-1	1	1	-1	-1	-1
225	1	1	1	-1	1	1	-1	-1	-1
246	1	1	-1	-1	-1	-1	0	-1	-1
249	1	1	0	-1	-1	-1	0	-1	-1
252	1	1	1	-1	-1	-1	0	-1	-1
273	1	1	-1	-1	0	-1	0	-1	-1
276	1	1	0	-1	0	-1	0	-1	-1
279	1	1	1	-1	0	-1	0	-1	-1
300	1	1	-1	-1	1	-1	0	-1	-1
303	1	1	0	-1	1	-1	0	-1	-1
306	1	1	1	-1	1	-1	0	-1	-1
327	1	1	-1	-1	-1	0	0	-1	-1
330	1	1	0	-1	-1	0	0	-1	-1
333	1	1	1	-1	-1	0	0	-1	-1
354	1	1	-1	-1	0	0	0	-1	-1
357	1	1	0	-1	0	0	0	-1	-1
360	1	1	1	-1	0	0	0	-1	-1
381	1	1	-1	-1	1	0	0	-1	-1
384	1	1	0	-1	1	0	0	-1	-1
387	1	1	1	-1	1	0	0	-1	-1
414	1	1	1	-1	-1	1	0	-1	-1
438	1	1	0	-1	0	1	0	-1	-1
441	1	1	1	-1	0	1	0	-1	-1
462	1	1	-1	-1	1	1	0	-1	-1
465	1	1	0	-1	1	1	0	-1	-1
468	1	1	1	-1	1	1	0	-1	-1
489	1	1	-1	-1	-1	-1	1	-1	-1
492	1	1	0	-1	-1	-1	1	-1	-1
495	1	1	1	-1	-1	-1	1	-1	-1
516	1	1	-1	-1	0	-1	1	-1	-1
519	1	1	0	-1	0	-1	1	-1	-1
522	1	1	1	-1	0	-1	1	-1	-1
543	1	1	-1	-1	1	-1	1	-1	-1
546	1	1	0	-1	1	-1	1	-1	-1
549	1	1	1	-1	1	-1	1	-1	-1
570	1	1	-1	-1	-1	0	1	-1	-1
573	1	1	0	-1	-1	0	1	-1	-1
576	1	1	1	-1	-1	0	1	-1	-1
597	1	1	-1	-1	0	0	1	-1	-1
600	1	1	0	-1	0	0	1	-1	-1
603	1	1	1	-1	0	0	1	-1	-1
624	1	1	-1	-1	1	0	1	-1	-1
627	1	1	0	-1	1	0	1	-1	-1
630	1	1	1	-1	1	0	1	-1	-1
649	1	-1	-1	-1	-1	1	1	-1	-1
650	1	0	-1	-1	-1	1	1	-1	-1
651	1	1	-1	-1	-1	1	1	-1	-1
652	1	-1	0	-1	-1	1	1	-1	-1
653	1	0	0	-1	-1	1	1	-1	-1
654	1	1	0	-1	-1	1	1	-1	-1
655	1	-1	1	-1	-1	1	1	-1	-1
656	1	0	1	-1	-1	1	1	-1	-1
657	1	1	1	-1	-1	1	1	-1	-1
658	1	-1	-1	0	-1	1	1	-1	-1
659	1	0	-1	0	-1	1	1	-1	-1
660	1	1	-1	0	-1	1	1	-1	-1
661	1	-1	0	0	-1	1	1	-1	-1
662	1	0	0	0	-1	1	1	-1	-1
663	1	1	0	0	-1	1	1	-1	-1
664	1	-1	1	0	-1	1	1	-1	-1
665	1	0	1	0	-1	1	1	-1	-1
666	1	1	1	0	-1	1	1	-1	-1
667	1	-1	-1	1	-1	1	1	-1	-1
668	1	0	-1	1	-1	1	1	-1	-1
669	1	1	-1	1	-1	1	1	-1	-1
670	1	-1	0	1	-1	1	1	-1	-1
671	1	0	0	1	-1	1	1	-1	-1
672	1	1	0	1	-1	1	1	-1	-1
673	1	-1	1	1	-1	1	1	-1	-1
674	1	0	1	1	-1	1	1	-1	-1
675	1	1	1	1	-1	1	1	-1	-1
676	1	-1	-1	-1	0	1	1	-1	-1
677	1	0	-1	-1	0	1	1	-1	-1
678	1	1	-1	-1	0	1	1	-1	-1
679	1	-1	0	-1	0	1	1	-1	-1
680	1	0	0	-1	0	1	1	-1	-1
681	1	1	0	-1	0	1	1	-1	-1
682	1	-1	1	-1	0	1	1	-1	-1
683	1	0	1	-1	0	1	1	-1	-1
684	1	1	1	-1	0	1	1	-1	-1
685	1	-1	-1	0	0	1	1	-1	-1
686	1	0	-1	0	0	1	1	-1	-1
687	1	1	-1	0	0	1	1	-1	-1
688	1	-1	0	0	0	1	1	-1	-1
689	1	0	0	0	0	1	1	-1	-1
690	1	1	0	0	0	1	1	-1	-1
691	1	-1	1	0	0	1	1	-1	-1
692	1	0	1	0	0	1	1	-1	-1
693	1	1	1	0	0	1	1	-1	-1
694	1	-1	-1	1	0	1	1	-1	-1
695	1	0	-1	1	0	1	1	-1	-1
696	1	1	-1	1	0	1	1	-1	-1
697	1	-1	0	1	0	1	1	-1	-1
698	1	0	0	1	0	1	1	-1	-1
699	1	1	0	1	0	1	1	-1	-1
700	1	-1	1	1	0	1	1	-1	-1
701	1	0	1	1	0	1	1	-1	-1
702	1	1	1	1	0	1	1	-1	-1
707	1	0	0	-1	1	1	1	-1	-1
709	1	-1	1	-1	1	1	1	-1	-1
710	1	0	1	-1	1	1	1	-1	-1
713	1	0	-1	0	1	1	1	-1	-1
714	1	1	-1	0	1	1	1	-1	-1
716	1	0	0	0	1	1	1	-1	-1
717	1	1	0	0	1	1	1	-1	-1
719	1	0	1	0	1	1	1	-1	-1
720	1	1	1	0	1	1	1	-1	-1
721	1	-1	-1	1	1	1	1	-1	-1
722	1	0	-1	1	1	1	1	-1	-1
723	1	1	-1	1	1	1	1	-1	-1
724	1	-1	0	1	1	1	1	-1	-1
725	1	0	0	1	1	1	1	-1	-1
726	1	1	0	1	1	1	1	-1	-1
727	1	-1	1	1	1	1	1	-1	-1
728	1	0	1	1	1	1	1	-1	-1
729	1	1	1	1	1	1	1	-1	-1
732	1	1	-1	-1	-1	-1	-1	0	-1
735	1	1	0	-1	-1	-1	-1	0	-1
738	1	1	1	-1	-1	-1	-1	0	-1
759	1	1	-1	-1	0	-1	-1	0	-1
762	1	1	0	-1	0	-1	-1	0	-1
765	1	1	1	-1	0	-1	-1	0	-1
786	1	1	-1	-1	1	-1	-1	0	-1
789	1	1	0	-1	1	-1	-1	0	-1
792	1	1	1	-1	1	-1	-1	0	-1
813	1	1	-1	-1	-1	0	-1	0	-1
816	1	1	0	-1	-1	0	-1	0	-1
819	1	1	1	-1	-1	0	-1	0	-1
840	1	1	-1	-1	0	0	-1	0	-1
843	1	1	0	-1	0	0	-1	0	-1
846	1	1	1	-1	0	0	-1	0	-1
867	1	1	-1	-1	1	0	-1	0	-1
870	1	1	0	-1	1	0	-1	0	-1
873	1	1	1	-1	1	0	-1	0	-1
900	1	1	1	-1	-1	1	-1	0	-1
906	1	1	0	0	-1	1	-1	0	-1
908	1	0	1	0	-1	1	-1	0	-1
924	1	1	0	-1	0	1	-1	0	-1
927	1	1	1	-1	0	1	-1	0	-1
948	1	1	-1	-1	1	1	-1	0	-1
975	1	1	-1	-1	-1	-1	0	0	-1
978	1	1	0	-1	-1	-1	0	0	-1
981	1	1	1	-1	-1	-1	0	0	-1
1002	1	1	-1	-1	0	-1	0	0	-1
1005	1	1	0	-1	0	-1	0	0	-1
1008	1	1	1	-1	0	-1	0	0	-1
1029	1	1	-1	-1	1	-1	0	0	-1
1032	1	1	0	-1	1	-1	0	0	-1
1035	1	1	1	-1	1	-1	0	0	-1
1056	1	1	-1	-1	-1	0	0	0	-1
1059	1	1	0	-1	-1	0	0	0	-1
1062	1	1	1	-1	-1	0	0	0	-1
1083	1	1	-1	-1	0	0	0	0	-1
1086	1	1	0	-1	0	0	0	0	-1
1089	1	1	1	-1	0	0	0	0	-1
1110	1	1	-1	-1	1	0	0	0	-1
1113	1	1	0	-1	1	0	0	0	-1
1116	1	1	1	-1	1	0	0	0	-1
1143	1	1	1	-1	-1	1	0	0	-1
1149	1	1	0	0	-1	1	0	0	-1
1151	1	0	1	0	-1	1	0	0	-1
1155	1	1	-1	1	-1	1	0	0	-1
1157	1	0	0	1	-1	1	0	0	-1
1158	1	1	0	1	-1	1	0	0	-1
1160	1	0	1	1	-1	1	0	0	-1
1161	1	1	1	1	-1	1	0	0	-1
1167	1	1	0	-1	0	1	0	0	-1
1169	1	0	1	-1	0	1	0	0	-1
1170	1	1	1	-1	0	1	0	0	-1
1173	1	1	-1	0	0	1	0	0	-1
1175	1	0	0	0	0	1	0	0	-1
1176	1	1	0	0	0	1	0	0	-1
1177	1	-1	1	0	0	1	0	0	-1
1178	1	0	1	0	0	1	0	0	-1
1179	1	1	1	0	0	1	0	0	-1
1182	1	1	-1	1	0	1	0	0	-1
1184	1	0	0	1	0	1	0	0	-1
1185	1	1	0	1	0	1	0	0	-1
1186	1	-1	1	1	0	1	0	0	-1
1187	1	0	1	1	0	1	0	0	-1
1188	1	1	1	1	0	1	0	0	-1
1191	1	1	-1	-1	1	1	0	0	-1
1193	1	0	0	-1	1	1	0	0	-1
1195	1	-1	1	-1	1	1	0	0	-1
1196	1	0	1	-1	1	1	0	0	-1
1200	1	1	-1	0	1	1	0	0	-1
1202	1	0	0	0	1	1	0	0	-1
1203	1	1	0	0	1	1	0	0	-1
1205	1	0	1	0	1	1	0	0	-1
1206	1	1	1	0	1	1	0	0	-1
1209	1	1	-1	1	1	1	0	0	-1
1210	1	-1	0	1	1	1	0	0	-1
1211	1	0	0	1	1	1	0	0	-1
1212	1	1	0	1	1	1	0	0	-1
1213	1	-1	1	1	1	1	0	0	-1
1214	1	0	1	1	1	1	0	0	-1
1215	1	1	1	1	1	1	0	0	-1
1218	1	1	-1	-1	-1	-1	1	0	-1
1221	1	1	0	-1	-1	-1	1	0	-1
1224	1	1	1	-1	-1	-1	1	0	-1
1245	1	1	-1	-1	0	-1	1	0	-1
1248	1	1	0	-1	0	-1	1	0	-1
1251	1	1	1	-1	0	-1	1	0	-1
1272	1	1	-1	-1	1	-1	1	0	-1
1275	1	1	0	-1	1	-1	1	0	-1
1278	1	1	1	-1	1	-1	1	0	-1
1299	1	1	-1	-1	-1	0	1	0	-1
1302	1	1	0	-1	-1	0	1	0	-1
1305	1	1	1	-1	-1	0	1	0	-1
1326	1	1	-1	-1	0	0	1	0	-1
1329	1	1	0	-1	0	0	1	0	-1
1332	1	1	1	-1	0	0	1	0	-1
1353	1	1	-1	-1	1	0	1	0	-1
1356	1	1	0	-1	1	0	1	0	-1
1359	1	1	1	-1	1	0	1	0	-1
1378	1	-1	-1	-1	-1	1	1	0	-1
1379	1	0	-1	-1	-1	1	1	0	-1
1380	1	1	-1	-1	-1	1	1	0	-1
1381	1	-1	0	-1	-1	1	1	0	-1
1382	1	0	0	-1	-1	1	1	0	-1
1383	1	1	0	-1	-1	1	1	0	-1
1384	1	-1	1	-1	-1	1	1	0	-1
1385	1	0	1	-1	-1	1	1	0	-1
1386	1	1	1	-1	-1	1	1	0	-1
1387	1	-1	-1	0	-1	1	1	0	-1
1388	1	0	-1	0	-1	1	1	0	-1
1389	1	1	-1	0	-1	1	1	0	-1
1390	1	-1	0	0	-1	1	1	0	-1
1391	1	0	0	0	-1	1	1	0	-1
1392	1	1	0	0	-1	1	1	0	-1
1393	1	-1	1	0	-1	1	1	0	-1
1394	1	0	1	0	-1	1	1	0	-1
1396	1	-1	-1	1	-1	1	1	0	-1
1397	1	0	-1	1	-1	1	1	0	-1
1399	1	-1	0	1	-1	1	1	0	-1
1405	1	-1	-1	-1	0	1	1	0	-1
1406	1	0	-1	-1	0	1	1	0	-1
1407	1	1	-1	-1	0	1	1	0	-1
1408	1	-1	0	-1	0	1	1	0	-1
1409	1	0	0	-1	0	1	1	0	-1
1410	1	1	0	-1	0	1	1	0	-1
1411	1	-1	1	-1	0	1	1	0	-1
1412	1	0	1	-1	0	1	1	0	-1
1414	1	-1	-1	0	0	1	1	0	-1
1415	1	0	-1	0	0	1	1	0	-1
1417	1	-1	0	0	0	1	1	0	-1
1423	1	-1	-1	1	0	1	1	0	-1
1424	1	0	-1	1	0	1	1	0	-1
1426	1	-1	0	1	0	1	1	0	-1
1433	1	0	-1	-1	1	1	1	0	-1
1441	1	-1	-1	0	1	1	1	0	-1
1450	1	-1	-1	1	1	1	1	0	-1
1451	1	0	-1	1	1	1	1	0	-1
1478	1	0	-1	1	-1	-1	-1	1	-1
1596	1	1	-1	-1	1	0	-1	1	-1
1599	1	1	0	-1	1	0	-1	1	-1
1602	1	1	1	-1	1	0	-1	1	-1
1629	1	1	1	-1	-1	1	-1	1	-1
1635	1	1	0	0	-1	1	-1	1	-1
1637	1	0	1	0	-1	1	-1	1	-1
1655	1	0	1	-1	0	1	-1	1	-1
1722	1	1	-1	1	-1	-1	0	1	-1
1724	1	0	0	1	-1	-1	0	1	-1
1725	1	1	0	1	-1	-1	0	1	-1
1727	1	0	1	1	-1	-1	0	1	-1
1728	1	1	1	1	-1	-1	0	1	-1
1737	1	1	1	-1	0	-1	0	1	-1
1740	1	1	-1	0	0	-1	0	1	-1
1742	1	0	0	0	0	-1	0	1	-1
1743	1	1	0	0	0	-1	0	1	-1
1745	1	0	1	0	0	-1	0	1	-1
1746	1	1	1	0	0	-1	0	1	-1
1748	1	0	-1	1	0	-1	0	1	-1
1749	1	1	-1	1	0	-1	0	1	-1
1751	1	0	0	1	0	-1	0	1	-1
1752	1	1	0	1	0	-1	0	1	-1
1754	1	0	1	1	0	-1	0	1	-1
1755	1	1	1	1	0	-1	0	1	-1
1758	1	1	-1	-1	1	-1	0	1	-1
1761	1	1	0	-1	1	-1	0	1	-1
1764	1	1	1	-1	1	-1	0	1	-1
1767	1	1	-1	0	1	-1	0	1	-1
1769	1	0	0	0	1	-1	0	1	-1
1770	1	1	0	0	1	-1	0	1	-1
1772	1	0	1	0	1	-1	0	1	-1
1773	1	1	1	0	1	-1	0	1	-1
1775	1	0	-1	1	1	-1	0	1	-1
1776	1	1	-1	1	1	-1	0	1	-1
1778	1	0	0	1	1	-1	0	1	-1
1779	1	1	0	1	1	-1	0	1	-1
1781	1	0	1	1	1	-1	0	1	-1
1782	1	1	1	1	1	-1	0	1	-1
1791	1	1	1	-1	-1	0	0	1	-1
1872	1	1	1	-1	-1	1	0	1	-1
1878	1	1	0	0	-1	1	0	1	-1
1880	1	0	1	0	-1	1	0	1	-1
1896	1	1	0	-1	0	1	0	1	-1
1898	1	0	1	-1	0	1	0	1	-1
1955	1	0	-1	0	-1	-1	1	1	-1
1958	1	0	0	0	-1	-1	1	1	-1
1965	1	1	-1	1	-1	-1	1	1	-1
1967	1	0	0	1	-1	-1	1	1	-1
1968	1	1	0	1	-1	-1	1	1	-1
1970	1	0	1	1	-1	-1	1	1	-1
1971	1	1	1	1	-1	-1	1	1	-1
1980	1	1	1	-1	0	-1	1	1	-1
1983	1	1	-1	0	0	-1	1	1	-1
1985	1	0	0	0	0	-1	1	1	-1
1986	1	1	0	0	0	-1	1	1	-1
1988	1	0	1	0	0	-1	1	1	-1
1989	1	1	1	0	0	-1	1	1	-1
1991	1	0	-1	1	0	-1	1	1	-1
1992	1	1	-1	1	0	-1	1	1	-1
1994	1	0	0	1	0	-1	1	1	-1
1995	1	1	0	1	0	-1	1	1	-1
1997	1	0	1	1	0	-1	1	1	-1
1998	1	1	1	1	0	-1	1	1	-1
2001	1	1	-1	-1	1	-1	1	1	-1
2004	1	1	0	-1	1	-1	1	1	-1
2007	1	1	1	-1	1	-1	1	1	-1
2009	1	0	-1	0	1	-1	1	1	-1
2010	1	1	-1	0	1	-1	1	1	-1
2012	1	0	0	0	1	-1	1	1	-1
2013	1	1	0	0	1	-1	1	1	-1
2015	1	0	1	0	1	-1	1	1	-1
2016	1	1	1	0	1	-1	1	1	-1
2018	1	0	-1	1	1	-1	1	1	-1
2019	1	1	-1	1	1	-1	1	1	-1
2021	1	0	0	1	1	-1	1	1	-1
2022	1	1	0	1	1	-1	1	1	-1
2024	1	0	1	1	1	-1	1	1	-1
2025	1	1	1	1	1	-1	1	1	-1
2027	1	0	-1	-1	-1	0	1	1	-1
2028	1	1	-1	-1	-1	0	1	1	-1
2030	1	0	0	-1	-1	0	1	1	-1
2031	1	1	0	-1	-1	0	1	1	-1
2033	1	0	1	-1	-1	0	1	1	-1
2036	1	0	-1	0	-1	0	1	1	-1
2037	1	1	-1	0	-1	0	1	1	-1
2039	1	0	0	0	-1	0	1	1	-1
2045	1	0	-1	1	-1	0	1	1	-1
2054	1	0	-1	-1	0	0	1	1	-1
2055	1	1	-1	-1	0	0	1	1	-1
2057	1	0	0	-1	0	0	1	1	-1
2063	1	0	-1	0	0	0	1	1	-1
2081	1	0	-1	-1	1	0	1	1	-1
2107	1	-1	-1	-1	-1	1	1	1	-1
2108	1	0	-1	-1	-1	1	1	1	-1
2109	1	1	-1	-1	-1	1	1	1	-1
2110	1	-1	0	-1	-1	1	1	1	-1
2111	1	0	0	-1	-1	1	1	1	-1
2112	1	1	0	-1	-1	1	1	1	-1
2113	1	-1	1	-1	-1	1	1	1	-1
2114	1	0	1	-1	-1	1	1	1	-1
2116	1	-1	-1	0	-1	1	1	1	-1
2117	1	0	-1	0	-1	1	1	1	-1
2118	1	1	-1	0	-1	1	1	1	-1
2119	1	-1	0	0	-1	1	1	1	-1
2120	1	0	0	0	-1	1	1	1	-1
2122	1	-1	1	0	-1	1	1	1	-1
2125	1	-1	-1	1	-1	1	1	1	-1
2126	1	0	-1	1	-1	1	1	1	-1
2128	1	-1	0	1	-1	1	1	1	-1
2134	1	-1	-1	-1	0	1	1	1	-1
2135	1	0	-1	-1	0	1	1	1	-1
2136	1	1	-1	-1	0	1	1	1	-1
2137	1	-1	0	-1	0	1	1	1	-1
2138	1	0	0	-1	0	1	1	1	-1
2143	1	-1	-1	0	0	1	1	1	-1
2144	1	0	-1	0	0	1	1	1	-1
2146	1	-1	0	0	0	1	1	1	-1
2152	1	-1	-1	1	0	1	1	1	-1
2153	1	0	-1	1	0	1	1	1	-1
2155	1	-1	0	1	0	1	1	1	-1
2162	1	0	-1	-1	1	1	1	1	-1
2164	1	-1	0	-1	1	1	1	1	-1
2170	1	-1	-1	0	1	1	1	1	-1
2171	1	0	-1	0	1	1	1	1	-1
2190	1	1	-1	-1	-1	-1	-1	-1	0
2193	1	1	0	-1	-1	-1	-1	-1	0
2196	1	1	1	-1	-1	-1	-1	-1	0
2217	1	1	-1	-1	0	-1	-1	-1	0
2220	1	1	0	-1	0	-1	-1	-1	0
2223	1	1	1	-1	0	-1	-1	-1	0
2244	1	1	-1	-1	1	-1	-1	-1	0
2247	1	1	0	-1	1	-1	-1	-1	0
2250	1	1	1	-1	1	-1	-1	-1	0
2271	1	1	-1	-1	-1	0	-1	-1	0
2274	1	1	0	-1	-1	0	-1	-1	0
2277	1	1	1	-1	-1	0	-1	-1	0
2298	1	1	-1	-1	0	0	-1	-1	0
2301	1	1	0	-1	0	0	-1	-1	0
2304	1	1	1	-1	0	0	-1	-1	0
2325	1	1	-1	-1	1	0	-1	-1	0
2328	1	1	0	-1	1	0	-1	-1	0
2331	1	1	1	-1	1	0	-1	-1	0
2358	1	1	1	-1	-1	1	-1	-1	0
2382	1	1	0	-1	0	1	-1	-1	0
2385	1	1	1	-1	0	1	-1	-1	0
2406	1	1	-1	-1	1	1	-1	-1	0
2409	1	1	0	-1	1	1	-1	-1	0
2412	1	1	1	-1	1	1	-1	-1	0
2433	1	1	-1	-1	-1	-1	0	-1	0
2436	1	1	0	-1	-1	-1	0	-1	0
2439	1	1	1	-1	-1	-1	0	-1	0
2460	1	1	-1	-1	0	-1	0	-1	0
2463	1	1	0	-1	0	-1	0	-1	0
2466	1	1	1	-1	0	-1	0	-1	0
2487	1	1	-1	-1	1	-1	0	-1	0
2490	1	1	0	-1	1	-1	0	-1	0
2493	1	1	1	-1	1	-1	0	-1	0
2514	1	1	-1	-1	-1	0	0	-1	0
2517	1	1	0	-1	-1	0	0	-1	0
2520	1	1	1	-1	-1	0	0	-1	0
2541	1	1	-1	-1	0	0	0	-1	0
2544	1	1	0	-1	0	0	0	-1	0
2547	1	1	1	-1	0	0	0	-1	0
2568	1	1	-1	-1	1	0	0	-1	0
2571	1	1	0	-1	1	0	0	-1	0
2574	1	1	1	-1	1	0	0	-1	0
2601	1	1	1	-1	-1	1	0	-1	0
2607	1	1	0	0	-1	1	0	-1	0
2609	1	0	1	0	-1	1	0	-1	0
2610	1	1	1	0	-1	1	0	-1	0
2613	1	1	-1	1	-1	1	0	-1	0
2615	1	0	0	1	-1	1	0	-1	0
2616	1	1	0	1	-1	1	0	-1	0
2617	1	-1	1	1	-1	1	0	-1	0
2618	1	0	1	1	-1	1	0	-1	0
2619	1	1	1	1	-1	1	0	-1	0
2625	1	1	0	-1	0	1	0	-1	0
2626	1	-1	1	-1	0	1	0	-1	0
2627	1	0	1	-1	0	1	0	-1	0
2628	1	1	1	-1	0	1	0	-1	0
2631	1	1	-1	0	0	1	0	-1	0
2633	1	0	0	0	0	1	0	-1	0
2634	1	1	0	0	0	1	0	-1	0
2635	1	-1	1	0	0	1	0	-1	0
2636	1	0	1	0	0	1	0	-1	0
2637	1	1	1	0	0	1	0	-1	0
2640	1	1	-1	1	0	1	0	-1	0
2642	1	0	0	1	0	1	0	-1	0
2643	1	1	0	1	0	1	0	-1	0
2644	1	-1	1	1	0	1	0	-1	0
2645	1	0	1	1	0	1	0	-1	0
2646	1	1	1	1	0	1	0	-1	0
2649	1	1	-1	-1	1	1	0	-1	0
2653	1	-1	1	-1	1	1	0	-1	0
2654	1	0	1	-1	1	1	0	-1	0
2658	1	1	-1	0	1	1	0	-1	0
2660	1	0	0	0	1	1	0	-1	0
2661	1	1	0	0	1	1	0	-1	0
2663	1	0	1	0	1	1	0	-1	0
2664	1	1	1	0	1	1	0	-1	0
2667	1	1	-1	1	1	1	0	-1	0
2668	1	-1	0	1	1	1	0	-1	0
2669	1	0	0	1	1	1	0	-1	0
2670	1	1	0	1	1	1	0	-1	0
2671	1	-1	1	1	1	1	0	-1	0
2672	1	0	1	1	1	1	0	-1	0
2673	1	1	1	1	1	1	0	-1	0
2676	1	1	-1	-1	-1	-1	1	-1	0
2679	1	1	0	-1	-1	-1	1	-1	0
2682	1	1	1	-1	-1	-1	1	-1	0
2703	1	1	-1	-1	0	-1	1	-1	0
2706	1	1	0	-1	0	-1	1	-1	0
2709	1	1	1	-1	0	-1	1	-1	0
2730	1	1	-1	-1	1	-1	1	-1	0
2733	1	1	0	-1	1	-1	1	-1	0
2736	1	1	1	-1	1	-1	1	-1	0
2757	1	1	-1	-1	-1	0	1	-1	0
2760	1	1	0	-1	-1	0	1	-1	0
2763	1	1	1	-1	-1	0	1	-1	0
2784	1	1	-1	-1	0	0	1	-1	0
2787	1	1	0	-1	0	0	1	-1	0
2790	1	1	1	-1	0	0	1	-1	0
2811	1	1	-1	-1	1	0	1	-1	0
2814	1	1	0	-1	1	0	1	-1	0
2817	1	1	1	-1	1	0	1	-1	0
2844	1	1	1	-1	-1	1	1	-1	0
2850	1	1	0	0	-1	1	1	-1	0
2852	1	0	1	0	-1	1	1	-1	0
2868	1	1	0	-1	0	1	1	-1	0
2899	1	-1	-1	0	1	1	1	-1	0
2900	1	0	-1	0	1	1	1	-1	0
2919	1	1	-1	-1	-1	-1	-1	0	0
2922	1	1	0	-1	-1	-1	-1	0	0
2925	1	1	1	-1	-1	-1	-1	0	0
2946	1	1	-1	-1	0	-1	-1	0	0
2949	1	1	0	-1	0	-1	-1	0	0
2952	1	1	1	-1	0	-1	-1	0	0
2973	1	1	-1	-1	1	-1	-1	0	0
2976	1	1	0	-1	1	-1	-1	0	0
2979	1	1	1	-1	1	-1	-1	0	0
3000	1	1	-1	-1	-1	0	-1	0	0
3003	1	1	0	-1	-1	0	-1	0	0
3006	1	1	1	-1	-1	0	-1	0	0
3027	1	1	-1	-1	0	0	-1	0	0
3030	1	1	0	-1	0	0	-1	0	0
3033	1	1	1	-1	0	0	-1	0	0
3054	1	1	-1	-1	1	0	-1	0	0
3057	1	1	0	-1	1	0	-1	0	0
3060	1	1	1	-1	1	0	-1	0	0
3087	1	1	1	-1	-1	1	-1	0	0
3093	1	1	0	0	-1	1	-1	0	0
3095	1	0	1	0	-1	1	-1	0	0
3111	1	1	0	-1	0	1	-1	0	0
3113	1	0	1	-1	0	1	-1	0	0
3162	1	1	-1	-1	-1	-1	0	0	0
3165	1	1	0	-1	-1	-1	0	0	0
3168	1	1	1	-1	-1	-1	0	0	0
3189	1	1	-1	-1	0	-1	0	0	0
3192	1	1	0	-1	0	-1	0	0	0
3195	1	1	1	-1	0	-1	0	0	0
3216	1	1	-1	-1	1	-1	0	0	0
3219	1	1	0	-1	1	-1	0	0	0
3222	1	1	1	-1	1	-1	0	0	0
3243	1	1	-1	-1	-1	0	0	0	0
3246	1	1	0	-1	-1	0	0	0	0
3249	1	1	1	-1	-1	0	0	0	0
3270	1	1	-1	-1	0	0	0	0	0
3273	1	1	0	-1	0	0	0	0	0
3276	1	1	1	-1	0	0	0	0	0
3297	1	1	-1	-1	1	0	0	0	0
3300	1	1	0	-1	1	0	0	0	0
3303	1	1	1	-1	1	0	0	0	0
3330	1	1	1	-1	-1	1	0	0	0
3336	1	1	0	0	-1	1	0	0	0
3338	1	0	1	0	-1	1	0	0	0
3354	1	1	0	-1	0	1	0	0	0
3356	1	0	1	-1	0	1	0	0	0
3377	1	0	-1	-1	1	1	0	0	0
3385	1	-1	-1	0	1	1	0	0	0
3386	1	0	-1	0	1	1	0	0	0
3405	1	1	-1	-1	-1	-1	1	0	0
3408	1	1	0	-1	-1	-1	1	0	0
3411	1	1	1	-1	-1	-1	1	0	0
3432	1	1	-1	-1	0	-1	1	0	0
3435	1	1	0	-1	0	-1	1	0	0
3438	1	1	1	-1	0	-1	1	0	0
3459	1	1	-1	-1	1	-1	1	0	0
3462	1	1	0	-1	1	-1	1	0	0
3465	1	1	1	-1	1	-1	1	0	0
3486	1	1	-1	-1	-1	0	1	0	0
3489	1	1	0	-1	-1	0	1	0	0
3492	1	1	1	-1	-1	0	1	0	0
3513	1	1	-1	-1	0	0	1	0	0
3516	1	1	0	-1	0	0	1	0	0
3519	1	1	1	-1	0	0	1	0	0
3540	1	1	-1	-1	1	0	1	0	0
3543	1	1	0	-1	1	0	1	0	0
3546	1	1	1	-1	1	0	1	0	0
3573	1	1	1	-1	-1	1	1	0	0
3579	1	1	0	0	-1	1	1	0	0
3581	1	0	1	0	-1	1	1	0	0
3597	1	1	0	-1	0	1	1	0	0
3599	1	0	1	-1	0	1	1	0	0
3620	1	0	-1	-1	1	1	1	0	0
3628	1	-1	-1	0	1	1	1	0	0
3629	1	0	-1	0	1	1	1	0	0
3663	1	1	1	0	-1	-1	-1	1	0
3666	1	1	-1	1	-1	-1	-1	1	0
3668	1	0	0	1	-1	-1	-1	1	0
3669	1	1	0	1	-1	-1	-1	1	0
3671	1	0	1	1	-1	-1	-1	1	0
3672	1	1	1	1	-1	-1	-1	1	0
3681	1	1	1	-1	0	-1	-1	1	0
3684	1	1	-1	0	0	-1	-1	1	0
3686	1	0	0	0	0	-1	-1	1	0
3687	1	1	0	0	0	-1	-1	1	0
3689	1	0	1	0	0	-1	-1	1	0
3690	1	1	1	0	0	-1	-1	1	0
3692	1	0	-1	1	0	-1	-1	1	0
3693	1	1	-1	1	0	-1	-1	1	0
3695	1	0	0	1	0	-1	-1	1	0
3696	1	1	0	1	0	-1	-1	1	0
3698	1	0	1	1	0	-1	-1	1	0
3699	1	1	1	1	0	-1	-1	1	0
3702	1	1	-1	-1	1	-1	-1	1	0
3705	1	1	0	-1	1	-1	-1	1	0
3708	1	1	1	-1	1	-1	-1	1	0
3710	1	0	-1	0	1	-1	-1	1	0
3711	1	1	-1	0	1	-1	-1	1	0
3713	1	0	0	0	1	-1	-1	1	0
3714	1	1	0	0	1	-1	-1	1	0
3716	1	0	1	0	1	-1	-1	1	0
3717	1	1	1	0	1	-1	-1	1	0
3719	1	0	-1	1	1	-1	-1	1	0
3720	1	1	-1	1	1	-1	-1	1	0
3722	1	0	0	1	1	-1	-1	1	0
3723	1	1	0	1	1	-1	-1	1	0
3725	1	0	1	1	1	-1	-1	1	0
3726	1	1	1	1	1	-1	-1	1	0
3891	1	1	-1	-1	-1	-1	0	1	0
3894	1	1	0	-1	-1	-1	0	1	0
3897	1	1	1	-1	-1	-1	0	1	0
3899	1	0	-1	0	-1	-1	0	1	0
3902	1	0	0	0	-1	-1	0	1	0
3906	1	1	1	0	-1	-1	0	1	0
3908	1	0	-1	1	-1	-1	0	1	0
3909	1	1	-1	1	-1	-1	0	1	0
3911	1	0	0	1	-1	-1	0	1	0
3912	1	1	0	1	-1	-1	0	1	0
3914	1	0	1	1	-1	-1	0	1	0
3915	1	1	1	1	-1	-1	0	1	0
3918	1	1	-1	-1	0	-1	0	1	0
3921	1	1	0	-1	0	-1	0	1	0
3926	1	0	-1	0	0	-1	0	1	0
3927	1	1	-1	0	0	-1	0	1	0
3929	1	0	0	0	0	-1	0	1	0
3930	1	1	0	0	0	-1	0	1	0
3932	1	0	1	0	0	-1	0	1	0
3933	1	1	1	0	0	-1	0	1	0
3935	1	0	-1	1	0	-1	0	1	0
3936	1	1	-1	1	0	-1	0	1	0
3938	1	0	0	1	0	-1	0	1	0
3939	1	1	0	1	0	-1	0	1	0
3941	1	0	1	1	0	-1	0	1	0
3942	1	1	1	1	0	-1	0	1	0
3951	1	1	1	-1	1	-1	0	1	0
3953	1	0	-1	0	1	-1	0	1	0
3954	1	1	-1	0	1	-1	0	1	0
3956	1	0	0	0	1	-1	0	1	0
3957	1	1	0	0	1	-1	0	1	0
3959	1	0	1	0	1	-1	0	1	0
3960	1	1	1	0	1	-1	0	1	0
3962	1	0	-1	1	1	-1	0	1	0
3963	1	1	-1	1	1	-1	0	1	0
3965	1	0	0	1	1	-1	0	1	0
3966	1	1	0	1	1	-1	0	1	0
3968	1	0	1	1	1	-1	0	1	0
3969	1	1	1	1	1	-1	0	1	0
3978	1	1	1	-1	-1	0	0	1	0
3984	1	1	0	0	-1	0	0	1	0
3986	1	0	1	0	-1	0	0	1	0
4002	1	1	0	-1	0	0	0	1	0
4004	1	0	1	-1	0	0	0	1	0
4025	1	0	-1	-1	1	0	0	1	0
4059	1	1	1	-1	-1	1	0	1	0
4065	1	1	0	0	-1	1	0	1	0
4067	1	0	1	0	-1	1	0	1	0
4083	1	1	0	-1	0	1	0	1	0
4085	1	0	1	-1	0	1	0	1	0
4106	1	0	-1	-1	1	1	0	1	0
4114	1	-1	-1	0	1	1	0	1	0
4115	1	0	-1	0	1	1	0	1	0
4134	1	1	-1	-1	-1	-1	1	1	0
4137	1	1	0	-1	-1	-1	1	1	0
4140	1	1	1	-1	-1	-1	1	1	0
4142	1	0	-1	0	-1	-1	1	1	0
4145	1	0	0	0	-1	-1	1	1	0
4149	1	1	1	0	-1	-1	1	1	0
4151	1	0	-1	1	-1	-1	1	1	0
4152	1	1	-1	1	-1	-1	1	1	0
4154	1	0	0	1	-1	-1	1	1	0
4155	1	1	0	1	-1	-1	1	1	0
4157	1	0	1	1	-1	-1	1	1	0
4158	1	1	1	1	-1	-1	1	1	0
4161	1	1	-1	-1	0	-1	1	1	0
4164	1	1	0	-1	0	-1	1	1	0
4169	1	0	-1	0	0	-1	1	1	0
4170	1	1	-1	0	0	-1	1	1	0
4172	1	0	0	0	0	-1	1	1	0
4173	1	1	0	0	0	-1	1	1	0
4175	1	0	1	0	0	-1	1	1	0
4176	1	1	1	0	0	-1	1	1	0
4178	1	0	-1	1	0	-1	1	1	0
4179	1	1	-1	1	0	-1	1	1	0
4181	1	0	0	1	0	-1	1	1	0
4182	1	1	0	1	0	-1	1	1	0
4184	1	0	1	1	0	-1	1	1	0
4185	1	1	1	1	0	-1	1	1	0
4194	1	1	1	-1	1	-1	1	1	0
4196	1	0	-1	0	1	-1	1	1	0
4197	1	1	-1	0	1	-1	1	1	0
4199	1	0	0	0	1	-1	1	1	0
4200	1	1	0	0	1	-1	1	1	0
4202	1	0	1	0	1	-1	1	1	0
4203	1	1	1	0	1	-1	1	1	0
4205	1	0	-1	1	1	-1	1	1	0
4206	1	1	-1	1	1	-1	1	1	0
4208	1	0	0	1	1	-1	1	1	0
4209	1	1	0	1	1	-1	1	1	0
4211	1	0	1	1	1	-1	1	1	0
4212	1	1	1	1	1	-1	1	1	0
4221	1	1	1	-1	-1	0	1	1	0
4227	1	1	0	0	-1	0	1	1	0
4229	1	0	1	0	-1	0	1	1	0
4245	1	1	0	-1	0	0	1	1	0
4247	1	0	1	-1	0	0	1	1	0
4268	1	0	-1	-1	1	0	1	1	0
4302	1	1	1	-1	-1	1	1	1	0
4308	1	1	0	0	-1	1	1	1	0
4310	1	0	1	0	-1	1	1	1	0
4326	1	1	0	-1	0	1	1	1	0
4328	1	0	1	-1	0	1	1	1	0
4349	1	0	-1	-1	1	1	1	1	0
4357	1	-1	-1	0	1	1	1	1	0
4358	1	0	-1	0	1	1	1	1	0
4377	1	1	-1	-1	-1	-1	-1	-1	1
4380	1	1	0	-1	-1	-1	-1	-1	1
4383	1	1	1	-1	-1	-1	-1	-1	1
4404	1	1	-1	-1	0	-1	-1	-1	1
4407	1	1	0	-1	0	-1	-1	-1	1
4410	1	1	1	-1	0	-1	-1	-1	1
4431	1	1	-1	-1	1	-1	-1	-1	1
4434	1	1	0	-1	1	-1	-1	-1	1
4437	1	1	1	-1	1	-1	-1	-1	1
4458	1	1	-1	-1	-1	0	-1	-1	1
4461	1	1	0	-1	-1	0	-1	-1	1
4464	1	1	1	-1	-1	0	-1	-1	1
4485	1	1	-1	-1	0	0	-1	-1	1
4488	1	1	0	-1	0	0	-1	-1	1
4491	1	1	1	-1	0	0	-1	-1	1
4512	1	1	-1	-1	1	0	-1	-1	1
4515	1	1	0	-1	1	0	-1	-1	1
4518	1	1	1	-1	1	0	-1	-1	1
4545	1	1	1	-1	-1	1	-1	-1	1
4551	1	1	0	0	-1	1	-1	-1	1
4553	1	0	1	0	-1	1	-1	-1	1
4569	1	1	0	-1	0	1	-1	-1	1
4620	1	1	-1	-1	-1	-1	0	-1	1
4623	1	1	0	-1	-1	-1	0	-1	1
4626	1	1	1	-1	-1	-1	0	-1	1
4647	1	1	-1	-1	0	-1	0	-1	1
4650	1	1	0	-1	0	-1	0	-1	1
4653	1	1	1	-1	0	-1	0	-1	1
4674	1	1	-1	-1	1	-1	0	-1	1
4677	1	1	0	-1	1	-1	0	-1	1
4680	1	1	1	-1	1	-1	0	-1	1
4701	1	1	-1	-1	-1	0	0	-1	1
4704	1	1	0	-1	-1	0	0	-1	1
4707	1	1	1	-1	-1	0	0	-1	1
4728	1	1	-1	-1	0	0	0	-1	1
4731	1	1	0	-1	0	0	0	-1	1
4734	1	1	1	-1	0	0	0	-1	1
4755	1	1	-1	-1	1	0	0	-1	1
4758	1	1	0	-1	1	0	0	-1	1
4761	1	1	1	-1	1	0	0	-1	1
4788	1	1	1	-1	-1	1	0	-1	1
4794	1	1	0	0	-1	1	0	-1	1
4796	1	0	1	0	-1	1	0	-1	1
4812	1	1	0	-1	0	1	0	-1	1
4814	1	0	1	-1	0	1	0	-1	1
4835	1	0	-1	-1	1	1	0	-1	1
4843	1	-1	-1	0	1	1	0	-1	1
4844	1	0	-1	0	1	1	0	-1	1
4863	1	1	-1	-1	-1	-1	1	-1	1
4866	1	1	0	-1	-1	-1	1	-1	1
4869	1	1	1	-1	-1	-1	1	-1	1
4890	1	1	-1	-1	0	-1	1	-1	1
4893	1	1	0	-1	0	-1	1	-1	1
4896	1	1	1	-1	0	-1	1	-1	1
4917	1	1	-1	-1	1	-1	1	-1	1
4920	1	1	0	-1	1	-1	1	-1	1
4923	1	1	1	-1	1	-1	1	-1	1
4944	1	1	-1	-1	-1	0	1	-1	1
4947	1	1	0	-1	-1	0	1	-1	1
4950	1	1	1	-1	-1	0	1	-1	1
4971	1	1	-1	-1	0	0	1	-1	1
4974	1	1	0	-1	0	0	1	-1	1
4977	1	1	1	-1	0	0	1	-1	1
4998	1	1	-1	-1	1	0	1	-1	1
5001	1	1	0	-1	1	0	1	-1	1
5004	1	1	1	-1	1	0	1	-1	1
5031	1	1	1	-1	-1	1	1	-1	1
5037	1	1	0	0	-1	1	1	-1	1
5039	1	0	1	0	-1	1	1	-1	1
5055	1	1	0	-1	0	1	1	-1	1
5057	1	0	1	-1	0	1	1	-1	1
5078	1	0	-1	-1	1	1	1	-1	1
5086	1	-1	-1	0	1	1	1	-1	1
5087	1	0	-1	0	1	1	1	-1	1
5106	1	1	-1	-1	-1	-1	-1	0	1
5109	1	1	0	-1	-1	-1	-1	0	1
5112	1	1	1	-1	-1	-1	-1	0	1
5133	1	1	-1	-1	0	-1	-1	0	1
5136	1	1	0	-1	0	-1	-1	0	1
5139	1	1	1	-1	0	-1	-1	0	1
5160	1	1	-1	-1	1	-1	-1	0	1
5163	1	1	0	-1	1	-1	-1	0	1
5166	1	1	1	-1	1	-1	-1	0	1
5187	1	1	-1	-1	-1	0	-1	0	1
5190	1	1	0	-1	-1	0	-1	0	1
5193	1	1	1	-1	-1	0	-1	0	1
5214	1	1	-1	-1	0	0	-1	0	1
5217	1	1	0	-1	0	0	-1	0	1
5220	1	1	1	-1	0	0	-1	0	1
5241	1	1	-1	-1	1	0	-1	0	1
5244	1	1	0	-1	1	0	-1	0	1
5247	1	1	1	-1	1	0	-1	0	1
5274	1	1	1	-1	-1	1	-1	0	1
5280	1	1	0	0	-1	1	-1	0	1
5282	1	0	1	0	-1	1	-1	0	1
5298	1	1	0	-1	0	1	-1	0	1
5300	1	0	1	-1	0	1	-1	0	1
5349	1	1	-1	-1	-1	-1	0	0	1
5352	1	1	0	-1	-1	-1	0	0	1
5355	1	1	1	-1	-1	-1	0	0	1
5376	1	1	-1	-1	0	-1	0	0	1
5379	1	1	0	-1	0	-1	0	0	1
5382	1	1	1	-1	0	-1	0	0	1
5403	1	1	-1	-1	1	-1	0	0	1
5406	1	1	0	-1	1	-1	0	0	1
5409	1	1	1	-1	1	-1	0	0	1
5430	1	1	-1	-1	-1	0	0	0	1
5433	1	1	0	-1	-1	0	0	0	1
5436	1	1	1	-1	-1	0	0	0	1
5457	1	1	-1	-1	0	0	0	0	1
5460	1	1	0	-1	0	0	0	0	1
5463	1	1	1	-1	0	0	0	0	1
5484	1	1	-1	-1	1	0	0	0	1
5487	1	1	0	-1	1	0	0	0	1
5490	1	1	1	-1	1	0	0	0	1
5517	1	1	1	-1	-1	1	0	0	1
5523	1	1	0	0	-1	1	0	0	1
5525	1	0	1	0	-1	1	0	0	1
5541	1	1	0	-1	0	1	0	0	1
5543	1	0	1	-1	0	1	0	0	1
5564	1	0	-1	-1	1	1	0	0	1
5572	1	-1	-1	0	1	1	0	0	1
5573	1	0	-1	0	1	1	0	0	1
5592	1	1	-1	-1	-1	-1	1	0	1
5595	1	1	0	-1	-1	-1	1	0	1
5598	1	1	1	-1	-1	-1	1	0	1
5619	1	1	-1	-1	0	-1	1	0	1
5622	1	1	0	-1	0	-1	1	0	1
5625	1	1	1	-1	0	-1	1	0	1
5646	1	1	-1	-1	1	-1	1	0	1
5649	1	1	0	-1	1	-1	1	0	1
5652	1	1	1	-1	1	-1	1	0	1
5673	1	1	-1	-1	-1	0	1	0	1
5676	1	1	0	-1	-1	0	1	0	1
5679	1	1	1	-1	-1	0	1	0	1
5700	1	1	-1	-1	0	0	1	0	1
5703	1	1	0	-1	0	0	1	0	1
5706	1	1	1	-1	0	0	1	0	1
5727	1	1	-1	-1	1	0	1	0	1
5730	1	1	0	-1	1	0	1	0	1
5733	1	1	1	-1	1	0	1	0	1
5760	1	1	1	-1	-1	1	1	0	1
5766	1	1	0	0	-1	1	1	0	1
5768	1	0	1	0	-1	1	1	0	1
5784	1	1	0	-1	0	1	1	0	1
5786	1	0	1	-1	0	1	1	0	1
5807	1	0	-1	-1	1	1	1	0	1
5815	1	-1	-1	0	1	1	1	0	1
5816	1	0	-1	0	1	1	1	0	1
5835	1	1	-1	-1	-1	-1	-1	1	1
5838	1	1	0	-1	-1	-1	-1	1	1
5841	1	1	1	-1	-1	-1	-1	1	1
5847	1	1	0	0	-1	-1	-1	1	1
5862	1	1	-1	-1	0	-1	-1	1	1
5868	1	1	1	-1	0	-1	-1	1	1
5889	1	1	-1	-1	1	-1	-1	1	1
5892	1	1	0	-1	1	-1	-1	1	1
5922	1	1	1	-1	-1	0	-1	1	1
5928	1	1	0	0	-1	0	-1	1	1
5930	1	0	1	0	-1	0	-1	1	1
5946	1	1	0	-1	0	0	-1	1	1
5948	1	0	1	-1	0	0	-1	1	1
5969	1	0	-1	-1	1	0	-1	1	1
6003	1	1	1	-1	-1	1	-1	1	1
6009	1	1	0	0	-1	1	-1	1	1
6011	1	0	1	0	-1	1	-1	1	1
6027	1	1	0	-1	0	1	-1	1	1
6029	1	0	1	-1	0	1	-1	1	1
6078	1	1	-1	-1	-1	-1	0	1	1
6081	1	1	0	-1	-1	-1	0	1	1
6084	1	1	1	-1	-1	-1	0	1	1
6090	1	1	0	0	-1	-1	0	1	1
6105	1	1	-1	-1	0	-1	0	1	1
6108	1	1	0	-1	0	-1	0	1	1
6111	1	1	1	-1	0	-1	0	1	1
6132	1	1	-1	-1	1	-1	0	1	1
6135	1	1	0	-1	1	-1	0	1	1
6165	1	1	1	-1	-1	0	0	1	1
6171	1	1	0	0	-1	0	0	1	1
6173	1	0	1	0	-1	0	0	1	1
6189	1	1	0	-1	0	0	0	1	1
6191	1	0	1	-1	0	0	0	1	1
6212	1	0	-1	-1	1	0	0	1	1
6246	1	1	1	-1	-1	1	0	1	1
6252	1	1	0	0	-1	1	0	1	1
6254	1	0	1	0	-1	1	0	1	1
6270	1	1	0	-1	0	1	0	1	1
6272	1	0	1	-1	0	1	0	1	1
6293	1	0	-1	-1	1	1	0	1	1
6301	1	-1	-1	0	1	1	0	1	1
6302	1	0	-1	0	1	1	0	1	1
6321	1	1	-1	-1	-1	-1	1	1	1
6324	1	1	0	-1	-1	-1	1	1	1
6327	1	1	1	-1	-1	-1	1	1	1
6333	1	1	0	0	-1	-1	1	1	1
6348	1	1	-1	-1	0	-1	1	1	1
6351	1	1	0	-1	0	-1	1	1	1
6354	1	1	1	-1	0	-1	1	1	1
6375	1	1	-1	-1	1	-1	1	1	1
6378	1	1	0	-1	1	-1	1	1	1
6408	1	1	1	-1	-1	0	1	1	1
6414	1	1	0	0	-1	0	1	1	1
6416	1	0	1	0	-1	0	1	1	1
6432	1	1	0	-1	0	0	1	1	1
6434	1	0	1	-1	0	0	1	1	1
6455	1	0	-1	-1	1	0	1	1	1
6489	1	1	1	-1	-1	1	1	1	1
6495	1	1	0	0	-1	1	1	1	1
6497	1	0	1	0	-1	1	1	1	1
6513	1	1	0	-1	0	1	1	1	1
6515	1	0	1	-1	0	1	1	1	1
6536	1	0	-1	-1	1	1	1	1	1
6544	1	-1	-1	0	1	1	1	1	1
6545	1	0	-1	0	1	1	1	1	1
951	0.811278	1	0	-1	1	1	-1	0	-1
954	0.811278	1	1	-1	1	1	-1	0	-1
1476	0.811278	1	1	0	-1	-1	-1	1	-1
1479	0.811278	1	-1	1	-1	-1	-1	1	-1
1481	0.811278	0	0	1	-1	-1	-1	1	-1
1482	0.811278	1	0	1	-1	-1	-1	1	-1
1484	0.811278	0	1	1	-1	-1	-1	1	-1
1485	0.811278	1	1	1	-1	-1	-1	1	-1
1497	0.811278	1	-1	0	0	-1	-1	1	-1
1499	0.811278	0	0	0	0	-1	-1	1	-1
1500	0.811278	1	0	0	0	-1	-1	1	-1
1502	0.811278	0	1	0	0	-1	-1	1	-1
1503	0.811278	1	1	0	0	-1	-1	1	-1
1505	0.811278	0	-1	1	0	-1	-1	1	-1
1506	0.811278	1	-1	1	0	-1	-1	1	-1
1508	0.811278	0	0	1	0	-1	-1	1	-1
1509	0.811278	1	0	1	0	-1	-1	1	-1
1511	0.811278	0	1	1	0	-1	-1	1	-1
1512	0.811278	1	1	1	0	-1	-1	1	-1
1521	0.811278	1	1	-1	1	-1	-1	1	-1
1523	0.811278	0	-1	0	1	-1	-1	1	-1
1524	0.811278	1	-1	0	1	-1	-1	1	-1
1526	0.811278	0	0	0	1	-1	-1	1	-1
1527	0.811278	1	0	0	1	-1	-1	1	-1
1529	0.811278	0	1	0	1	-1	-1	1	-1
1530	0.811278	1	1	0	1	-1	-1	1	-1
1532	0.811278	0	-1	1	1	-1	-1	1	-1
1533	0.811278	1	-1	1	1	-1	-1	1	-1
1535	0.811278	0	0	1	1	-1	-1	1	-1
1536	0.811278	1	0	1	1	-1	-1	1	-1
1538	0.811278	0	1	1	1	-1	-1	1	-1
1539	0.811278	1	1	1	1	-1	-1	1	-1
2140	0.811278	-1	1	-1	0	1	1	1	-1
2161	0.811278	-1	-1	-1	1	1	1	1	-1
2890	0.811278	-1	-1	-1	1	1	1	-1	0
3376	0.811278	-1	-1	-1	1	1	0	0	0
3619	0.811278	-1	-1	-1	1	1	1	0	0
4105	0.811278	-1	-1	-1	1	1	0	1	0
4348	0.811278	-1	-1	-1	1	1	1	1	0
4834	0.811278	-1	-1	-1	1	1	0	-1	1
5077	0.811278	-1	-1	-1	1	1	1	-1	1
5563	0.811278	-1	-1	-1	1	1	0	0	1
5806	0.811278	-1	-1	-1	1	1	1	0	1
6292	0.811278	-1	-1	-1	1	1	0	1	1
6535	0.811278	-1	-1	-1	1	1	1	1	1
1	0	-1	-1	-1	-1	-1	-1	-1	-1
2	0	0	-1	-1	-1	-1	-1	-1	-1
4	0	-1	0	-1	-1	-1	-1	-1	-1
5	0	0	0	-1	-1	-1	-1	-1	-1
7	0	-1	1	-1	-1	-1	-1	-1	-1
8	0	0	1	-1	-1	-1	-1	-1	-1
10	0	-1	-1	0	-1	-1	-1	-1	-1
11	0	0	-1	0	-1	-1	-1	-1	-1
12	0	1	-1	0	-1	-1	-1	-1	-1
13	0	-1	0	0	-1	-1	-1	-1	-1
14	0	0	0	0	-1	-1	-1	-1	-1
15	0	1	0	0	-1	-1	-1	-1	-1
16	0	-1	1	0	-1	-1	-1	-1	-1
17	0	0	1	0	-1	-1	-1	-1	-1
18	0	1	1	0	-1	-1	-1	-1	-1
19	0	-1	-1	1	-1	-1	-1	-1	-1
20	0	0	-1	1	-1	-1	-1	-1	-1
21	0	1	-1	1	-1	-1	-1	-1	-1
22	0	-1	0	1	-1	-1	-1	-1	-1
23	0	0	0	1	-1	-1	-1	-1	-1
24	0	1	0	1	-1	-1	-1	-1	-1
25	0	-1	1	1	-1	-1	-1	-1	-1
26	0	0	1	1	-1	-1	-1	-1	-1
27	0	1	1	1	-1	-1	-1	-1	-1
28	0	-1	-1	-1	0	-1	-1	-1	-1
29	0	0	-1	-1	0	-1	-1	-1	-1
31	0	-1	0	-1	0	-1	-1	-1	-1
32	0	0	0	-1	0	-1	-1	-1	-1
34	0	-1	1	-1	0	-1	-1	-1	-1
35	0	0	1	-1	0	-1	-1	-1	-1
37	0	-1	-1	0	0	-1	-1	-1	-1
38	0	0	-1	0	0	-1	-1	-1	-1
39	0	1	-1	0	0	-1	-1	-1	-1
40	0	-1	0	0	0	-1	-1	-1	-1
41	0	0	0	0	0	-1	-1	-1	-1
42	0	1	0	0	0	-1	-1	-1	-1
43	0	-1	1	0	0	-1	-1	-1	-1
44	0	0	1	0	0	-1	-1	-1	-1
45	0	1	1	0	0	-1	-1	-1	-1
46	0	-1	-1	1	0	-1	-1	-1	-1
47	0	0	-1	1	0	-1	-1	-1	-1
48	0	1	-1	1	0	-1	-1	-1	-1
49	0	-1	0	1	0	-1	-1	-1	-1
50	0	0	0	1	0	-1	-1	-1	-1
51	0	1	0	1	0	-1	-1	-1	-1
52	0	-1	1	1	0	-1	-1	-1	-1
53	0	0	1	1	0	-1	-1	-1	-1
54	0	1	1	1	0	-1	-1	-1	-1
55	0	-1	-1	-1	1	-1	-1	-1	-1
56	0	0	-1	-1	1	-1	-1	-1	-1
58	0	-1	0	-1	1	-1	-1	-1	-1
59	0	0	0	-1	1	-1	-1	-1	-1
61	0	-1	1	-1	1	-1	-1	-1	-1
62	0	0	1	-1	1	-1	-1	-1	-1
64	0	-1	-1	0	1	-1	-1	-1	-1
65	0	0	-1	0	1	-1	-1	-1	-1
66	0	1	-1	0	1	-1	-1	-1	-1
67	0	-1	0	0	1	-1	-1	-1	-1
68	0	0	0	0	1	-1	-1	-1	-1
69	0	1	0	0	1	-1	-1	-1	-1
70	0	-1	1	0	1	-1	-1	-1	-1
71	0	0	1	0	1	-1	-1	-1	-1
72	0	1	1	0	1	-1	-1	-1	-1
73	0	-1	-1	1	1	-1	-1	-1	-1
74	0	0	-1	1	1	-1	-1	-1	-1
75	0	1	-1	1	1	-1	-1	-1	-1
76	0	-1	0	1	1	-1	-1	-1	-1
77	0	0	0	1	1	-1	-1	-1	-1
78	0	1	0	1	1	-1	-1	-1	-1
79	0	-1	1	1	1	-1	-1	-1	-1
80	0	0	1	1	1	-1	-1	-1	-1
81	0	1	1	1	1	-1	-1	-1	-1
82	0	-1	-1	-1	-1	0	-1	-1	-1
83	0	0	-1	-1	-1	0	-1	-1	-1
85	0	-1	0	-1	-1	0	-1	-1	-1
86	0	0	0	-1	-1	0	-1	-1	-1
88	0	-1	1	-1	-1	0	-1	-1	-1
89	0	0	1	-1	-1	0	-1	-1	-1
91	0	-1	-1	0	-1	0	-1	-1	-1
92	0	0	-1	0	-1	0	-1	-1	-1
93	0	1	-1	0	-1	0	-1	-1	-1
94	0	-1	0	0	-1	0	-1	-1	-1
95	0	0	0	0	-1	0	-1	-1	-1
96	0	1	0	0	-1	0	-1	-1	-1
97	0	-1	1	0	-1	0	-1	-1	-1
98	0	0	1	0	-1	0	-1	-1	-1
99	0	1	1	0	-1	0	-1	-1	-1
100	0	-1	-1	1	-1	0	-1	-1	-1
101	0	0	-1	1	-1	0	-1	-1	-1
102	0	1	-1	1	-1	0	-1	-1	-1
103	0	-1	0	1	-1	0	-1	-1	-1
104	0	0	0	1	-1	0	-1	-1	-1
105	0	1	0	1	-1	0	-1	-1	-1
106	0	-1	1	1	-1	0	-1	-1	-1
107	0	0	1	1	-1	0	-1	-1	-1
108	0	1	1	1	-1	0	-1	-1	-1
109	0	-1	-1	-1	0	0	-1	-1	-1
110	0	0	-1	-1	0	0	-1	-1	-1
112	0	-1	0	-1	0	0	-1	-1	-1
113	0	0	0	-1	0	0	-1	-1	-1
115	0	-1	1	-1	0	0	-1	-1	-1
116	0	0	1	-1	0	0	-1	-1	-1
118	0	-1	-1	0	0	0	-1	-1	-1
119	0	0	-1	0	0	0	-1	-1	-1
120	0	1	-1	0	0	0	-1	-1	-1
121	0	-1	0	0	0	0	-1	-1	-1
122	0	0	0	0	0	0	-1	-1	-1
123	0	1	0	0	0	0	-1	-1	-1
124	0	-1	1	0	0	0	-1	-1	-1
125	0	0	1	0	0	0	-1	-1	-1
126	0	1	1	0	0	0	-1	-1	-1
127	0	-1	-1	1	0	0	-1	-1	-1
128	0	0	-1	1	0	0	-1	-1	-1
129	0	1	-1	1	0	0	-1	-1	-1
130	0	-1	0	1	0	0	-1	-1	-1
131	0	0	0	1	0	0	-1	-1	-1
132	0	1	0	1	0	0	-1	-1	-1
133	0	-1	1	1	0	0	-1	-1	-1
134	0	0	1	1	0	0	-1	-1	-1
135	0	1	1	1	0	0	-1	-1	-1
136	0	-1	-1	-1	1	0	-1	-1	-1
137	0	0	-1	-1	1	0	-1	-1	-1
139	0	-1	0	-1	1	0	-1	-1	-1
140	0	0	0	-1	1	0	-1	-1	-1
142	0	-1	1	-1	1	0	-1	-1	-1
143	0	0	1	-1	1	0	-1	-1	-1
145	0	-1	-1	0	1	0	-1	-1	-1
146	0	0	-1	0	1	0	-1	-1	-1
147	0	1	-1	0	1	0	-1	-1	-1
148	0	-1	0	0	1	0	-1	-1	-1
149	0	0	0	0	1	0	-1	-1	-1
150	0	1	0	0	1	0	-1	-1	-1
151	0	-1	1	0	1	0	-1	-1	-1
152	0	0	1	0	1	0	-1	-1	-1
153	0	1	1	0	1	0	-1	-1	-1
154	0	-1	-1	1	1	0	-1	-1	-1
155	0	0	-1	1	1	0	-1	-1	-1
156	0	1	-1	1	1	0	-1	-1	-1
157	0	-1	0	1	1	0	-1	-1	-1
158	0	0	0	1	1	0	-1	-1	-1
159	0	1	0	1	1	0	-1	-1	-1
160	0	-1	1	1	1	0	-1	-1	-1
161	0	0	1	1	1	0	-1	-1	-1
162	0	1	1	1	1	0	-1	-1	-1
163	0	-1	-1	-1	-1	1	-1	-1	-1
164	0	0	-1	-1	-1	1	-1	-1	-1
165	0	1	-1	-1	-1	1	-1	-1	-1
166	0	-1	0	-1	-1	1	-1	-1	-1
167	0	0	0	-1	-1	1	-1	-1	-1
168	0	1	0	-1	-1	1	-1	-1	-1
169	0	-1	1	-1	-1	1	-1	-1	-1
170	0	0	1	-1	-1	1	-1	-1	-1
172	0	-1	-1	0	-1	1	-1	-1	-1
173	0	0	-1	0	-1	1	-1	-1	-1
174	0	1	-1	0	-1	1	-1	-1	-1
175	0	-1	0	0	-1	1	-1	-1	-1
176	0	0	0	0	-1	1	-1	-1	-1
177	0	1	0	0	-1	1	-1	-1	-1
178	0	-1	1	0	-1	1	-1	-1	-1
179	0	0	1	0	-1	1	-1	-1	-1
180	0	1	1	0	-1	1	-1	-1	-1
181	0	-1	-1	1	-1	1	-1	-1	-1
182	0	0	-1	1	-1	1	-1	-1	-1
183	0	1	-1	1	-1	1	-1	-1	-1
184	0	-1	0	1	-1	1	-1	-1	-1
185	0	0	0	1	-1	1	-1	-1	-1
186	0	1	0	1	-1	1	-1	-1	-1
187	0	-1	1	1	-1	1	-1	-1	-1
188	0	0	1	1	-1	1	-1	-1	-1
189	0	1	1	1	-1	1	-1	-1	-1
190	0	-1	-1	-1	0	1	-1	-1	-1
191	0	0	-1	-1	0	1	-1	-1	-1
192	0	1	-1	-1	0	1	-1	-1	-1
193	0	-1	0	-1	0	1	-1	-1	-1
194	0	0	0	-1	0	1	-1	-1	-1
196	0	-1	1	-1	0	1	-1	-1	-1
197	0	0	1	-1	0	1	-1	-1	-1
199	0	-1	-1	0	0	1	-1	-1	-1
200	0	0	-1	0	0	1	-1	-1	-1
201	0	1	-1	0	0	1	-1	-1	-1
202	0	-1	0	0	0	1	-1	-1	-1
203	0	0	0	0	0	1	-1	-1	-1
204	0	1	0	0	0	1	-1	-1	-1
205	0	-1	1	0	0	1	-1	-1	-1
206	0	0	1	0	0	1	-1	-1	-1
207	0	1	1	0	0	1	-1	-1	-1
208	0	-1	-1	1	0	1	-1	-1	-1
209	0	0	-1	1	0	1	-1	-1	-1
210	0	1	-1	1	0	1	-1	-1	-1
211	0	-1	0	1	0	1	-1	-1	-1
212	0	0	0	1	0	1	-1	-1	-1
213	0	1	0	1	0	1	-1	-1	-1
214	0	-1	1	1	0	1	-1	-1	-1
215	0	0	1	1	0	1	-1	-1	-1
216	0	1	1	1	0	1	-1	-1	-1
217	0	-1	-1	-1	1	1	-1	-1	-1
218	0	0	-1	-1	1	1	-1	-1	-1
220	0	-1	0	-1	1	1	-1	-1	-1
221	0	0	0	-1	1	1	-1	-1	-1
223	0	-1	1	-1	1	1	-1	-1	-1
224	0	0	1	-1	1	1	-1	-1	-1
226	0	-1	-1	0	1	1	-1	-1	-1
227	0	0	-1	0	1	1	-1	-1	-1
228	0	1	-1	0	1	1	-1	-1	-1
229	0	-1	0	0	1	1	-1	-1	-1
230	0	0	0	0	1	1	-1	-1	-1
231	0	1	0	0	1	1	-1	-1	-1
232	0	-1	1	0	1	1	-1	-1	-1
233	0	0	1	0	1	1	-1	-1	-1
234	0	1	1	0	1	1	-1	-1	-1
235	0	-1	-1	1	1	1	-1	-1	-1
236	0	0	-1	1	1	1	-1	-1	-1
237	0	1	-1	1	1	1	-1	-1	-1
238	0	-1	0	1	1	1	-1	-1	-1
239	0	0	0	1	1	1	-1	-1	-1
240	0	1	0	1	1	1	-1	-1	-1
241	0	-1	1	1	1	1	-1	-1	-1
242	0	0	1	1	1	1	-1	-1	-1
243	0	1	1	1	1	1	-1	-1	-1
244	0	-1	-1	-1	-1	-1	0	-1	-1
245	0	0	-1	-1	-1	-1	0	-1	-1
247	0	-1	0	-1	-1	-1	0	-1	-1
248	0	0	0	-1	-1	-1	0	-1	-1
250	0	-1	1	-1	-1	-1	0	-1	-1
251	0	0	1	-1	-1	-1	0	-1	-1
253	0	-1	-1	0	-1	-1	0	-1	-1
254	0	0	-1	0	-1	-1	0	-1	-1
255	0	1	-1	0	-1	-1	0	-1	-1
256	0	-1	0	0	-1	-1	0	-1	-1
257	0	0	0	0	-1	-1	0	-1	-1
258	0	1	0	0	-1	-1	0	-1	-1
259	0	-1	1	0	-1	-1	0	-1	-1
260	0	0	1	0	-1	-1	0	-1	-1
261	0	1	1	0	-1	-1	0	-1	-1
262	0	-1	-1	1	-1	-1	0	-1	-1
263	0	0	-1	1	-1	-1	0	-1	-1
264	0	1	-1	1	-1	-1	0	-1	-1
265	0	-1	0	1	-1	-1	0	-1	-1
266	0	0	0	1	-1	-1	0	-1	-1
267	0	1	0	1	-1	-1	0	-1	-1
268	0	-1	1	1	-1	-1	0	-1	-1
269	0	0	1	1	-1	-1	0	-1	-1
270	0	1	1	1	-1	-1	0	-1	-1
271	0	-1	-1	-1	0	-1	0	-1	-1
272	0	0	-1	-1	0	-1	0	-1	-1
274	0	-1	0	-1	0	-1	0	-1	-1
275	0	0	0	-1	0	-1	0	-1	-1
277	0	-1	1	-1	0	-1	0	-1	-1
278	0	0	1	-1	0	-1	0	-1	-1
280	0	-1	-1	0	0	-1	0	-1	-1
281	0	0	-1	0	0	-1	0	-1	-1
282	0	1	-1	0	0	-1	0	-1	-1
283	0	-1	0	0	0	-1	0	-1	-1
284	0	0	0	0	0	-1	0	-1	-1
285	0	1	0	0	0	-1	0	-1	-1
286	0	-1	1	0	0	-1	0	-1	-1
287	0	0	1	0	0	-1	0	-1	-1
288	0	1	1	0	0	-1	0	-1	-1
289	0	-1	-1	1	0	-1	0	-1	-1
290	0	0	-1	1	0	-1	0	-1	-1
291	0	1	-1	1	0	-1	0	-1	-1
292	0	-1	0	1	0	-1	0	-1	-1
293	0	0	0	1	0	-1	0	-1	-1
294	0	1	0	1	0	-1	0	-1	-1
295	0	-1	1	1	0	-1	0	-1	-1
296	0	0	1	1	0	-1	0	-1	-1
297	0	1	1	1	0	-1	0	-1	-1
298	0	-1	-1	-1	1	-1	0	-1	-1
299	0	0	-1	-1	1	-1	0	-1	-1
301	0	-1	0	-1	1	-1	0	-1	-1
302	0	0	0	-1	1	-1	0	-1	-1
304	0	-1	1	-1	1	-1	0	-1	-1
305	0	0	1	-1	1	-1	0	-1	-1
307	0	-1	-1	0	1	-1	0	-1	-1
308	0	0	-1	0	1	-1	0	-1	-1
309	0	1	-1	0	1	-1	0	-1	-1
310	0	-1	0	0	1	-1	0	-1	-1
311	0	0	0	0	1	-1	0	-1	-1
312	0	1	0	0	1	-1	0	-1	-1
313	0	-1	1	0	1	-1	0	-1	-1
314	0	0	1	0	1	-1	0	-1	-1
315	0	1	1	0	1	-1	0	-1	-1
316	0	-1	-1	1	1	-1	0	-1	-1
317	0	0	-1	1	1	-1	0	-1	-1
318	0	1	-1	1	1	-1	0	-1	-1
319	0	-1	0	1	1	-1	0	-1	-1
320	0	0	0	1	1	-1	0	-1	-1
321	0	1	0	1	1	-1	0	-1	-1
322	0	-1	1	1	1	-1	0	-1	-1
323	0	0	1	1	1	-1	0	-1	-1
324	0	1	1	1	1	-1	0	-1	-1
325	0	-1	-1	-1	-1	0	0	-1	-1
326	0	0	-1	-1	-1	0	0	-1	-1
328	0	-1	0	-1	-1	0	0	-1	-1
329	0	0	0	-1	-1	0	0	-1	-1
331	0	-1	1	-1	-1	0	0	-1	-1
332	0	0	1	-1	-1	0	0	-1	-1
334	0	-1	-1	0	-1	0	0	-1	-1
335	0	0	-1	0	-1	0	0	-1	-1
336	0	1	-1	0	-1	0	0	-1	-1
337	0	-1	0	0	-1	0	0	-1	-1
338	0	0	0	0	-1	0	0	-1	-1
339	0	1	0	0	-1	0	0	-1	-1
340	0	-1	1	0	-1	0	0	-1	-1
341	0	0	1	0	-1	0	0	-1	-1
342	0	1	1	0	-1	0	0	-1	-1
343	0	-1	-1	1	-1	0	0	-1	-1
344	0	0	-1	1	-1	0	0	-1	-1
345	0	1	-1	1	-1	0	0	-1	-1
346	0	-1	0	1	-1	0	0	-1	-1
347	0	0	0	1	-1	0	0	-1	-1
348	0	1	0	1	-1	0	0	-1	-1
349	0	-1	1	1	-1	0	0	-1	-1
350	0	0	1	1	-1	0	0	-1	-1
351	0	1	1	1	-1	0	0	-1	-1
352	0	-1	-1	-1	0	0	0	-1	-1
353	0	0	-1	-1	0	0	0	-1	-1
355	0	-1	0	-1	0	0	0	-1	-1
356	0	0	0	-1	0	0	0	-1	-1
358	0	-1	1	-1	0	0	0	-1	-1
359	0	0	1	-1	0	0	0	-1	-1
361	0	-1	-1	0	0	0	0	-1	-1
362	0	0	-1	0	0	0	0	-1	-1
363	0	1	-1	0	0	0	0	-1	-1
364	0	-1	0	0	0	0	0	-1	-1
365	0	0	0	0	0	0	0	-1	-1
366	0	1	0	0	0	0	0	-1	-1
367	0	-1	1	0	0	0	0	-1	-1
368	0	0	1	0	0	0	0	-1	-1
369	0	1	1	0	0	0	0	-1	-1
370	0	-1	-1	1	0	0	0	-1	-1
371	0	0	-1	1	0	0	0	-1	-1
372	0	1	-1	1	0	0	0	-1	-1
373	0	-1	0	1	0	0	0	-1	-1
374	0	0	0	1	0	0	0	-1	-1
375	0	1	0	1	0	0	0	-1	-1
376	0	-1	1	1	0	0	0	-1	-1
377	0	0	1	1	0	0	0	-1	-1
378	0	1	1	1	0	0	0	-1	-1
379	0	-1	-1	-1	1	0	0	-1	-1
380	0	0	-1	-1	1	0	0	-1	-1
382	0	-1	0	-1	1	0	0	-1	-1
383	0	0	0	-1	1	0	0	-1	-1
385	0	-1	1	-1	1	0	0	-1	-1
386	0	0	1	-1	1	0	0	-1	-1
388	0	-1	-1	0	1	0	0	-1	-1
389	0	0	-1	0	1	0	0	-1	-1
390	0	1	-1	0	1	0	0	-1	-1
391	0	-1	0	0	1	0	0	-1	-1
392	0	0	0	0	1	0	0	-1	-1
393	0	1	0	0	1	0	0	-1	-1
394	0	-1	1	0	1	0	0	-1	-1
395	0	0	1	0	1	0	0	-1	-1
396	0	1	1	0	1	0	0	-1	-1
397	0	-1	-1	1	1	0	0	-1	-1
398	0	0	-1	1	1	0	0	-1	-1
399	0	1	-1	1	1	0	0	-1	-1
400	0	-1	0	1	1	0	0	-1	-1
401	0	0	0	1	1	0	0	-1	-1
402	0	1	0	1	1	0	0	-1	-1
403	0	-1	1	1	1	0	0	-1	-1
404	0	0	1	1	1	0	0	-1	-1
405	0	1	1	1	1	0	0	-1	-1
406	0	-1	-1	-1	-1	1	0	-1	-1
407	0	0	-1	-1	-1	1	0	-1	-1
408	0	1	-1	-1	-1	1	0	-1	-1
409	0	-1	0	-1	-1	1	0	-1	-1
410	0	0	0	-1	-1	1	0	-1	-1
411	0	1	0	-1	-1	1	0	-1	-1
412	0	-1	1	-1	-1	1	0	-1	-1
413	0	0	1	-1	-1	1	0	-1	-1
415	0	-1	-1	0	-1	1	0	-1	-1
416	0	0	-1	0	-1	1	0	-1	-1
417	0	1	-1	0	-1	1	0	-1	-1
418	0	-1	0	0	-1	1	0	-1	-1
419	0	0	0	0	-1	1	0	-1	-1
420	0	1	0	0	-1	1	0	-1	-1
421	0	-1	1	0	-1	1	0	-1	-1
422	0	0	1	0	-1	1	0	-1	-1
423	0	1	1	0	-1	1	0	-1	-1
424	0	-1	-1	1	-1	1	0	-1	-1
425	0	0	-1	1	-1	1	0	-1	-1
426	0	1	-1	1	-1	1	0	-1	-1
427	0	-1	0	1	-1	1	0	-1	-1
428	0	0	0	1	-1	1	0	-1	-1
429	0	1	0	1	-1	1	0	-1	-1
430	0	-1	1	1	-1	1	0	-1	-1
431	0	0	1	1	-1	1	0	-1	-1
432	0	1	1	1	-1	1	0	-1	-1
433	0	-1	-1	-1	0	1	0	-1	-1
434	0	0	-1	-1	0	1	0	-1	-1
435	0	1	-1	-1	0	1	0	-1	-1
436	0	-1	0	-1	0	1	0	-1	-1
437	0	0	0	-1	0	1	0	-1	-1
439	0	-1	1	-1	0	1	0	-1	-1
440	0	0	1	-1	0	1	0	-1	-1
442	0	-1	-1	0	0	1	0	-1	-1
443	0	0	-1	0	0	1	0	-1	-1
444	0	1	-1	0	0	1	0	-1	-1
445	0	-1	0	0	0	1	0	-1	-1
446	0	0	0	0	0	1	0	-1	-1
447	0	1	0	0	0	1	0	-1	-1
448	0	-1	1	0	0	1	0	-1	-1
449	0	0	1	0	0	1	0	-1	-1
450	0	1	1	0	0	1	0	-1	-1
451	0	-1	-1	1	0	1	0	-1	-1
452	0	0	-1	1	0	1	0	-1	-1
453	0	1	-1	1	0	1	0	-1	-1
454	0	-1	0	1	0	1	0	-1	-1
455	0	0	0	1	0	1	0	-1	-1
456	0	1	0	1	0	1	0	-1	-1
457	0	-1	1	1	0	1	0	-1	-1
458	0	0	1	1	0	1	0	-1	-1
459	0	1	1	1	0	1	0	-1	-1
460	0	-1	-1	-1	1	1	0	-1	-1
461	0	0	-1	-1	1	1	0	-1	-1
463	0	-1	0	-1	1	1	0	-1	-1
464	0	0	0	-1	1	1	0	-1	-1
466	0	-1	1	-1	1	1	0	-1	-1
467	0	0	1	-1	1	1	0	-1	-1
469	0	-1	-1	0	1	1	0	-1	-1
470	0	0	-1	0	1	1	0	-1	-1
471	0	1	-1	0	1	1	0	-1	-1
472	0	-1	0	0	1	1	0	-1	-1
473	0	0	0	0	1	1	0	-1	-1
474	0	1	0	0	1	1	0	-1	-1
475	0	-1	1	0	1	1	0	-1	-1
476	0	0	1	0	1	1	0	-1	-1
477	0	1	1	0	1	1	0	-1	-1
478	0	-1	-1	1	1	1	0	-1	-1
479	0	0	-1	1	1	1	0	-1	-1
480	0	1	-1	1	1	1	0	-1	-1
481	0	-1	0	1	1	1	0	-1	-1
482	0	0	0	1	1	1	0	-1	-1
483	0	1	0	1	1	1	0	-1	-1
484	0	-1	1	1	1	1	0	-1	-1
485	0	0	1	1	1	1	0	-1	-1
486	0	1	1	1	1	1	0	-1	-1
487	0	-1	-1	-1	-1	-1	1	-1	-1
488	0	0	-1	-1	-1	-1	1	-1	-1
490	0	-1	0	-1	-1	-1	1	-1	-1
491	0	0	0	-1	-1	-1	1	-1	-1
493	0	-1	1	-1	-1	-1	1	-1	-1
494	0	0	1	-1	-1	-1	1	-1	-1
496	0	-1	-1	0	-1	-1	1	-1	-1
497	0	0	-1	0	-1	-1	1	-1	-1
498	0	1	-1	0	-1	-1	1	-1	-1
499	0	-1	0	0	-1	-1	1	-1	-1
500	0	0	0	0	-1	-1	1	-1	-1
501	0	1	0	0	-1	-1	1	-1	-1
502	0	-1	1	0	-1	-1	1	-1	-1
503	0	0	1	0	-1	-1	1	-1	-1
504	0	1	1	0	-1	-1	1	-1	-1
505	0	-1	-1	1	-1	-1	1	-1	-1
506	0	0	-1	1	-1	-1	1	-1	-1
507	0	1	-1	1	-1	-1	1	-1	-1
508	0	-1	0	1	-1	-1	1	-1	-1
509	0	0	0	1	-1	-1	1	-1	-1
510	0	1	0	1	-1	-1	1	-1	-1
511	0	-1	1	1	-1	-1	1	-1	-1
512	0	0	1	1	-1	-1	1	-1	-1
513	0	1	1	1	-1	-1	1	-1	-1
514	0	-1	-1	-1	0	-1	1	-1	-1
515	0	0	-1	-1	0	-1	1	-1	-1
517	0	-1	0	-1	0	-1	1	-1	-1
518	0	0	0	-1	0	-1	1	-1	-1
520	0	-1	1	-1	0	-1	1	-1	-1
521	0	0	1	-1	0	-1	1	-1	-1
523	0	-1	-1	0	0	-1	1	-1	-1
524	0	0	-1	0	0	-1	1	-1	-1
525	0	1	-1	0	0	-1	1	-1	-1
526	0	-1	0	0	0	-1	1	-1	-1
527	0	0	0	0	0	-1	1	-1	-1
528	0	1	0	0	0	-1	1	-1	-1
529	0	-1	1	0	0	-1	1	-1	-1
530	0	0	1	0	0	-1	1	-1	-1
531	0	1	1	0	0	-1	1	-1	-1
532	0	-1	-1	1	0	-1	1	-1	-1
533	0	0	-1	1	0	-1	1	-1	-1
534	0	1	-1	1	0	-1	1	-1	-1
535	0	-1	0	1	0	-1	1	-1	-1
536	0	0	0	1	0	-1	1	-1	-1
537	0	1	0	1	0	-1	1	-1	-1
538	0	-1	1	1	0	-1	1	-1	-1
539	0	0	1	1	0	-1	1	-1	-1
540	0	1	1	1	0	-1	1	-1	-1
541	0	-1	-1	-1	1	-1	1	-1	-1
542	0	0	-1	-1	1	-1	1	-1	-1
544	0	-1	0	-1	1	-1	1	-1	-1
545	0	0	0	-1	1	-1	1	-1	-1
547	0	-1	1	-1	1	-1	1	-1	-1
548	0	0	1	-1	1	-1	1	-1	-1
550	0	-1	-1	0	1	-1	1	-1	-1
551	0	0	-1	0	1	-1	1	-1	-1
552	0	1	-1	0	1	-1	1	-1	-1
553	0	-1	0	0	1	-1	1	-1	-1
554	0	0	0	0	1	-1	1	-1	-1
555	0	1	0	0	1	-1	1	-1	-1
556	0	-1	1	0	1	-1	1	-1	-1
557	0	0	1	0	1	-1	1	-1	-1
558	0	1	1	0	1	-1	1	-1	-1
559	0	-1	-1	1	1	-1	1	-1	-1
560	0	0	-1	1	1	-1	1	-1	-1
561	0	1	-1	1	1	-1	1	-1	-1
562	0	-1	0	1	1	-1	1	-1	-1
563	0	0	0	1	1	-1	1	-1	-1
564	0	1	0	1	1	-1	1	-1	-1
565	0	-1	1	1	1	-1	1	-1	-1
566	0	0	1	1	1	-1	1	-1	-1
567	0	1	1	1	1	-1	1	-1	-1
568	0	-1	-1	-1	-1	0	1	-1	-1
569	0	0	-1	-1	-1	0	1	-1	-1
571	0	-1	0	-1	-1	0	1	-1	-1
572	0	0	0	-1	-1	0	1	-1	-1
574	0	-1	1	-1	-1	0	1	-1	-1
575	0	0	1	-1	-1	0	1	-1	-1
577	0	-1	-1	0	-1	0	1	-1	-1
578	0	0	-1	0	-1	0	1	-1	-1
579	0	1	-1	0	-1	0	1	-1	-1
580	0	-1	0	0	-1	0	1	-1	-1
581	0	0	0	0	-1	0	1	-1	-1
582	0	1	0	0	-1	0	1	-1	-1
583	0	-1	1	0	-1	0	1	-1	-1
584	0	0	1	0	-1	0	1	-1	-1
585	0	1	1	0	-1	0	1	-1	-1
586	0	-1	-1	1	-1	0	1	-1	-1
587	0	0	-1	1	-1	0	1	-1	-1
588	0	1	-1	1	-1	0	1	-1	-1
589	0	-1	0	1	-1	0	1	-1	-1
590	0	0	0	1	-1	0	1	-1	-1
591	0	1	0	1	-1	0	1	-1	-1
592	0	-1	1	1	-1	0	1	-1	-1
593	0	0	1	1	-1	0	1	-1	-1
594	0	1	1	1	-1	0	1	-1	-1
595	0	-1	-1	-1	0	0	1	-1	-1
596	0	0	-1	-1	0	0	1	-1	-1
598	0	-1	0	-1	0	0	1	-1	-1
599	0	0	0	-1	0	0	1	-1	-1
601	0	-1	1	-1	0	0	1	-1	-1
602	0	0	1	-1	0	0	1	-1	-1
604	0	-1	-1	0	0	0	1	-1	-1
605	0	0	-1	0	0	0	1	-1	-1
606	0	1	-1	0	0	0	1	-1	-1
607	0	-1	0	0	0	0	1	-1	-1
608	0	0	0	0	0	0	1	-1	-1
609	0	1	0	0	0	0	1	-1	-1
610	0	-1	1	0	0	0	1	-1	-1
611	0	0	1	0	0	0	1	-1	-1
612	0	1	1	0	0	0	1	-1	-1
613	0	-1	-1	1	0	0	1	-1	-1
614	0	0	-1	1	0	0	1	-1	-1
615	0	1	-1	1	0	0	1	-1	-1
616	0	-1	0	1	0	0	1	-1	-1
617	0	0	0	1	0	0	1	-1	-1
618	0	1	0	1	0	0	1	-1	-1
619	0	-1	1	1	0	0	1	-1	-1
620	0	0	1	1	0	0	1	-1	-1
621	0	1	1	1	0	0	1	-1	-1
622	0	-1	-1	-1	1	0	1	-1	-1
623	0	0	-1	-1	1	0	1	-1	-1
625	0	-1	0	-1	1	0	1	-1	-1
626	0	0	0	-1	1	0	1	-1	-1
628	0	-1	1	-1	1	0	1	-1	-1
629	0	0	1	-1	1	0	1	-1	-1
631	0	-1	-1	0	1	0	1	-1	-1
632	0	0	-1	0	1	0	1	-1	-1
633	0	1	-1	0	1	0	1	-1	-1
634	0	-1	0	0	1	0	1	-1	-1
635	0	0	0	0	1	0	1	-1	-1
636	0	1	0	0	1	0	1	-1	-1
637	0	-1	1	0	1	0	1	-1	-1
638	0	0	1	0	1	0	1	-1	-1
639	0	1	1	0	1	0	1	-1	-1
640	0	-1	-1	1	1	0	1	-1	-1
641	0	0	-1	1	1	0	1	-1	-1
642	0	1	-1	1	1	0	1	-1	-1
643	0	-1	0	1	1	0	1	-1	-1
644	0	0	0	1	1	0	1	-1	-1
645	0	1	0	1	1	0	1	-1	-1
646	0	-1	1	1	1	0	1	-1	-1
647	0	0	1	1	1	0	1	-1	-1
648	0	1	1	1	1	0	1	-1	-1
730	0	-1	-1	-1	-1	-1	-1	0	-1
731	0	0	-1	-1	-1	-1	-1	0	-1
733	0	-1	0	-1	-1	-1	-1	0	-1
734	0	0	0	-1	-1	-1	-1	0	-1
736	0	-1	1	-1	-1	-1	-1	0	-1
737	0	0	1	-1	-1	-1	-1	0	-1
739	0	-1	-1	0	-1	-1	-1	0	-1
740	0	0	-1	0	-1	-1	-1	0	-1
741	0	1	-1	0	-1	-1	-1	0	-1
742	0	-1	0	0	-1	-1	-1	0	-1
743	0	0	0	0	-1	-1	-1	0	-1
744	0	1	0	0	-1	-1	-1	0	-1
745	0	-1	1	0	-1	-1	-1	0	-1
746	0	0	1	0	-1	-1	-1	0	-1
747	0	1	1	0	-1	-1	-1	0	-1
748	0	-1	-1	1	-1	-1	-1	0	-1
749	0	0	-1	1	-1	-1	-1	0	-1
750	0	1	-1	1	-1	-1	-1	0	-1
751	0	-1	0	1	-1	-1	-1	0	-1
752	0	0	0	1	-1	-1	-1	0	-1
753	0	1	0	1	-1	-1	-1	0	-1
754	0	-1	1	1	-1	-1	-1	0	-1
755	0	0	1	1	-1	-1	-1	0	-1
756	0	1	1	1	-1	-1	-1	0	-1
757	0	-1	-1	-1	0	-1	-1	0	-1
758	0	0	-1	-1	0	-1	-1	0	-1
760	0	-1	0	-1	0	-1	-1	0	-1
761	0	0	0	-1	0	-1	-1	0	-1
763	0	-1	1	-1	0	-1	-1	0	-1
764	0	0	1	-1	0	-1	-1	0	-1
766	0	-1	-1	0	0	-1	-1	0	-1
767	0	0	-1	0	0	-1	-1	0	-1
768	0	1	-1	0	0	-1	-1	0	-1
769	0	-1	0	0	0	-1	-1	0	-1
770	0	0	0	0	0	-1	-1	0	-1
771	0	1	0	0	0	-1	-1	0	-1
772	0	-1	1	0	0	-1	-1	0	-1
773	0	0	1	0	0	-1	-1	0	-1
774	0	1	1	0	0	-1	-1	0	-1
775	0	-1	-1	1	0	-1	-1	0	-1
776	0	0	-1	1	0	-1	-1	0	-1
777	0	1	-1	1	0	-1	-1	0	-1
778	0	-1	0	1	0	-1	-1	0	-1
779	0	0	0	1	0	-1	-1	0	-1
780	0	1	0	1	0	-1	-1	0	-1
781	0	-1	1	1	0	-1	-1	0	-1
782	0	0	1	1	0	-1	-1	0	-1
783	0	1	1	1	0	-1	-1	0	-1
784	0	-1	-1	-1	1	-1	-1	0	-1
785	0	0	-1	-1	1	-1	-1	0	-1
787	0	-1	0	-1	1	-1	-1	0	-1
788	0	0	0	-1	1	-1	-1	0	-1
790	0	-1	1	-1	1	-1	-1	0	-1
791	0	0	1	-1	1	-1	-1	0	-1
793	0	-1	-1	0	1	-1	-1	0	-1
794	0	0	-1	0	1	-1	-1	0	-1
795	0	1	-1	0	1	-1	-1	0	-1
796	0	-1	0	0	1	-1	-1	0	-1
797	0	0	0	0	1	-1	-1	0	-1
798	0	1	0	0	1	-1	-1	0	-1
799	0	-1	1	0	1	-1	-1	0	-1
800	0	0	1	0	1	-1	-1	0	-1
801	0	1	1	0	1	-1	-1	0	-1
802	0	-1	-1	1	1	-1	-1	0	-1
803	0	0	-1	1	1	-1	-1	0	-1
804	0	1	-1	1	1	-1	-1	0	-1
805	0	-1	0	1	1	-1	-1	0	-1
806	0	0	0	1	1	-1	-1	0	-1
807	0	1	0	1	1	-1	-1	0	-1
808	0	-1	1	1	1	-1	-1	0	-1
809	0	0	1	1	1	-1	-1	0	-1
810	0	1	1	1	1	-1	-1	0	-1
811	0	-1	-1	-1	-1	0	-1	0	-1
812	0	0	-1	-1	-1	0	-1	0	-1
814	0	-1	0	-1	-1	0	-1	0	-1
815	0	0	0	-1	-1	0	-1	0	-1
817	0	-1	1	-1	-1	0	-1	0	-1
818	0	0	1	-1	-1	0	-1	0	-1
820	0	-1	-1	0	-1	0	-1	0	-1
821	0	0	-1	0	-1	0	-1	0	-1
822	0	1	-1	0	-1	0	-1	0	-1
823	0	-1	0	0	-1	0	-1	0	-1
824	0	0	0	0	-1	0	-1	0	-1
825	0	1	0	0	-1	0	-1	0	-1
826	0	-1	1	0	-1	0	-1	0	-1
827	0	0	1	0	-1	0	-1	0	-1
828	0	1	1	0	-1	0	-1	0	-1
829	0	-1	-1	1	-1	0	-1	0	-1
830	0	0	-1	1	-1	0	-1	0	-1
831	0	1	-1	1	-1	0	-1	0	-1
832	0	-1	0	1	-1	0	-1	0	-1
833	0	0	0	1	-1	0	-1	0	-1
834	0	1	0	1	-1	0	-1	0	-1
835	0	-1	1	1	-1	0	-1	0	-1
836	0	0	1	1	-1	0	-1	0	-1
837	0	1	1	1	-1	0	-1	0	-1
838	0	-1	-1	-1	0	0	-1	0	-1
839	0	0	-1	-1	0	0	-1	0	-1
841	0	-1	0	-1	0	0	-1	0	-1
842	0	0	0	-1	0	0	-1	0	-1
844	0	-1	1	-1	0	0	-1	0	-1
845	0	0	1	-1	0	0	-1	0	-1
847	0	-1	-1	0	0	0	-1	0	-1
848	0	0	-1	0	0	0	-1	0	-1
849	0	1	-1	0	0	0	-1	0	-1
850	0	-1	0	0	0	0	-1	0	-1
851	0	0	0	0	0	0	-1	0	-1
852	0	1	0	0	0	0	-1	0	-1
853	0	-1	1	0	0	0	-1	0	-1
854	0	0	1	0	0	0	-1	0	-1
855	0	1	1	0	0	0	-1	0	-1
856	0	-1	-1	1	0	0	-1	0	-1
857	0	0	-1	1	0	0	-1	0	-1
858	0	1	-1	1	0	0	-1	0	-1
859	0	-1	0	1	0	0	-1	0	-1
860	0	0	0	1	0	0	-1	0	-1
861	0	1	0	1	0	0	-1	0	-1
862	0	-1	1	1	0	0	-1	0	-1
863	0	0	1	1	0	0	-1	0	-1
864	0	1	1	1	0	0	-1	0	-1
865	0	-1	-1	-1	1	0	-1	0	-1
866	0	0	-1	-1	1	0	-1	0	-1
868	0	-1	0	-1	1	0	-1	0	-1
869	0	0	0	-1	1	0	-1	0	-1
871	0	-1	1	-1	1	0	-1	0	-1
872	0	0	1	-1	1	0	-1	0	-1
874	0	-1	-1	0	1	0	-1	0	-1
875	0	0	-1	0	1	0	-1	0	-1
876	0	1	-1	0	1	0	-1	0	-1
877	0	-1	0	0	1	0	-1	0	-1
878	0	0	0	0	1	0	-1	0	-1
879	0	1	0	0	1	0	-1	0	-1
880	0	-1	1	0	1	0	-1	0	-1
881	0	0	1	0	1	0	-1	0	-1
882	0	1	1	0	1	0	-1	0	-1
883	0	-1	-1	1	1	0	-1	0	-1
884	0	0	-1	1	1	0	-1	0	-1
885	0	1	-1	1	1	0	-1	0	-1
886	0	-1	0	1	1	0	-1	0	-1
887	0	0	0	1	1	0	-1	0	-1
888	0	1	0	1	1	0	-1	0	-1
889	0	-1	1	1	1	0	-1	0	-1
890	0	0	1	1	1	0	-1	0	-1
891	0	1	1	1	1	0	-1	0	-1
892	0	-1	-1	-1	-1	1	-1	0	-1
893	0	0	-1	-1	-1	1	-1	0	-1
894	0	1	-1	-1	-1	1	-1	0	-1
895	0	-1	0	-1	-1	1	-1	0	-1
896	0	0	0	-1	-1	1	-1	0	-1
897	0	1	0	-1	-1	1	-1	0	-1
898	0	-1	1	-1	-1	1	-1	0	-1
899	0	0	1	-1	-1	1	-1	0	-1
901	0	-1	-1	0	-1	1	-1	0	-1
902	0	0	-1	0	-1	1	-1	0	-1
903	0	1	-1	0	-1	1	-1	0	-1
904	0	-1	0	0	-1	1	-1	0	-1
905	0	0	0	0	-1	1	-1	0	-1
907	0	-1	1	0	-1	1	-1	0	-1
909	0	1	1	0	-1	1	-1	0	-1
910	0	-1	-1	1	-1	1	-1	0	-1
911	0	0	-1	1	-1	1	-1	0	-1
912	0	1	-1	1	-1	1	-1	0	-1
913	0	-1	0	1	-1	1	-1	0	-1
914	0	0	0	1	-1	1	-1	0	-1
915	0	1	0	1	-1	1	-1	0	-1
916	0	-1	1	1	-1	1	-1	0	-1
917	0	0	1	1	-1	1	-1	0	-1
918	0	1	1	1	-1	1	-1	0	-1
919	0	-1	-1	-1	0	1	-1	0	-1
920	0	0	-1	-1	0	1	-1	0	-1
921	0	1	-1	-1	0	1	-1	0	-1
922	0	-1	0	-1	0	1	-1	0	-1
923	0	0	0	-1	0	1	-1	0	-1
925	0	-1	1	-1	0	1	-1	0	-1
926	0	0	1	-1	0	1	-1	0	-1
928	0	-1	-1	0	0	1	-1	0	-1
929	0	0	-1	0	0	1	-1	0	-1
930	0	1	-1	0	0	1	-1	0	-1
931	0	-1	0	0	0	1	-1	0	-1
932	0	0	0	0	0	1	-1	0	-1
933	0	1	0	0	0	1	-1	0	-1
934	0	-1	1	0	0	1	-1	0	-1
935	0	0	1	0	0	1	-1	0	-1
936	0	1	1	0	0	1	-1	0	-1
937	0	-1	-1	1	0	1	-1	0	-1
938	0	0	-1	1	0	1	-1	0	-1
939	0	1	-1	1	0	1	-1	0	-1
940	0	-1	0	1	0	1	-1	0	-1
941	0	0	0	1	0	1	-1	0	-1
942	0	1	0	1	0	1	-1	0	-1
943	0	-1	1	1	0	1	-1	0	-1
944	0	0	1	1	0	1	-1	0	-1
945	0	1	1	1	0	1	-1	0	-1
946	0	-1	-1	-1	1	1	-1	0	-1
947	0	0	-1	-1	1	1	-1	0	-1
949	0	-1	0	-1	1	1	-1	0	-1
950	0	0	0	-1	1	1	-1	0	-1
952	0	-1	1	-1	1	1	-1	0	-1
953	0	0	1	-1	1	1	-1	0	-1
955	0	-1	-1	0	1	1	-1	0	-1
956	0	0	-1	0	1	1	-1	0	-1
957	0	1	-1	0	1	1	-1	0	-1
958	0	-1	0	0	1	1	-1	0	-1
959	0	0	0	0	1	1	-1	0	-1
960	0	1	0	0	1	1	-1	0	-1
961	0	-1	1	0	1	1	-1	0	-1
962	0	0	1	0	1	1	-1	0	-1
963	0	1	1	0	1	1	-1	0	-1
964	0	-1	-1	1	1	1	-1	0	-1
965	0	0	-1	1	1	1	-1	0	-1
966	0	1	-1	1	1	1	-1	0	-1
967	0	-1	0	1	1	1	-1	0	-1
968	0	0	0	1	1	1	-1	0	-1
969	0	1	0	1	1	1	-1	0	-1
970	0	-1	1	1	1	1	-1	0	-1
971	0	0	1	1	1	1	-1	0	-1
972	0	1	1	1	1	1	-1	0	-1
973	0	-1	-1	-1	-1	-1	0	0	-1
974	0	0	-1	-1	-1	-1	0	0	-1
976	0	-1	0	-1	-1	-1	0	0	-1
977	0	0	0	-1	-1	-1	0	0	-1
979	0	-1	1	-1	-1	-1	0	0	-1
980	0	0	1	-1	-1	-1	0	0	-1
982	0	-1	-1	0	-1	-1	0	0	-1
983	0	0	-1	0	-1	-1	0	0	-1
984	0	1	-1	0	-1	-1	0	0	-1
985	0	-1	0	0	-1	-1	0	0	-1
986	0	0	0	0	-1	-1	0	0	-1
987	0	1	0	0	-1	-1	0	0	-1
988	0	-1	1	0	-1	-1	0	0	-1
989	0	0	1	0	-1	-1	0	0	-1
990	0	1	1	0	-1	-1	0	0	-1
991	0	-1	-1	1	-1	-1	0	0	-1
992	0	0	-1	1	-1	-1	0	0	-1
993	0	1	-1	1	-1	-1	0	0	-1
994	0	-1	0	1	-1	-1	0	0	-1
995	0	0	0	1	-1	-1	0	0	-1
996	0	1	0	1	-1	-1	0	0	-1
997	0	-1	1	1	-1	-1	0	0	-1
998	0	0	1	1	-1	-1	0	0	-1
999	0	1	1	1	-1	-1	0	0	-1
1000	0	-1	-1	-1	0	-1	0	0	-1
1001	0	0	-1	-1	0	-1	0	0	-1
1003	0	-1	0	-1	0	-1	0	0	-1
1004	0	0	0	-1	0	-1	0	0	-1
1006	0	-1	1	-1	0	-1	0	0	-1
1007	0	0	1	-1	0	-1	0	0	-1
1009	0	-1	-1	0	0	-1	0	0	-1
1010	0	0	-1	0	0	-1	0	0	-1
1011	0	1	-1	0	0	-1	0	0	-1
1012	0	-1	0	0	0	-1	0	0	-1
1013	0	0	0	0	0	-1	0	0	-1
1014	0	1	0	0	0	-1	0	0	-1
1015	0	-1	1	0	0	-1	0	0	-1
1016	0	0	1	0	0	-1	0	0	-1
1017	0	1	1	0	0	-1	0	0	-1
1018	0	-1	-1	1	0	-1	0	0	-1
1019	0	0	-1	1	0	-1	0	0	-1
1020	0	1	-1	1	0	-1	0	0	-1
1021	0	-1	0	1	0	-1	0	0	-1
1022	0	0	0	1	0	-1	0	0	-1
1023	0	1	0	1	0	-1	0	0	-1
1024	0	-1	1	1	0	-1	0	0	-1
1025	0	0	1	1	0	-1	0	0	-1
1026	0	1	1	1	0	-1	0	0	-1
1027	0	-1	-1	-1	1	-1	0	0	-1
1028	0	0	-1	-1	1	-1	0	0	-1
1030	0	-1	0	-1	1	-1	0	0	-1
1031	0	0	0	-1	1	-1	0	0	-1
1033	0	-1	1	-1	1	-1	0	0	-1
1034	0	0	1	-1	1	-1	0	0	-1
1036	0	-1	-1	0	1	-1	0	0	-1
1037	0	0	-1	0	1	-1	0	0	-1
1038	0	1	-1	0	1	-1	0	0	-1
1039	0	-1	0	0	1	-1	0	0	-1
1040	0	0	0	0	1	-1	0	0	-1
1041	0	1	0	0	1	-1	0	0	-1
1042	0	-1	1	0	1	-1	0	0	-1
1043	0	0	1	0	1	-1	0	0	-1
1044	0	1	1	0	1	-1	0	0	-1
1045	0	-1	-1	1	1	-1	0	0	-1
1046	0	0	-1	1	1	-1	0	0	-1
1047	0	1	-1	1	1	-1	0	0	-1
1048	0	-1	0	1	1	-1	0	0	-1
1049	0	0	0	1	1	-1	0	0	-1
1050	0	1	0	1	1	-1	0	0	-1
1051	0	-1	1	1	1	-1	0	0	-1
1052	0	0	1	1	1	-1	0	0	-1
1053	0	1	1	1	1	-1	0	0	-1
1054	0	-1	-1	-1	-1	0	0	0	-1
1055	0	0	-1	-1	-1	0	0	0	-1
1057	0	-1	0	-1	-1	0	0	0	-1
1058	0	0	0	-1	-1	0	0	0	-1
1060	0	-1	1	-1	-1	0	0	0	-1
1061	0	0	1	-1	-1	0	0	0	-1
1063	0	-1	-1	0	-1	0	0	0	-1
1064	0	0	-1	0	-1	0	0	0	-1
1065	0	1	-1	0	-1	0	0	0	-1
1066	0	-1	0	0	-1	0	0	0	-1
1067	0	0	0	0	-1	0	0	0	-1
1068	0	1	0	0	-1	0	0	0	-1
1069	0	-1	1	0	-1	0	0	0	-1
1070	0	0	1	0	-1	0	0	0	-1
1071	0	1	1	0	-1	0	0	0	-1
1072	0	-1	-1	1	-1	0	0	0	-1
1073	0	0	-1	1	-1	0	0	0	-1
1074	0	1	-1	1	-1	0	0	0	-1
1075	0	-1	0	1	-1	0	0	0	-1
1076	0	0	0	1	-1	0	0	0	-1
1077	0	1	0	1	-1	0	0	0	-1
1078	0	-1	1	1	-1	0	0	0	-1
1079	0	0	1	1	-1	0	0	0	-1
1080	0	1	1	1	-1	0	0	0	-1
1081	0	-1	-1	-1	0	0	0	0	-1
1082	0	0	-1	-1	0	0	0	0	-1
1084	0	-1	0	-1	0	0	0	0	-1
1085	0	0	0	-1	0	0	0	0	-1
1087	0	-1	1	-1	0	0	0	0	-1
1088	0	0	1	-1	0	0	0	0	-1
1090	0	-1	-1	0	0	0	0	0	-1
1091	0	0	-1	0	0	0	0	0	-1
1092	0	1	-1	0	0	0	0	0	-1
1093	0	-1	0	0	0	0	0	0	-1
1094	0	0	0	0	0	0	0	0	-1
1095	0	1	0	0	0	0	0	0	-1
1096	0	-1	1	0	0	0	0	0	-1
1097	0	0	1	0	0	0	0	0	-1
1098	0	1	1	0	0	0	0	0	-1
1099	0	-1	-1	1	0	0	0	0	-1
1100	0	0	-1	1	0	0	0	0	-1
1101	0	1	-1	1	0	0	0	0	-1
1102	0	-1	0	1	0	0	0	0	-1
1103	0	0	0	1	0	0	0	0	-1
1104	0	1	0	1	0	0	0	0	-1
1105	0	-1	1	1	0	0	0	0	-1
[truncated: 4,563 more rows]

## Sheet: A=0B=1
Index of gene network	Maximal positional information	Intracellular	Intracellular	Intercellular	Intercellular	Intracellular	Intracellular	Intercellular	Intercellular
		A→A	B→A	A→A'	B→A'	A→B	B→B	A→B'	B→B'
1355	2	0	0	-1	1	0	1	0	-1
1194	1.90564	1	0	-1	1	1	0	0	-1
2060	1.90564	0	1	-1	0	0	1	1	-1
2810	1.90564	0	-1	-1	1	0	1	-1	0
2811	1.81128	1	-1	-1	1	0	1	-1	0
705	1.75	1	-1	-1	1	1	1	-1	-1
1356	1.75	1	0	-1	1	0	1	0	-1
1953	1.75	1	1	-1	-1	-1	1	1	-1
1152	1.56128	1	1	0	-1	1	0	0	-1
1159	1.56128	-1	1	1	-1	1	0	0	-1
1197	1.56128	1	1	-1	1	1	0	0	-1
1204	1.56128	-1	1	0	1	1	0	0	-1
1271	1.56128	0	-1	-1	1	-1	1	0	-1
1279	1.56128	-1	-1	0	1	-1	1	0	-1
1352	1.56128	0	-1	-1	1	0	1	0	-1
1354	1.56128	-1	0	-1	1	0	1	0	-1
1360	1.56128	-1	-1	0	1	0	1	0	-1
1363	1.56128	-1	0	0	1	0	1	0	-1
1366	1.56128	-1	1	0	1	0	1	0	-1
1432	1.56128	-1	-1	-1	1	1	1	0	-1
1494	1.56128	1	1	-1	0	-1	-1	1	-1
1999	1.56128	-1	-1	-1	1	-1	1	1	-1
2080	1.56128	-1	-1	-1	1	0	1	1	-1
2090	1.56128	0	-1	0	1	0	1	1	-1
2091	1.56128	1	-1	0	1	0	1	1	-1
2141	1.56128	0	1	-1	0	1	1	1	-1
2870	1.56128	0	1	-1	0	1	1	-1	0
3215	1.56128	0	-1	-1	1	-1	0	0	0
3223	1.56128	-1	-1	0	1	-1	0	0	0
3842	1.56128	0	1	-1	0	1	-1	1	0
3944	1.56128	0	-1	-1	1	-1	0	1	0
4571	1.56128	0	1	-1	0	1	-1	-1	1
4673	1.56128	0	-1	-1	1	-1	0	-1	1
541	1.5	-1	-1	-1	1	-1	1	-1	-1
542	1.5	0	-1	-1	1	-1	1	-1	-1
543	1.5	1	-1	-1	1	-1	1	-1	-1
550	1.5	-1	-1	0	1	-1	1	-1	-1
622	1.5	-1	-1	-1	1	0	1	-1	-1
623	1.5	0	-1	-1	1	0	1	-1	-1
624	1.5	1	-1	-1	1	0	1	-1	-1
631	1.5	-1	-1	0	1	0	1	-1	-1
703	1.5	-1	-1	-1	1	1	1	-1	-1
704	1.5	0	-1	-1	1	1	1	-1	-1
706	1.5	-1	0	-1	1	1	1	-1	-1
708	1.5	1	0	-1	1	1	1	-1	-1
711	1.5	1	1	-1	1	1	1	-1	-1
712	1.5	-1	-1	0	1	1	1	-1	-1
715	1.5	-1	0	0	1	1	1	-1	-1
718	1.5	-1	1	0	1	1	1	-1	-1
1270	1.5	-1	-1	-1	1	-1	1	0	-1
1272	1.5	1	-1	-1	1	-1	1	0	-1
1351	1.5	-1	-1	-1	1	0	1	0	-1
1353	1.5	1	-1	-1	1	0	1	0	-1
1357	1.5	-1	1	-1	1	0	1	0	-1
1359	1.5	1	1	-1	1	0	1	0	-1
1442	1.5	0	-1	0	1	1	1	0	-1
1443	1.5	1	-1	0	1	1	1	0	-1
1467	1.5	1	1	-1	-1	-1	-1	1	-1
1548	1.5	1	1	-1	-1	0	-1	1	-1
1710	1.5	1	1	-1	-1	-1	0	1	-1
2009	1.5	0	-1	0	1	-1	1	1	-1
2010	1.5	1	-1	0	1	-1	1	1	-1
2034	1.5	1	1	-1	-1	0	1	1	-1
2042	1.5	0	1	0	-1	0	1	1	-1
2115	1.5	1	1	-1	-1	1	1	1	-1
2123	1.5	0	1	0	-1	1	1	1	-1
2649	1.5	1	-1	-1	1	1	0	-1	0
2652	1.5	1	0	-1	1	1	0	-1	0
2655	1.5	1	1	-1	1	1	0	-1	0
2662	1.5	-1	1	0	1	1	0	-1	0
2728	1.5	-1	-1	-1	1	-1	1	-1	0
2729	1.5	0	-1	-1	1	-1	1	-1	0
2730	1.5	1	-1	-1	1	-1	1	-1	0
2737	1.5	-1	-1	0	1	-1	1	-1	0
2809	1.5	-1	-1	-1	1	0	1	-1	0
2812	1.5	-1	0	-1	1	0	1	-1	0
2813	1.5	0	0	-1	1	0	1	-1	0
2814	1.5	1	0	-1	1	0	1	-1	0
2817	1.5	1	1	-1	1	0	1	-1	0
2818	1.5	-1	-1	0	1	0	1	-1	0
2819	1.5	0	-1	0	1	0	1	-1	0
2820	1.5	1	-1	0	1	0	1	-1	0
2821	1.5	-1	0	0	1	0	1	-1	0
2824	1.5	-1	1	0	1	0	1	-1	0
3214	1.5	-1	-1	-1	1	-1	0	0	0
3216	1.5	1	-1	-1	1	-1	0	0	0
3654	1.5	1	1	-1	-1	-1	-1	1	0
3735	1.5	1	1	-1	-1	0	-1	1	0
3816	1.5	1	1	-1	-1	1	-1	1	0
3824	1.5	0	1	0	-1	1	-1	1	0
3924	1.5	1	1	-1	0	-1	0	1	0
4674	1.5	1	-1	-1	1	-1	0	-1	1
4681	1.5	-1	-1	0	1	-1	0	-1	1
1435	1.40564	-1	0	-1	1	1	1	0	-1
1575	1.40564	1	1	-1	0	0	-1	1	-1
1719	1.40564	1	1	0	-1	-1	0	1	-1
2891	1.40564	0	-1	-1	1	1	1	-1	0
1369	1.06128	-1	-1	1	1	0	1	0	-1
2738	1.06128	0	-1	0	1	-1	1	-1	0
2739	1.06128	1	-1	0	1	-1	1	-1	0
2892	1.06128	1	-1	-1	1	1	1	-1	0
9	1	1	1	-1	-1	-1	-1	-1	-1
36	1	1	1	-1	0	-1	-1	-1	-1
63	1	1	1	-1	1	-1	-1	-1	-1
90	1	1	1	-1	-1	0	-1	-1	-1
117	1	1	1	-1	0	0	-1	-1	-1
144	1	1	1	-1	1	0	-1	-1	-1
171	1	1	1	-1	-1	1	-1	-1	-1
198	1	1	1	-1	0	1	-1	-1	-1
225	1	1	1	-1	1	1	-1	-1	-1
252	1	1	1	-1	-1	-1	0	-1	-1
279	1	1	1	-1	0	-1	0	-1	-1
303	1	1	0	-1	1	-1	0	-1	-1
306	1	1	1	-1	1	-1	0	-1	-1
333	1	1	1	-1	-1	0	0	-1	-1
360	1	1	1	-1	0	0	0	-1	-1
384	1	1	0	-1	1	0	0	-1	-1
387	1	1	1	-1	1	0	0	-1	-1
414	1	1	1	-1	-1	1	0	-1	-1
441	1	1	1	-1	0	1	0	-1	-1
465	1	1	0	-1	1	1	0	-1	-1
468	1	1	1	-1	1	1	0	-1	-1
487	1	-1	-1	-1	-1	-1	1	-1	-1
488	1	0	-1	-1	-1	-1	1	-1	-1
489	1	1	-1	-1	-1	-1	1	-1	-1
490	1	-1	0	-1	-1	-1	1	-1	-1
491	1	0	0	-1	-1	-1	1	-1	-1
492	1	1	0	-1	-1	-1	1	-1	-1
495	1	1	1	-1	-1	-1	1	-1	-1
496	1	-1	-1	0	-1	-1	1	-1	-1
497	1	0	-1	0	-1	-1	1	-1	-1
498	1	1	-1	0	-1	-1	1	-1	-1
499	1	-1	0	0	-1	-1	1	-1	-1
500	1	0	0	0	-1	-1	1	-1	-1
501	1	1	0	0	-1	-1	1	-1	-1
505	1	-1	-1	1	-1	-1	1	-1	-1
506	1	0	-1	1	-1	-1	1	-1	-1
507	1	1	-1	1	-1	-1	1	-1	-1
508	1	-1	0	1	-1	-1	1	-1	-1
509	1	0	0	1	-1	-1	1	-1	-1
510	1	1	0	1	-1	-1	1	-1	-1
514	1	-1	-1	-1	0	-1	1	-1	-1
515	1	0	-1	-1	0	-1	1	-1	-1
516	1	1	-1	-1	0	-1	1	-1	-1
517	1	-1	0	-1	0	-1	1	-1	-1
518	1	0	0	-1	0	-1	1	-1	-1
519	1	1	0	-1	0	-1	1	-1	-1
522	1	1	1	-1	0	-1	1	-1	-1
523	1	-1	-1	0	0	-1	1	-1	-1
524	1	0	-1	0	0	-1	1	-1	-1
525	1	1	-1	0	0	-1	1	-1	-1
526	1	-1	0	0	0	-1	1	-1	-1
527	1	0	0	0	0	-1	1	-1	-1
528	1	1	0	0	0	-1	1	-1	-1
532	1	-1	-1	1	0	-1	1	-1	-1
533	1	0	-1	1	0	-1	1	-1	-1
534	1	1	-1	1	0	-1	1	-1	-1
535	1	-1	0	1	0	-1	1	-1	-1
536	1	0	0	1	0	-1	1	-1	-1
537	1	1	0	1	0	-1	1	-1	-1
546	1	1	0	-1	1	-1	1	-1	-1
549	1	1	1	-1	1	-1	1	-1	-1
551	1	0	-1	0	1	-1	1	-1	-1
552	1	1	-1	0	1	-1	1	-1	-1
559	1	-1	-1	1	1	-1	1	-1	-1
560	1	0	-1	1	1	-1	1	-1	-1
561	1	1	-1	1	1	-1	1	-1	-1
568	1	-1	-1	-1	-1	0	1	-1	-1
569	1	0	-1	-1	-1	0	1	-1	-1
570	1	1	-1	-1	-1	0	1	-1	-1
571	1	-1	0	-1	-1	0	1	-1	-1
572	1	0	0	-1	-1	0	1	-1	-1
573	1	1	0	-1	-1	0	1	-1	-1
576	1	1	1	-1	-1	0	1	-1	-1
577	1	-1	-1	0	-1	0	1	-1	-1
578	1	0	-1	0	-1	0	1	-1	-1
579	1	1	-1	0	-1	0	1	-1	-1
580	1	-1	0	0	-1	0	1	-1	-1
581	1	0	0	0	-1	0	1	-1	-1
582	1	1	0	0	-1	0	1	-1	-1
586	1	-1	-1	1	-1	0	1	-1	-1
587	1	0	-1	1	-1	0	1	-1	-1
588	1	1	-1	1	-1	0	1	-1	-1
589	1	-1	0	1	-1	0	1	-1	-1
590	1	0	0	1	-1	0	1	-1	-1
591	1	1	0	1	-1	0	1	-1	-1
595	1	-1	-1	-1	0	0	1	-1	-1
596	1	0	-1	-1	0	0	1	-1	-1
597	1	1	-1	-1	0	0	1	-1	-1
598	1	-1	0	-1	0	0	1	-1	-1
599	1	0	0	-1	0	0	1	-1	-1
600	1	1	0	-1	0	0	1	-1	-1
603	1	1	1	-1	0	0	1	-1	-1
604	1	-1	-1	0	0	0	1	-1	-1
605	1	0	-1	0	0	0	1	-1	-1
606	1	1	-1	0	0	0	1	-1	-1
607	1	-1	0	0	0	0	1	-1	-1
608	1	0	0	0	0	0	1	-1	-1
609	1	1	0	0	0	0	1	-1	-1
613	1	-1	-1	1	0	0	1	-1	-1
614	1	0	-1	1	0	0	1	-1	-1
615	1	1	-1	1	0	0	1	-1	-1
616	1	-1	0	1	0	0	1	-1	-1
617	1	0	0	1	0	0	1	-1	-1
618	1	1	0	1	0	0	1	-1	-1
627	1	1	0	-1	1	0	1	-1	-1
630	1	1	1	-1	1	0	1	-1	-1
632	1	0	-1	0	1	0	1	-1	-1
633	1	1	-1	0	1	0	1	-1	-1
640	1	-1	-1	1	1	0	1	-1	-1
641	1	0	-1	1	1	0	1	-1	-1
642	1	1	-1	1	1	0	1	-1	-1
649	1	-1	-1	-1	-1	1	1	-1	-1
650	1	0	-1	-1	-1	1	1	-1	-1
651	1	1	-1	-1	-1	1	1	-1	-1
652	1	-1	0	-1	-1	1	1	-1	-1
653	1	0	0	-1	-1	1	1	-1	-1
654	1	1	0	-1	-1	1	1	-1	-1
655	1	-1	1	-1	-1	1	1	-1	-1
656	1	0	1	-1	-1	1	1	-1	-1
657	1	1	1	-1	-1	1	1	-1	-1
658	1	-1	-1	0	-1	1	1	-1	-1
659	1	0	-1	0	-1	1	1	-1	-1
660	1	1	-1	0	-1	1	1	-1	-1
661	1	-1	0	0	-1	1	1	-1	-1
662	1	0	0	0	-1	1	1	-1	-1
663	1	1	0	0	-1	1	1	-1	-1
664	1	-1	1	0	-1	1	1	-1	-1
665	1	0	1	0	-1	1	1	-1	-1
666	1	1	1	0	-1	1	1	-1	-1
667	1	-1	-1	1	-1	1	1	-1	-1
668	1	0	-1	1	-1	1	1	-1	-1
669	1	1	-1	1	-1	1	1	-1	-1
670	1	-1	0	1	-1	1	1	-1	-1
671	1	0	0	1	-1	1	1	-1	-1
672	1	1	0	1	-1	1	1	-1	-1
673	1	-1	1	1	-1	1	1	-1	-1
674	1	0	1	1	-1	1	1	-1	-1
675	1	1	1	1	-1	1	1	-1	-1
676	1	-1	-1	-1	0	1	1	-1	-1
677	1	0	-1	-1	0	1	1	-1	-1
678	1	1	-1	-1	0	1	1	-1	-1
679	1	-1	0	-1	0	1	1	-1	-1
680	1	0	0	-1	0	1	1	-1	-1
681	1	1	0	-1	0	1	1	-1	-1
682	1	-1	1	-1	0	1	1	-1	-1
683	1	0	1	-1	0	1	1	-1	-1
684	1	1	1	-1	0	1	1	-1	-1
685	1	-1	-1	0	0	1	1	-1	-1
686	1	0	-1	0	0	1	1	-1	-1
687	1	1	-1	0	0	1	1	-1	-1
688	1	-1	0	0	0	1	1	-1	-1
689	1	0	0	0	0	1	1	-1	-1
690	1	1	0	0	0	1	1	-1	-1
691	1	-1	1	0	0	1	1	-1	-1
692	1	0	1	0	0	1	1	-1	-1
693	1	1	1	0	0	1	1	-1	-1
694	1	-1	-1	1	0	1	1	-1	-1
695	1	0	-1	1	0	1	1	-1	-1
696	1	1	-1	1	0	1	1	-1	-1
697	1	-1	0	1	0	1	1	-1	-1
698	1	0	0	1	0	1	1	-1	-1
699	1	1	0	1	0	1	1	-1	-1
700	1	-1	1	1	0	1	1	-1	-1
701	1	0	1	1	0	1	1	-1	-1
702	1	1	1	1	0	1	1	-1	-1
707	1	0	0	-1	1	1	1	-1	-1
709	1	-1	1	-1	1	1	1	-1	-1
710	1	0	1	-1	1	1	1	-1	-1
713	1	0	-1	0	1	1	1	-1	-1
714	1	1	-1	0	1	1	1	-1	-1
716	1	0	0	0	1	1	1	-1	-1
717	1	1	0	0	1	1	1	-1	-1
719	1	0	1	0	1	1	1	-1	-1
720	1	1	1	0	1	1	1	-1	-1
721	1	-1	-1	1	1	1	1	-1	-1
722	1	0	-1	1	1	1	1	-1	-1
723	1	1	-1	1	1	1	1	-1	-1
724	1	-1	0	1	1	1	1	-1	-1
725	1	0	0	1	1	1	1	-1	-1
726	1	1	0	1	1	1	1	-1	-1
727	1	-1	1	1	1	1	1	-1	-1
728	1	0	1	1	1	1	1	-1	-1
729	1	1	1	1	1	1	1	-1	-1
738	1	1	1	-1	-1	-1	-1	0	-1
765	1	1	1	-1	0	-1	-1	0	-1
792	1	1	1	-1	1	-1	-1	0	-1
819	1	1	1	-1	-1	0	-1	0	-1
846	1	1	1	-1	0	0	-1	0	-1
873	1	1	1	-1	1	0	-1	0	-1
900	1	1	1	-1	-1	1	-1	0	-1
908	1	0	1	0	-1	1	-1	0	-1
927	1	1	1	-1	0	1	-1	0	-1
981	1	1	1	-1	-1	-1	0	0	-1
1008	1	1	1	-1	0	-1	0	0	-1
1032	1	1	0	-1	1	-1	0	0	-1
1035	1	1	1	-1	1	-1	0	0	-1
1062	1	1	1	-1	-1	0	0	0	-1
1089	1	1	1	-1	0	0	0	0	-1
1113	1	1	0	-1	1	0	0	0	-1
1116	1	1	1	-1	1	0	0	0	-1
1143	1	1	1	-1	-1	1	0	0	-1
1151	1	0	1	0	-1	1	0	0	-1
1160	1	0	1	1	-1	1	0	0	-1
1161	1	1	1	1	-1	1	0	0	-1
1169	1	0	1	-1	0	1	0	0	-1
1170	1	1	1	-1	0	1	0	0	-1
1177	1	-1	1	0	0	1	0	0	-1
1178	1	0	1	0	0	1	0	0	-1
1179	1	1	1	0	0	1	0	0	-1
1186	1	-1	1	1	0	1	0	0	-1
1187	1	0	1	1	0	1	0	0	-1
1188	1	1	1	1	0	1	0	0	-1
1195	1	-1	1	-1	1	1	0	0	-1
1196	1	0	1	-1	1	1	0	0	-1
1202	1	0	0	0	1	1	0	0	-1
1203	1	1	0	0	1	1	0	0	-1
1205	1	0	1	0	1	1	0	0	-1
1206	1	1	1	0	1	1	0	0	-1
1210	1	-1	0	1	1	1	0	0	-1
1211	1	0	0	1	1	1	0	0	-1
1212	1	1	0	1	1	1	0	0	-1
1213	1	-1	1	1	1	1	0	0	-1
1214	1	0	1	1	1	1	0	0	-1
1215	1	1	1	1	1	1	0	0	-1
1216	1	-1	-1	-1	-1	-1	1	0	-1
1217	1	0	-1	-1	-1	-1	1	0	-1
1218	1	1	-1	-1	-1	-1	1	0	-1
1219	1	-1	0	-1	-1	-1	1	0	-1
1220	1	0	0	-1	-1	-1	1	0	-1
1221	1	1	0	-1	-1	-1	1	0	-1
1224	1	1	1	-1	-1	-1	1	0	-1
1225	1	-1	-1	0	-1	-1	1	0	-1
1226	1	0	-1	0	-1	-1	1	0	-1
1227	1	1	-1	0	-1	-1	1	0	-1
1228	1	-1	0	0	-1	-1	1	0	-1
1229	1	0	0	0	-1	-1	1	0	-1
1230	1	1	0	0	-1	-1	1	0	-1
1234	1	-1	-1	1	-1	-1	1	0	-1
1235	1	0	-1	1	-1	-1	1	0	-1
1236	1	1	-1	1	-1	-1	1	0	-1
1237	1	-1	0	1	-1	-1	1	0	-1
1238	1	0	0	1	-1	-1	1	0	-1
1239	1	1	0	1	-1	-1	1	0	-1
1243	1	-1	-1	-1	0	-1	1	0	-1
1244	1	0	-1	-1	0	-1	1	0	-1
1245	1	1	-1	-1	0	-1	1	0	-1
1246	1	-1	0	-1	0	-1	1	0	-1
1247	1	0	0	-1	0	-1	1	0	-1
1248	1	1	0	-1	0	-1	1	0	-1
1251	1	1	1	-1	0	-1	1	0	-1
1252	1	-1	-1	0	0	-1	1	0	-1
1253	1	0	-1	0	0	-1	1	0	-1
1254	1	1	-1	0	0	-1	1	0	-1
1255	1	-1	0	0	0	-1	1	0	-1
1256	1	0	0	0	0	-1	1	0	-1
1257	1	1	0	0	0	-1	1	0	-1
1261	1	-1	-1	1	0	-1	1	0	-1
1262	1	0	-1	1	0	-1	1	0	-1
1263	1	1	-1	1	0	-1	1	0	-1
1264	1	-1	0	1	0	-1	1	0	-1
1265	1	0	0	1	0	-1	1	0	-1
1266	1	1	0	1	0	-1	1	0	-1
1275	1	1	0	-1	1	-1	1	0	-1
1278	1	1	1	-1	1	-1	1	0	-1
1280	1	0	-1	0	1	-1	1	0	-1
1281	1	1	-1	0	1	-1	1	0	-1
1288	1	-1	-1	1	1	-1	1	0	-1
1289	1	0	-1	1	1	-1	1	0	-1
1290	1	1	-1	1	1	-1	1	0	-1
1297	1	-1	-1	-1	-1	0	1	0	-1
1298	1	0	-1	-1	-1	0	1	0	-1
1299	1	1	-1	-1	-1	0	1	0	-1
1300	1	-1	0	-1	-1	0	1	0	-1
1301	1	0	0	-1	-1	0	1	0	-1
1302	1	1	0	-1	-1	0	1	0	-1
1303	1	-1	1	-1	-1	0	1	0	-1
1304	1	0	1	-1	-1	0	1	0	-1
1305	1	1	1	-1	-1	0	1	0	-1
1306	1	-1	-1	0	-1	0	1	0	-1
1307	1	0	-1	0	-1	0	1	0	-1
1308	1	1	-1	0	-1	0	1	0	-1
1309	1	-1	0	0	-1	0	1	0	-1
1310	1	0	0	0	-1	0	1	0	-1
1311	1	1	0	0	-1	0	1	0	-1
1312	1	-1	1	0	-1	0	1	0	-1
1313	1	0	1	0	-1	0	1	0	-1
1314	1	1	1	0	-1	0	1	0	-1
1315	1	-1	-1	1	-1	0	1	0	-1
1316	1	0	-1	1	-1	0	1	0	-1
1317	1	1	-1	1	-1	0	1	0	-1
1318	1	-1	0	1	-1	0	1	0	-1
1319	1	0	0	1	-1	0	1	0	-1
1320	1	1	0	1	-1	0	1	0	-1
1321	1	-1	1	1	-1	0	1	0	-1
1322	1	0	1	1	-1	0	1	0	-1
1323	1	1	1	1	-1	0	1	0	-1
1324	1	-1	-1	-1	0	0	1	0	-1
1325	1	0	-1	-1	0	0	1	0	-1
1326	1	1	-1	-1	0	0	1	0	-1
1327	1	-1	0	-1	0	0	1	0	-1
1328	1	0	0	-1	0	0	1	0	-1
1329	1	1	0	-1	0	0	1	0	-1
1330	1	-1	1	-1	0	0	1	0	-1
1331	1	0	1	-1	0	0	1	0	-1
1332	1	1	1	-1	0	0	1	0	-1
1333	1	-1	-1	0	0	0	1	0	-1
1334	1	0	-1	0	0	0	1	0	-1
1335	1	1	-1	0	0	0	1	0	-1
1336	1	-1	0	0	0	0	1	0	-1
1337	1	0	0	0	0	0	1	0	-1
1338	1	1	0	0	0	0	1	0	-1
1339	1	-1	1	0	0	0	1	0	-1
1340	1	0	1	0	0	0	1	0	-1
1341	1	1	1	0	0	0	1	0	-1
1342	1	-1	-1	1	0	0	1	0	-1
1343	1	0	-1	1	0	0	1	0	-1
1344	1	1	-1	1	0	0	1	0	-1
1345	1	-1	0	1	0	0	1	0	-1
1346	1	0	0	1	0	0	1	0	-1
1347	1	1	0	1	0	0	1	0	-1
1348	1	-1	1	1	0	0	1	0	-1
1349	1	0	1	1	0	0	1	0	-1
1350	1	1	1	1	0	0	1	0	-1
1358	1	0	1	-1	1	0	1	0	-1
1361	1	0	-1	0	1	0	1	0	-1
1362	1	1	-1	0	1	0	1	0	-1
1364	1	0	0	0	1	0	1	0	-1
1365	1	1	0	0	1	0	1	0	-1
1367	1	0	1	0	1	0	1	0	-1
1368	1	1	1	0	1	0	1	0	-1
1370	1	0	-1	1	1	0	1	0	-1
1371	1	1	-1	1	1	0	1	0	-1
1372	1	-1	0	1	1	0	1	0	-1
1373	1	0	0	1	1	0	1	0	-1
1374	1	1	0	1	1	0	1	0	-1
1375	1	-1	1	1	1	0	1	0	-1
1376	1	0	1	1	1	0	1	0	-1
1377	1	1	1	1	1	0	1	0	-1
1378	1	-1	-1	-1	-1	1	1	0	-1
1379	1	0	-1	-1	-1	1	1	0	-1
1380	1	1	-1	-1	-1	1	1	0	-1
1381	1	-1	0	-1	-1	1	1	0	-1
1382	1	0	0	-1	-1	1	1	0	-1
1383	1	1	0	-1	-1	1	1	0	-1
1384	1	-1	1	-1	-1	1	1	0	-1
1385	1	0	1	-1	-1	1	1	0	-1
1386	1	1	1	-1	-1	1	1	0	-1
1387	1	-1	-1	0	-1	1	1	0	-1
1388	1	0	-1	0	-1	1	1	0	-1
1389	1	1	-1	0	-1	1	1	0	-1
1390	1	-1	0	0	-1	1	1	0	-1
1391	1	0	0	0	-1	1	1	0	-1
1392	1	1	0	0	-1	1	1	0	-1
1393	1	-1	1	0	-1	1	1	0	-1
1394	1	0	1	0	-1	1	1	0	-1
1396	1	-1	-1	1	-1	1	1	0	-1
1397	1	0	-1	1	-1	1	1	0	-1
1398	1	1	-1	1	-1	1	1	0	-1
1399	1	-1	0	1	-1	1	1	0	-1
1400	1	0	0	1	-1	1	1	0	-1
1401	1	1	0	1	-1	1	1	0	-1
1405	1	-1	-1	-1	0	1	1	0	-1
1406	1	0	-1	-1	0	1	1	0	-1
1407	1	1	-1	-1	0	1	1	0	-1
1408	1	-1	0	-1	0	1	1	0	-1
1409	1	0	0	-1	0	1	1	0	-1
1410	1	1	0	-1	0	1	1	0	-1
1411	1	-1	1	-1	0	1	1	0	-1
1412	1	0	1	-1	0	1	1	0	-1
1414	1	-1	-1	0	0	1	1	0	-1
1415	1	0	-1	0	0	1	1	0	-1
1416	1	1	-1	0	0	1	1	0	-1
1417	1	-1	0	0	0	1	1	0	-1
1418	1	0	0	0	0	1	1	0	-1
1419	1	1	0	0	0	1	1	0	-1
1423	1	-1	-1	1	0	1	1	0	-1
1424	1	0	-1	1	0	1	1	0	-1
1425	1	1	-1	1	0	1	1	0	-1
1426	1	-1	0	1	0	1	1	0	-1
1427	1	0	0	1	0	1	1	0	-1
1428	1	1	0	1	0	1	1	0	-1
1433	1	0	-1	-1	1	1	1	0	-1
1434	1	1	-1	-1	1	1	1	0	-1
1441	1	-1	-1	0	1	1	1	0	-1
1450	1	-1	-1	1	1	1	1	0	-1
1451	1	0	-1	1	1	1	1	0	-1
1452	1	1	-1	1	1	1	1	0	-1
1602	1	1	1	-1	1	0	-1	1	-1
1629	1	1	1	-1	-1	1	-1	1	-1
1637	1	0	1	0	-1	1	-1	1	-1
1655	1	0	1	-1	0	1	-1	1	-1
1727	1	0	1	1	-1	-1	0	1	-1
1728	1	1	1	1	-1	-1	0	1	-1
1737	1	1	1	-1	0	-1	0	1	-1
1745	1	0	1	0	0	-1	0	1	-1
1746	1	1	1	0	0	-1	0	1	-1
1754	1	0	1	1	0	-1	0	1	-1
1755	1	1	1	1	0	-1	0	1	-1
1761	1	1	0	-1	1	-1	0	1	-1
1764	1	1	1	-1	1	-1	0	1	-1
1769	1	0	0	0	1	-1	0	1	-1
1770	1	1	0	0	1	-1	0	1	-1
1772	1	0	1	0	1	-1	0	1	-1
1773	1	1	1	0	1	-1	0	1	-1
1777	1	-1	0	1	1	-1	0	1	-1
1778	1	0	0	1	1	-1	0	1	-1
1779	1	1	0	1	1	-1	0	1	-1
1781	1	0	1	1	1	-1	0	1	-1
1782	1	1	1	1	1	-1	0	1	-1
1791	1	1	1	-1	-1	0	0	1	-1
1817	1	0	1	-1	0	0	0	1	-1
1872	1	1	1	-1	-1	1	0	1	-1
1880	1	0	1	0	-1	1	0	1	-1
1898	1	0	1	-1	0	1	0	1	-1
1945	1	-1	-1	-1	-1	-1	1	1	-1
1946	1	0	-1	-1	-1	-1	1	1	-1
1947	1	1	-1	-1	-1	-1	1	1	-1
1948	1	-1	0	-1	-1	-1	1	1	-1
1949	1	0	0	-1	-1	-1	1	1	-1
1950	1	1	0	-1	-1	-1	1	1	-1
1951	1	-1	1	-1	-1	-1	1	1	-1
1952	1	0	1	-1	-1	-1	1	1	-1
1954	1	-1	-1	0	-1	-1	1	1	-1
1955	1	0	-1	0	-1	-1	1	1	-1
1956	1	1	-1	0	-1	-1	1	1	-1
1957	1	-1	0	0	-1	-1	1	1	-1
1958	1	0	0	0	-1	-1	1	1	-1
1959	1	1	0	0	-1	-1	1	1	-1
1960	1	-1	1	0	-1	-1	1	1	-1
1961	1	0	1	0	-1	-1	1	1	-1
1963	1	-1	-1	1	-1	-1	1	1	-1
1964	1	0	-1	1	-1	-1	1	1	-1
1965	1	1	-1	1	-1	-1	1	1	-1
1966	1	-1	0	1	-1	-1	1	1	-1
1967	1	0	0	1	-1	-1	1	1	-1
1968	1	1	0	1	-1	-1	1	1	-1
1972	1	-1	-1	-1	0	-1	1	1	-1
1973	1	0	-1	-1	0	-1	1	1	-1
1974	1	1	-1	-1	0	-1	1	1	-1
1975	1	-1	0	-1	0	-1	1	1	-1
1976	1	0	0	-1	0	-1	1	1	-1
1977	1	1	0	-1	0	-1	1	1	-1
1978	1	-1	1	-1	0	-1	1	1	-1
1979	1	0	1	-1	0	-1	1	1	-1
1981	1	-1	-1	0	0	-1	1	1	-1
1982	1	0	-1	0	0	-1	1	1	-1
1983	1	1	-1	0	0	-1	1	1	-1
1984	1	-1	0	0	0	-1	1	1	-1
1985	1	0	0	0	0	-1	1	1	-1
1986	1	1	0	0	0	-1	1	1	-1
1990	1	-1	-1	1	0	-1	1	1	-1
1991	1	0	-1	1	0	-1	1	1	-1
1992	1	1	-1	1	0	-1	1	1	-1
1993	1	-1	0	1	0	-1	1	1	-1
1994	1	0	0	1	0	-1	1	1	-1
1995	1	1	0	1	0	-1	1	1	-1
2000	1	0	-1	-1	1	-1	1	1	-1
2001	1	1	-1	-1	1	-1	1	1	-1
2002	1	-1	0	-1	1	-1	1	1	-1
2008	1	-1	-1	0	1	-1	1	1	-1
2017	1	-1	-1	1	1	-1	1	1	-1
2018	1	0	-1	1	1	-1	1	1	-1
2019	1	1	-1	1	1	-1	1	1	-1
2026	1	-1	-1	-1	-1	0	1	1	-1
2027	1	0	-1	-1	-1	0	1	1	-1
2028	1	1	-1	-1	-1	0	1	1	-1
2029	1	-1	0	-1	-1	0	1	1	-1
2030	1	0	0	-1	-1	0	1	1	-1
2031	1	1	0	-1	-1	0	1	1	-1
2032	1	-1	1	-1	-1	0	1	1	-1
2033	1	0	1	-1	-1	0	1	1	-1
2035	1	-1	-1	0	-1	0	1	1	-1
2036	1	0	-1	0	-1	0	1	1	-1
2037	1	1	-1	0	-1	0	1	1	-1
2038	1	-1	0	0	-1	0	1	1	-1
2039	1	0	0	0	-1	0	1	1	-1
2040	1	1	0	0	-1	0	1	1	-1
2041	1	-1	1	0	-1	0	1	1	-1
2044	1	-1	-1	1	-1	0	1	1	-1
2045	1	0	-1	1	-1	0	1	1	-1
2046	1	1	-1	1	-1	0	1	1	-1
2047	1	-1	0	1	-1	0	1	1	-1
2048	1	0	0	1	-1	0	1	1	-1
2049	1	1	0	1	-1	0	1	1	-1
2053	1	-1	-1	-1	0	0	1	1	-1
2054	1	0	-1	-1	0	0	1	1	-1
2055	1	1	-1	-1	0	0	1	1	-1
2056	1	-1	0	-1	0	0	1	1	-1
2057	1	0	0	-1	0	0	1	1	-1
2058	1	1	0	-1	0	0	1	1	-1
2062	1	-1	-1	0	0	0	1	1	-1
2063	1	0	-1	0	0	0	1	1	-1
2064	1	1	-1	0	0	0	1	1	-1
2065	1	-1	0	0	0	0	1	1	-1
2066	1	0	0	0	0	0	1	1	-1
2067	1	1	0	0	0	0	1	1	-1
2071	1	-1	-1	1	0	0	1	1	-1
2072	1	0	-1	1	0	0	1	1	-1
2073	1	1	-1	1	0	0	1	1	-1
2074	1	-1	0	1	0	0	1	1	-1
2075	1	0	0	1	0	0	1	1	-1
2076	1	1	0	1	0	0	1	1	-1
2081	1	0	-1	-1	1	0	1	1	-1
2082	1	1	-1	-1	1	0	1	1	-1
2083	1	-1	0	-1	1	0	1	1	-1
2089	1	-1	-1	0	1	0	1	1	-1
2098	1	-1	-1	1	1	0	1	1	-1
2099	1	0	-1	1	1	0	1	1	-1
2100	1	1	-1	1	1	0	1	1	-1
2107	1	-1	-1	-1	-1	1	1	1	-1
2108	1	0	-1	-1	-1	1	1	1	-1
2109	1	1	-1	-1	-1	1	1	1	-1
2110	1	-1	0	-1	-1	1	1	1	-1
2111	1	0	0	-1	-1	1	1	1	-1
2112	1	1	0	-1	-1	1	1	1	-1
2113	1	-1	1	-1	-1	1	1	1	-1
2114	1	0	1	-1	-1	1	1	1	-1
2116	1	-1	-1	0	-1	1	1	1	-1
2117	1	0	-1	0	-1	1	1	1	-1
2118	1	1	-1	0	-1	1	1	1	-1
2119	1	-1	0	0	-1	1	1	1	-1
2120	1	0	0	0	-1	1	1	1	-1
2121	1	1	0	0	-1	1	1	1	-1
2122	1	-1	1	0	-1	1	1	1	-1
2125	1	-1	-1	1	-1	1	1	1	-1
2126	1	0	-1	1	-1	1	1	1	-1
2127	1	1	-1	1	-1	1	1	1	-1
2128	1	-1	0	1	-1	1	1	1	-1
2129	1	0	0	1	-1	1	1	1	-1
2130	1	1	0	1	-1	1	1	1	-1
2134	1	-1	-1	-1	0	1	1	1	-1
2135	1	0	-1	-1	0	1	1	1	-1
2136	1	1	-1	-1	0	1	1	1	-1
2137	1	-1	0	-1	0	1	1	1	-1
2138	1	0	0	-1	0	1	1	1	-1
2139	1	1	0	-1	0	1	1	1	-1
2143	1	-1	-1	0	0	1	1	1	-1
2144	1	0	-1	0	0	1	1	1	-1
2145	1	1	-1	0	0	1	1	1	-1
2146	1	-1	0	0	0	1	1	1	-1
2147	1	0	0	0	0	1	1	1	-1
2148	1	1	0	0	0	1	1	1	-1
2152	1	-1	-1	1	0	1	1	1	-1
2153	1	0	-1	1	0	1	1	1	-1
2154	1	1	-1	1	0	1	1	1	-1
2155	1	-1	0	1	0	1	1	1	-1
2156	1	0	0	1	0	1	1	1	-1
2157	1	1	0	1	0	1	1	1	-1
2162	1	0	-1	-1	1	1	1	1	-1
2163	1	1	-1	-1	1	1	1	1	-1
2164	1	-1	0	-1	1	1	1	1	-1
2170	1	-1	-1	0	1	1	1	1	-1
2171	1	0	-1	0	1	1	1	1	-1
2172	1	1	-1	0	1	1	1	1	-1
2196	1	1	1	-1	-1	-1	-1	-1	0
2223	1	1	1	-1	0	-1	-1	-1	0
2250	1	1	1	-1	1	-1	-1	-1	0
2277	1	1	1	-1	-1	0	-1	-1	0
2304	1	1	1	-1	0	0	-1	-1	0
2331	1	1	1	-1	1	0	-1	-1	0
2358	1	1	1	-1	-1	1	-1	-1	0
2385	1	1	1	-1	0	1	-1	-1	0
2412	1	1	1	-1	1	1	-1	-1	0
2439	1	1	1	-1	-1	-1	0	-1	0
2466	1	1	1	-1	0	-1	0	-1	0
2487	1	1	-1	-1	1	-1	0	-1	0
2490	1	1	0	-1	1	-1	0	-1	0
2493	1	1	1	-1	1	-1	0	-1	0
2495	1	0	-1	0	1	-1	0	-1	0
2496	1	1	-1	0	1	-1	0	-1	0
2520	1	1	1	-1	-1	0	0	-1	0
2547	1	1	1	-1	0	0	0	-1	0
2568	1	1	-1	-1	1	0	0	-1	0
2571	1	1	0	-1	1	0	0	-1	0
2574	1	1	1	-1	1	0	0	-1	0
2576	1	0	-1	0	1	0	0	-1	0
2577	1	1	-1	0	1	0	0	-1	0
2601	1	1	1	-1	-1	1	0	-1	0
2609	1	0	1	0	-1	1	0	-1	0
2610	1	1	1	0	-1	1	0	-1	0
2617	1	-1	1	1	-1	1	0	-1	0
2618	1	0	1	1	-1	1	0	-1	0
2619	1	1	1	1	-1	1	0	-1	0
2626	1	-1	1	-1	0	1	0	-1	0
2627	1	0	1	-1	0	1	0	-1	0
2628	1	1	1	-1	0	1	0	-1	0
2635	1	-1	1	0	0	1	0	-1	0
2636	1	0	1	0	0	1	0	-1	0
2637	1	1	1	0	0	1	0	-1	0
2644	1	-1	1	1	0	1	0	-1	0
2645	1	0	1	1	0	1	0	-1	0
2646	1	1	1	1	0	1	0	-1	0
2653	1	-1	1	-1	1	1	0	-1	0
2654	1	0	1	-1	1	1	0	-1	0
2660	1	0	0	0	1	1	0	-1	0
2661	1	1	0	0	1	1	0	-1	0
2663	1	0	1	0	1	1	0	-1	0
2664	1	1	1	0	1	1	0	-1	0
2668	1	-1	0	1	1	1	0	-1	0
2669	1	0	0	1	1	1	0	-1	0
2670	1	1	0	1	1	1	0	-1	0
2671	1	-1	1	1	1	1	0	-1	0
2672	1	0	1	1	1	1	0	-1	0
2673	1	1	1	1	1	1	0	-1	0
2682	1	1	1	-1	-1	-1	1	-1	0
2709	1	1	1	-1	0	-1	1	-1	0
2733	1	1	0	-1	1	-1	1	-1	0
2736	1	1	1	-1	1	-1	1	-1	0
2763	1	1	1	-1	-1	0	1	-1	0
2771	1	0	1	0	-1	0	1	-1	0
2772	1	1	1	0	-1	0	1	-1	0
2779	1	-1	1	1	-1	0	1	-1	0
2780	1	0	1	1	-1	0	1	-1	0
2781	1	1	1	1	-1	0	1	-1	0
2788	1	-1	1	-1	0	0	1	-1	0
2789	1	0	1	-1	0	0	1	-1	0
2790	1	1	1	-1	0	0	1	-1	0
2797	1	-1	1	0	0	0	1	-1	0
2798	1	0	1	0	0	0	1	-1	0
2799	1	1	1	0	0	0	1	-1	0
2806	1	-1	1	1	0	0	1	-1	0
2807	1	0	1	1	0	0	1	-1	0
2808	1	1	1	1	0	0	1	-1	0
2815	1	-1	1	-1	1	0	1	-1	0
2816	1	0	1	-1	1	0	1	-1	0
2822	1	0	0	0	1	0	1	-1	0
2823	1	1	0	0	1	0	1	-1	0
2825	1	0	1	0	1	0	1	-1	0
2826	1	1	1	0	1	0	1	-1	0
2827	1	-1	-1	1	1	0	1	-1	0
2828	1	0	-1	1	1	0	1	-1	0
2829	1	1	-1	1	1	0	1	-1	0
2830	1	-1	0	1	1	0	1	-1	0
2831	1	0	0	1	1	0	1	-1	0
2832	1	1	0	1	1	0	1	-1	0
2833	1	-1	1	1	1	0	1	-1	0
2834	1	0	1	1	1	0	1	-1	0
2835	1	1	1	1	1	0	1	-1	0
2844	1	1	1	-1	-1	1	1	-1	0
2852	1	0	1	0	-1	1	1	-1	0
2899	1	-1	-1	0	1	1	1	-1	0
2900	1	0	-1	0	1	1	1	-1	0
2901	1	1	-1	0	1	1	1	-1	0
2925	1	1	1	-1	-1	-1	-1	0	0
2952	1	1	1	-1	0	-1	-1	0	0
2979	1	1	1	-1	1	-1	-1	0	0
3006	1	1	1	-1	-1	0	-1	0	0
3033	1	1	1	-1	0	0	-1	0	0
3060	1	1	1	-1	1	0	-1	0	0
3087	1	1	1	-1	-1	1	-1	0	0
3095	1	0	1	0	-1	1	-1	0	0
3113	1	0	1	-1	0	1	-1	0	0
3168	1	1	1	-1	-1	-1	0	0	0
3195	1	1	1	-1	0	-1	0	0	0
3219	1	1	0	-1	1	-1	0	0	0
3222	1	1	1	-1	1	-1	0	0	0
3224	1	0	-1	0	1	-1	0	0	0
3225	1	1	-1	0	1	-1	0	0	0
3249	1	1	1	-1	-1	0	0	0	0
3257	1	0	1	0	-1	0	0	0	0
3275	1	0	1	-1	0	0	0	0	0
3296	1	0	-1	-1	1	0	0	0	0
3297	1	1	-1	-1	1	0	0	0	0
3304	1	-1	-1	0	1	0	0	0	0
3305	1	0	-1	0	1	0	0	0	0
3306	1	1	-1	0	1	0	0	0	0
3330	1	1	1	-1	-1	1	0	0	0
3338	1	0	1	0	-1	1	0	0	0
3356	1	0	1	-1	0	1	0	0	0
3377	1	0	-1	-1	1	1	0	0	0
3378	1	1	-1	-1	1	1	0	0	0
3385	1	-1	-1	0	1	1	0	0	0
3386	1	0	-1	0	1	1	0	0	0
3387	1	1	-1	0	1	1	0	0	0
3411	1	1	1	-1	-1	-1	1	0	0
3419	1	0	1	0	-1	-1	1	0	0
3437	1	0	1	-1	0	-1	1	0	0
3458	1	0	-1	-1	1	-1	1	0	0
3459	1	1	-1	-1	1	-1	1	0	0
3466	1	-1	-1	0	1	-1	1	0	0
3467	1	0	-1	0	1	-1	1	0	0
3468	1	1	-1	0	1	-1	1	0	0
3492	1	1	1	-1	-1	0	1	0	0
3500	1	0	1	0	-1	0	1	0	0
3518	1	0	1	-1	0	0	1	0	0
3539	1	0	-1	-1	1	0	1	0	0
3540	1	1	-1	-1	1	0	1	0	0
3547	1	-1	-1	0	1	0	1	0	0
3548	1	0	-1	0	1	0	1	0	0
3549	1	1	-1	0	1	0	1	0	0
3573	1	1	1	-1	-1	1	1	0	0
3581	1	0	1	0	-1	1	1	0	0
3599	1	0	1	-1	0	1	1	0	0
3620	1	0	-1	-1	1	1	1	0	0
3621	1	1	-1	-1	1	1	1	0	0
3628	1	-1	-1	0	1	1	1	0	0
3629	1	0	-1	0	1	1	1	0	0
3630	1	1	-1	0	1	1	1	0	0
3663	1	1	1	0	-1	-1	-1	1	0
3671	1	0	1	1	-1	-1	-1	1	0
3672	1	1	1	1	-1	-1	-1	1	0
3681	1	1	1	-1	0	-1	-1	1	0
3689	1	0	1	0	0	-1	-1	1	0
3690	1	1	1	0	0	-1	-1	1	0
3698	1	0	1	1	0	-1	-1	1	0
3699	1	1	1	1	0	-1	-1	1	0
3708	1	1	1	-1	1	-1	-1	1	0
3716	1	0	1	0	1	-1	-1	1	0
3717	1	1	1	0	1	-1	-1	1	0
3725	1	0	1	1	1	-1	-1	1	0
3726	1	1	1	1	1	-1	-1	1	0
3897	1	1	1	-1	-1	-1	0	1	0
3906	1	1	1	0	-1	-1	0	1	0
3914	1	0	1	1	-1	-1	0	1	0
3915	1	1	1	1	-1	-1	0	1	0
3932	1	0	1	0	0	-1	0	1	0
3933	1	1	1	0	0	-1	0	1	0
3941	1	0	1	1	0	-1	0	1	0
3942	1	1	1	1	0	-1	0	1	0
3945	1	1	-1	-1	1	-1	0	1	0
3951	1	1	1	-1	1	-1	0	1	0
3952	1	-1	-1	0	1	-1	0	1	0
3953	1	0	-1	0	1	-1	0	1	0
3954	1	1	-1	0	1	-1	0	1	0
3959	1	0	1	0	1	-1	0	1	0
3960	1	1	1	0	1	-1	0	1	0
3968	1	0	1	1	1	-1	0	1	0
3969	1	1	1	1	1	-1	0	1	0
3978	1	1	1	-1	-1	0	0	1	0
3986	1	0	1	0	-1	0	0	1	0
4004	1	0	1	-1	0	0	0	1	0
4025	1	0	-1	-1	1	0	0	1	0
4026	1	1	-1	-1	1	0	0	1	0
4033	1	-1	-1	0	1	0	0	1	0
4034	1	0	-1	0	1	0	0	1	0
4035	1	1	-1	0	1	0	0	1	0
4059	1	1	1	-1	-1	1	0	1	0
4067	1	0	1	0	-1	1	0	1	0
4085	1	0	1	-1	0	1	0	1	0
4106	1	0	-1	-1	1	1	0	1	0
4107	1	1	-1	-1	1	1	0	1	0
4114	1	-1	-1	0	1	1	0	1	0
4115	1	0	-1	0	1	1	0	1	0
4116	1	1	-1	0	1	1	0	1	0
4140	1	1	1	-1	-1	-1	1	1	0
4148	1	0	1	0	-1	-1	1	1	0
4166	1	0	1	-1	0	-1	1	1	0
4187	1	0	-1	-1	1	-1	1	1	0
4188	1	1	-1	-1	1	-1	1	1	0
4195	1	-1	-1	0	1	-1	1	1	0
4196	1	0	-1	0	1	-1	1	1	0
4197	1	1	-1	0	1	-1	1	1	0
4221	1	1	1	-1	-1	0	1	1	0
4229	1	0	1	0	-1	0	1	1	0
4247	1	0	1	-1	0	0	1	1	0
4268	1	0	-1	-1	1	0	1	1	0
4269	1	1	-1	-1	1	0	1	1	0
4276	1	-1	-1	0	1	0	1	1	0
4277	1	0	-1	0	1	0	1	1	0
4278	1	1	-1	0	1	0	1	1	0
4302	1	1	1	-1	-1	1	1	1	0
4310	1	0	1	0	-1	1	1	1	0
4328	1	0	1	-1	0	1	1	1	0
4349	1	0	-1	-1	1	1	1	1	0
4350	1	1	-1	-1	1	1	1	1	0
4357	1	-1	-1	0	1	1	1	1	0
4358	1	0	-1	0	1	1	1	1	0
4359	1	1	-1	0	1	1	1	1	0
4383	1	1	1	-1	-1	-1	-1	-1	1
4410	1	1	1	-1	0	-1	-1	-1	1
4437	1	1	1	-1	1	-1	-1	-1	1
4464	1	1	1	-1	-1	0	-1	-1	1
4491	1	1	1	-1	0	0	-1	-1	1
4518	1	1	1	-1	1	0	-1	-1	1
4545	1	1	1	-1	-1	1	-1	-1	1
4553	1	0	1	0	-1	1	-1	-1	1
4626	1	1	1	-1	-1	-1	0	-1	1
4653	1	1	1	-1	0	-1	0	-1	1
4672	1	-1	-1	-1	1	-1	0	-1	1
4677	1	1	0	-1	1	-1	0	-1	1
4680	1	1	1	-1	1	-1	0	-1	1
4682	1	0	-1	0	1	-1	0	-1	1
4683	1	1	-1	0	1	-1	0	-1	1
4707	1	1	1	-1	-1	0	0	-1	1
4715	1	0	1	0	-1	0	0	-1	1
4733	1	0	1	-1	0	0	0	-1	1
4754	1	0	-1	-1	1	0	0	-1	1
4755	1	1	-1	-1	1	0	0	-1	1
4762	1	-1	-1	0	1	0	0	-1	1
4763	1	0	-1	0	1	0	0	-1	1
4764	1	1	-1	0	1	0	0	-1	1
4788	1	1	1	-1	-1	1	0	-1	1
4796	1	0	1	0	-1	1	0	-1	1
4814	1	0	1	-1	0	1	0	-1	1
4835	1	0	-1	-1	1	1	0	-1	1
4836	1	1	-1	-1	1	1	0	-1	1
4843	1	-1	-1	0	1	1	0	-1	1
4844	1	0	-1	0	1	1	0	-1	1
4845	1	1	-1	0	1	1	0	-1	1
4869	1	1	1	-1	-1	-1	1	-1	1
4877	1	0	1	0	-1	-1	1	-1	1
4895	1	0	1	-1	0	-1	1	-1	1
4916	1	0	-1	-1	1	-1	1	-1	1
4917	1	1	-1	-1	1	-1	1	-1	1
4924	1	-1	-1	0	1	-1	1	-1	1
4925	1	0	-1	0	1	-1	1	-1	1
4926	1	1	-1	0	1	-1	1	-1	1
4950	1	1	1	-1	-1	0	1	-1	1
4958	1	0	1	0	-1	0	1	-1	1
4976	1	0	1	-1	0	0	1	-1	1
4997	1	0	-1	-1	1	0	1	-1	1
4998	1	1	-1	-1	1	0	1	-1	1
5005	1	-1	-1	0	1	0	1	-1	1
5006	1	0	-1	0	1	0	1	-1	1
5007	1	1	-1	0	1	0	1	-1	1
5031	1	1	1	-1	-1	1	1	-1	1
5039	1	0	1	0	-1	1	1	-1	1
5057	1	0	1	-1	0	1	1	-1	1
5078	1	0	-1	-1	1	1	1	-1	1
5079	1	1	-1	-1	1	1	1	-1	1
5086	1	-1	-1	0	1	1	1	-1	1
5087	1	0	-1	0	1	1	1	-1	1
5088	1	1	-1	0	1	1	1	-1	1
5112	1	1	1	-1	-1	-1	-1	0	1
5139	1	1	1	-1	0	-1	-1	0	1
5166	1	1	1	-1	1	-1	-1	0	1
5193	1	1	1	-1	-1	0	-1	0	1
5220	1	1	1	-1	0	0	-1	0	1
5247	1	1	1	-1	1	0	-1	0	1
5274	1	1	1	-1	-1	1	-1	0	1
5282	1	0	1	0	-1	1	-1	0	1
5300	1	0	1	-1	0	1	-1	0	1
5355	1	1	1	-1	-1	-1	0	0	1
5382	1	1	1	-1	0	-1	0	0	1
5402	1	0	-1	-1	1	-1	0	0	1
5403	1	1	-1	-1	1	-1	0	0	1
5409	1	1	1	-1	1	-1	0	0	1
5410	1	-1	-1	0	1	-1	0	0	1
5411	1	0	-1	0	1	-1	0	0	1
5412	1	1	-1	0	1	-1	0	0	1
5436	1	1	1	-1	-1	0	0	0	1
5444	1	0	1	0	-1	0	0	0	1
5462	1	0	1	-1	0	0	0	0	1
5483	1	0	-1	-1	1	0	0	0	1
5484	1	1	-1	-1	1	0	0	0	1
5491	1	-1	-1	0	1	0	0	0	1
5492	1	0	-1	0	1	0	0	0	1
5493	1	1	-1	0	1	0	0	0	1
5517	1	1	1	-1	-1	1	0	0	1
5525	1	0	1	0	-1	1	0	0	1
5543	1	0	1	-1	0	1	0	0	1
5564	1	0	-1	-1	1	1	0	0	1
5565	1	1	-1	-1	1	1	0	0	1
5572	1	-1	-1	0	1	1	0	0	1
5573	1	0	-1	0	1	1	0	0	1
5574	1	1	-1	0	1	1	0	0	1
5598	1	1	1	-1	-1	-1	1	0	1
5606	1	0	1	0	-1	-1	1	0	1
5624	1	0	1	-1	0	-1	1	0	1
5645	1	0	-1	-1	1	-1	1	0	1
5646	1	1	-1	-1	1	-1	1	0	1
5653	1	-1	-1	0	1	-1	1	0	1
5654	1	0	-1	0	1	-1	1	0	1
5655	1	1	-1	0	1	-1	1	0	1
5679	1	1	1	-1	-1	0	1	0	1
5687	1	0	1	0	-1	0	1	0	1
5705	1	0	1	-1	0	0	1	0	1
5726	1	0	-1	-1	1	0	1	0	1
5727	1	1	-1	-1	1	0	1	0	1
5734	1	-1	-1	0	1	0	1	0	1
5735	1	0	-1	0	1	0	1	0	1
5736	1	1	-1	0	1	0	1	0	1
5760	1	1	1	-1	-1	1	1	0	1
5768	1	0	1	0	-1	1	1	0	1
5786	1	0	1	-1	0	1	1	0	1
5807	1	0	-1	-1	1	1	1	0	1
5808	1	1	-1	-1	1	1	1	0	1
5815	1	-1	-1	0	1	1	1	0	1
5816	1	0	-1	0	1	1	1	0	1
5817	1	1	-1	0	1	1	1	0	1
5841	1	1	1	-1	-1	-1	-1	1	1
5868	1	1	1	-1	0	-1	-1	1	1
5922	1	1	1	-1	-1	0	-1	1	1
5930	1	0	1	0	-1	0	-1	1	1
5948	1	0	1	-1	0	0	-1	1	1
6003	1	1	1	-1	-1	1	-1	1	1
6011	1	0	1	0	-1	1	-1	1	1
6029	1	0	1	-1	0	1	-1	1	1
6084	1	1	1	-1	-1	-1	0	1	1
6111	1	1	1	-1	0	-1	0	1	1
6131	1	0	-1	-1	1	-1	0	1	1
6132	1	1	-1	-1	1	-1	0	1	1
6139	1	-1	-1	0	1	-1	0	1	1
6140	1	0	-1	0	1	-1	0	1	1
6141	1	1	-1	0	1	-1	0	1	1
6165	1	1	1	-1	-1	0	0	1	1
6173	1	0	1	0	-1	0	0	1	1
6191	1	0	1	-1	0	0	0	1	1
6212	1	0	-1	-1	1	0	0	1	1
6213	1	1	-1	-1	1	0	0	1	1
6220	1	-1	-1	0	1	0	0	1	1
6221	1	0	-1	0	1	0	0	1	1
6222	1	1	-1	0	1	0	0	1	1
6246	1	1	1	-1	-1	1	0	1	1
6254	1	0	1	0	-1	1	0	1	1
6272	1	0	1	-1	0	1	0	1	1
6293	1	0	-1	-1	1	1	0	1	1
6294	1	1	-1	-1	1	1	0	1	1
6301	1	-1	-1	0	1	1	0	1	1
6302	1	0	-1	0	1	1	0	1	1
6303	1	1	-1	0	1	1	0	1	1
6327	1	1	1	-1	-1	-1	1	1	1
6335	1	0	1	0	-1	-1	1	1	1
6353	1	0	1	-1	0	-1	1	1	1
6374	1	0	-1	-1	1	-1	1	1	1
6375	1	1	-1	-1	1	-1	1	1	1
6382	1	-1	-1	0	1	-1	1	1	1
6383	1	0	-1	0	1	-1	1	1	1
6384	1	1	-1	0	1	-1	1	1	1
6408	1	1	1	-1	-1	0	1	1	1
6416	1	0	1	0	-1	0	1	1	1
6434	1	0	1	-1	0	0	1	1	1
6455	1	0	-1	-1	1	0	1	1	1
6456	1	1	-1	-1	1	0	1	1	1
6463	1	-1	-1	0	1	0	1	1	1
6464	1	0	-1	0	1	0	1	1	1
6465	1	1	-1	0	1	0	1	1	1
6489	1	1	1	-1	-1	1	1	1	1
6497	1	0	1	0	-1	1	1	1	1
6515	1	0	1	-1	0	1	1	1	1
6536	1	0	-1	-1	1	1	1	1	1
6537	1	1	-1	-1	1	1	1	1	1
6544	1	-1	-1	0	1	1	1	1	1
6545	1	0	-1	0	1	1	1	1	1
6546	1	1	-1	0	1	1	1	1	1
954	0.811278	1	1	-1	1	1	-1	0	-1
1476	0.811278	1	1	0	-1	-1	-1	1	-1
1484	0.811278	0	1	1	-1	-1	-1	1	-1
1485	0.811278	1	1	1	-1	-1	-1	1	-1
1502	0.811278	0	1	0	0	-1	-1	1	-1
1503	0.811278	1	1	0	0	-1	-1	1	-1
1511	0.811278	0	1	1	0	-1	-1	1	-1
1512	0.811278	1	1	1	0	-1	-1	1	-1
1521	0.811278	1	1	-1	1	-1	-1	1	-1
1529	0.811278	0	1	0	1	-1	-1	1	-1
1530	0.811278	1	1	0	1	-1	-1	1	-1
1538	0.811278	0	1	1	1	-1	-1	1	-1
1539	0.811278	1	1	1	1	-1	-1	1	-1
2059	0.811278	-1	1	-1	0	0	1	1	-1
2140	0.811278	-1	1	-1	0	1	1	1	-1
2161	0.811278	-1	-1	-1	1	1	1	1	-1
2890	0.811278	-1	-1	-1	1	1	1	-1	0
3295	0.811278	-1	-1	-1	1	0	0	0	0
3376	0.811278	-1	-1	-1	1	1	0	0	0
3457	0.811278	-1	-1	-1	1	-1	1	0	0
3538	0.811278	-1	-1	-1	1	0	1	0	0
3619	0.811278	-1	-1	-1	1	1	1	0	0
3943	0.811278	-1	-1	-1	1	-1	0	1	0
4024	0.811278	-1	-1	-1	1	0	0	1	0
4105	0.811278	-1	-1	-1	1	1	0	1	0
4186	0.811278	-1	-1	-1	1	-1	1	1	0
4267	0.811278	-1	-1	-1	1	0	1	1	0
4348	0.811278	-1	-1	-1	1	1	1	1	0
4753	0.811278	-1	-1	-1	1	0	0	-1	1
4834	0.811278	-1	-1	-1	1	1	0	-1	1
4915	0.811278	-1	-1	-1	1	-1	1	-1	1
4996	0.811278	-1	-1	-1	1	0	1	-1	1
5077	0.811278	-1	-1	-1	1	1	1	-1	1
5401	0.811278	-1	-1	-1	1	-1	0	0	1
5482	0.811278	-1	-1	-1	1	0	0	0	1
5563	0.811278	-1	-1	-1	1	1	0	0	1
5644	0.811278	-1	-1	-1	1	-1	1	0	1
5725	0.811278	-1	-1	-1	1	0	1	0	1
5806	0.811278	-1	-1	-1	1	1	1	0	1
6130	0.811278	-1	-1	-1	1	-1	0	1	1
6211	0.811278	-1	-1	-1	1	0	0	1	1
6292	0.811278	-1	-1	-1	1	1	0	1	1
6373	0.811278	-1	-1	-1	1	-1	1	1	1
6454	0.811278	-1	-1	-1	1	0	1	1	1
6535	0.811278	-1	-1	-1	1	1	1	1	1
1	0	-1	-1	-1	-1	-1	-1	-1	-1
2	0	0	-1	-1	-1	-1	-1	-1	-1
3	0	1	-1	-1	-1	-1	-1	-1	-1
4	0	-1	0	-1	-1	-1	-1	-1	-1
5	0	0	0	-1	-1	-1	-1	-1	-1
6	0	1	0	-1	-1	-1	-1	-1	-1
7	0	-1	1	-1	-1	-1	-1	-1	-1
8	0	0	1	-1	-1	-1	-1	-1	-1
10	0	-1	-1	0	-1	-1	-1	-1	-1
11	0	0	-1	0	-1	-1	-1	-1	-1
12	0	1	-1	0	-1	-1	-1	-1	-1
13	0	-1	0	0	-1	-1	-1	-1	-1
14	0	0	0	0	-1	-1	-1	-1	-1
15	0	1	0	0	-1	-1	-1	-1	-1
16	0	-1	1	0	-1	-1	-1	-1	-1
17	0	0	1	0	-1	-1	-1	-1	-1
18	0	1	1	0	-1	-1	-1	-1	-1
19	0	-1	-1	1	-1	-1	-1	-1	-1
20	0	0	-1	1	-1	-1	-1	-1	-1
21	0	1	-1	1	-1	-1	-1	-1	-1
22	0	-1	0	1	-1	-1	-1	-1	-1
23	0	0	0	1	-1	-1	-1	-1	-1
24	0	1	0	1	-1	-1	-1	-1	-1
25	0	-1	1	1	-1	-1	-1	-1	-1
26	0	0	1	1	-1	-1	-1	-1	-1
27	0	1	1	1	-1	-1	-1	-1	-1
28	0	-1	-1	-1	0	-1	-1	-1	-1
29	0	0	-1	-1	0	-1	-1	-1	-1
30	0	1	-1	-1	0	-1	-1	-1	-1
31	0	-1	0	-1	0	-1	-1	-1	-1
32	0	0	0	-1	0	-1	-1	-1	-1
33	0	1	0	-1	0	-1	-1	-1	-1
34	0	-1	1	-1	0	-1	-1	-1	-1
35	0	0	1	-1	0	-1	-1	-1	-1
37	0	-1	-1	0	0	-1	-1	-1	-1
38	0	0	-1	0	0	-1	-1	-1	-1
39	0	1	-1	0	0	-1	-1	-1	-1
40	0	-1	0	0	0	-1	-1	-1	-1
41	0	0	0	0	0	-1	-1	-1	-1
42	0	1	0	0	0	-1	-1	-1	-1
43	0	-1	1	0	0	-1	-1	-1	-1
44	0	0	1	0	0	-1	-1	-1	-1
45	0	1	1	0	0	-1	-1	-1	-1
46	0	-1	-1	1	0	-1	-1	-1	-1
47	0	0	-1	1	0	-1	-1	-1	-1
48	0	1	-1	1	0	-1	-1	-1	-1
49	0	-1	0	1	0	-1	-1	-1	-1
50	0	0	0	1	0	-1	-1	-1	-1
51	0	1	0	1	0	-1	-1	-1	-1
52	0	-1	1	1	0	-1	-1	-1	-1
53	0	0	1	1	0	-1	-1	-1	-1
54	0	1	1	1	0	-1	-1	-1	-1
55	0	-1	-1	-1	1	-1	-1	-1	-1
56	0	0	-1	-1	1	-1	-1	-1	-1
57	0	1	-1	-1	1	-1	-1	-1	-1
58	0	-1	0	-1	1	-1	-1	-1	-1
59	0	0	0	-1	1	-1	-1	-1	-1
60	0	1	0	-1	1	-1	-1	-1	-1
61	0	-1	1	-1	1	-1	-1	-1	-1
62	0	0	1	-1	1	-1	-1	-1	-1
64	0	-1	-1	0	1	-1	-1	-1	-1
65	0	0	-1	0	1	-1	-1	-1	-1
66	0	1	-1	0	1	-1	-1	-1	-1
67	0	-1	0	0	1	-1	-1	-1	-1
68	0	0	0	0	1	-1	-1	-1	-1
69	0	1	0	0	1	-1	-1	-1	-1
70	0	-1	1	0	1	-1	-1	-1	-1
71	0	0	1	0	1	-1	-1	-1	-1
72	0	1	1	0	1	-1	-1	-1	-1
73	0	-1	-1	1	1	-1	-1	-1	-1
74	0	0	-1	1	1	-1	-1	-1	-1
75	0	1	-1	1	1	-1	-1	-1	-1
76	0	-1	0	1	1	-1	-1	-1	-1
77	0	0	0	1	1	-1	-1	-1	-1
78	0	1	0	1	1	-1	-1	-1	-1
79	0	-1	1	1	1	-1	-1	-1	-1
80	0	0	1	1	1	-1	-1	-1	-1
81	0	1	1	1	1	-1	-1	-1	-1
82	0	-1	-1	-1	-1	0	-1	-1	-1
83	0	0	-1	-1	-1	0	-1	-1	-1
84	0	1	-1	-1	-1	0	-1	-1	-1
85	0	-1	0	-1	-1	0	-1	-1	-1
86	0	0	0	-1	-1	0	-1	-1	-1
87	0	1	0	-1	-1	0	-1	-1	-1
88	0	-1	1	-1	-1	0	-1	-1	-1
89	0	0	1	-1	-1	0	-1	-1	-1
91	0	-1	-1	0	-1	0	-1	-1	-1
92	0	0	-1	0	-1	0	-1	-1	-1
93	0	1	-1	0	-1	0	-1	-1	-1
94	0	-1	0	0	-1	0	-1	-1	-1
95	0	0	0	0	-1	0	-1	-1	-1
96	0	1	0	0	-1	0	-1	-1	-1
97	0	-1	1	0	-1	0	-1	-1	-1
98	0	0	1	0	-1	0	-1	-1	-1
99	0	1	1	0	-1	0	-1	-1	-1
100	0	-1	-1	1	-1	0	-1	-1	-1
101	0	0	-1	1	-1	0	-1	-1	-1
102	0	1	-1	1	-1	0	-1	-1	-1
103	0	-1	0	1	-1	0	-1	-1	-1
104	0	0	0	1	-1	0	-1	-1	-1
105	0	1	0	1	-1	0	-1	-1	-1
106	0	-1	1	1	-1	0	-1	-1	-1
107	0	0	1	1	-1	0	-1	-1	-1
108	0	1	1	1	-1	0	-1	-1	-1
109	0	-1	-1	-1	0	0	-1	-1	-1
110	0	0	-1	-1	0	0	-1	-1	-1
111	0	1	-1	-1	0	0	-1	-1	-1
112	0	-1	0	-1	0	0	-1	-1	-1
113	0	0	0	-1	0	0	-1	-1	-1
114	0	1	0	-1	0	0	-1	-1	-1
115	0	-1	1	-1	0	0	-1	-1	-1
116	0	0	1	-1	0	0	-1	-1	-1
118	0	-1	-1	0	0	0	-1	-1	-1
119	0	0	-1	0	0	0	-1	-1	-1
120	0	1	-1	0	0	0	-1	-1	-1
121	0	-1	0	0	0	0	-1	-1	-1
122	0	0	0	0	0	0	-1	-1	-1
123	0	1	0	0	0	0	-1	-1	-1
124	0	-1	1	0	0	0	-1	-1	-1
125	0	0	1	0	0	0	-1	-1	-1
126	0	1	1	0	0	0	-1	-1	-1
127	0	-1	-1	1	0	0	-1	-1	-1
128	0	0	-1	1	0	0	-1	-1	-1
129	0	1	-1	1	0	0	-1	-1	-1
130	0	-1	0	1	0	0	-1	-1	-1
131	0	0	0	1	0	0	-1	-1	-1
132	0	1	0	1	0	0	-1	-1	-1
133	0	-1	1	1	0	0	-1	-1	-1
134	0	0	1	1	0	0	-1	-1	-1
135	0	1	1	1	0	0	-1	-1	-1
136	0	-1	-1	-1	1	0	-1	-1	-1
137	0	0	-1	-1	1	0	-1	-1	-1
138	0	1	-1	-1	1	0	-1	-1	-1
139	0	-1	0	-1	1	0	-1	-1	-1
140	0	0	0	-1	1	0	-1	-1	-1
141	0	1	0	-1	1	0	-1	-1	-1
142	0	-1	1	-1	1	0	-1	-1	-1
143	0	0	1	-1	1	0	-1	-1	-1
145	0	-1	-1	0	1	0	-1	-1	-1
146	0	0	-1	0	1	0	-1	-1	-1
147	0	1	-1	0	1	0	-1	-1	-1
148	0	-1	0	0	1	0	-1	-1	-1
149	0	0	0	0	1	0	-1	-1	-1
150	0	1	0	0	1	0	-1	-1	-1
151	0	-1	1	0	1	0	-1	-1	-1
152	0	0	1	0	1	0	-1	-1	-1
153	0	1	1	0	1	0	-1	-1	-1
154	0	-1	-1	1	1	0	-1	-1	-1
155	0	0	-1	1	1	0	-1	-1	-1
156	0	1	-1	1	1	0	-1	-1	-1
157	0	-1	0	1	1	0	-1	-1	-1
158	0	0	0	1	1	0	-1	-1	-1
159	0	1	0	1	1	0	-1	-1	-1
160	0	-1	1	1	1	0	-1	-1	-1
161	0	0	1	1	1	0	-1	-1	-1
162	0	1	1	1	1	0	-1	-1	-1
163	0	-1	-1	-1	-1	1	-1	-1	-1
164	0	0	-1	-1	-1	1	-1	-1	-1
165	0	1	-1	-1	-1	1	-1	-1	-1
166	0	-1	0	-1	-1	1	-1	-1	-1
167	0	0	0	-1	-1	1	-1	-1	-1
168	0	1	0	-1	-1	1	-1	-1	-1
169	0	-1	1	-1	-1	1	-1	-1	-1
170	0	0	1	-1	-1	1	-1	-1	-1
172	0	-1	-1	0	-1	1	-1	-1	-1
173	0	0	-1	0	-1	1	-1	-1	-1
174	0	1	-1	0	-1	1	-1	-1	-1
175	0	-1	0	0	-1	1	-1	-1	-1
176	0	0	0	0	-1	1	-1	-1	-1
177	0	1	0	0	-1	1	-1	-1	-1
178	0	-1	1	0	-1	1	-1	-1	-1
179	0	0	1	0	-1	1	-1	-1	-1
180	0	1	1	0	-1	1	-1	-1	-1
181	0	-1	-1	1	-1	1	-1	-1	-1
182	0	0	-1	1	-1	1	-1	-1	-1
183	0	1	-1	1	-1	1	-1	-1	-1
184	0	-1	0	1	-1	1	-1	-1	-1
185	0	0	0	1	-1	1	-1	-1	-1
186	0	1	0	1	-1	1	-1	-1	-1
187	0	-1	1	1	-1	1	-1	-1	-1
188	0	0	1	1	-1	1	-1	-1	-1
189	0	1	1	1	-1	1	-1	-1	-1
190	0	-1	-1	-1	0	1	-1	-1	-1
191	0	0	-1	-1	0	1	-1	-1	-1
192	0	1	-1	-1	0	1	-1	-1	-1
193	0	-1	0	-1	0	1	-1	-1	-1
194	0	0	0	-1	0	1	-1	-1	-1
195	0	1	0	-1	0	1	-1	-1	-1
196	0	-1	1	-1	0	1	-1	-1	-1
197	0	0	1	-1	0	1	-1	-1	-1
199	0	-1	-1	0	0	1	-1	-1	-1
200	0	0	-1	0	0	1	-1	-1	-1
201	0	1	-1	0	0	1	-1	-1	-1
202	0	-1	0	0	0	1	-1	-1	-1
203	0	0	0	0	0	1	-1	-1	-1
204	0	1	0	0	0	1	-1	-1	-1
205	0	-1	1	0	0	1	-1	-1	-1
206	0	0	1	0	0	1	-1	-1	-1
207	0	1	1	0	0	1	-1	-1	-1
208	0	-1	-1	1	0	1	-1	-1	-1
209	0	0	-1	1	0	1	-1	-1	-1
210	0	1	-1	1	0	1	-1	-1	-1
211	0	-1	0	1	0	1	-1	-1	-1
212	0	0	0	1	0	1	-1	-1	-1
213	0	1	0	1	0	1	-1	-1	-1
214	0	-1	1	1	0	1	-1	-1	-1
215	0	0	1	1	0	1	-1	-1	-1
216	0	1	1	1	0	1	-1	-1	-1
217	0	-1	-1	-1	1	1	-1	-1	-1
218	0	0	-1	-1	1	1	-1	-1	-1
219	0	1	-1	-1	1	1	-1	-1	-1
220	0	-1	0	-1	1	1	-1	-1	-1
221	0	0	0	-1	1	1	-1	-1	-1
222	0	1	0	-1	1	1	-1	-1	-1
223	0	-1	1	-1	1	1	-1	-1	-1
224	0	0	1	-1	1	1	-1	-1	-1
226	0	-1	-1	0	1	1	-1	-1	-1
227	0	0	-1	0	1	1	-1	-1	-1
228	0	1	-1	0	1	1	-1	-1	-1
229	0	-1	0	0	1	1	-1	-1	-1
230	0	0	0	0	1	1	-1	-1	-1
231	0	1	0	0	1	1	-1	-1	-1
232	0	-1	1	0	1	1	-1	-1	-1
233	0	0	1	0	1	1	-1	-1	-1
234	0	1	1	0	1	1	-1	-1	-1
235	0	-1	-1	1	1	1	-1	-1	-1
236	0	0	-1	1	1	1	-1	-1	-1
237	0	1	-1	1	1	1	-1	-1	-1
238	0	-1	0	1	1	1	-1	-1	-1
239	0	0	0	1	1	1	-1	-1	-1
240	0	1	0	1	1	1	-1	-1	-1
241	0	-1	1	1	1	1	-1	-1	-1
242	0	0	1	1	1	1	-1	-1	-1
243	0	1	1	1	1	1	-1	-1	-1
244	0	-1	-1	-1	-1	-1	0	-1	-1
245	0	0	-1	-1	-1	-1	0	-1	-1
246	0	1	-1	-1	-1	-1	0	-1	-1
247	0	-1	0	-1	-1	-1	0	-1	-1
248	0	0	0	-1	-1	-1	0	-1	-1
249	0	1	0	-1	-1	-1	0	-1	-1
250	0	-1	1	-1	-1	-1	0	-1	-1
251	0	0	1	-1	-1	-1	0	-1	-1
253	0	-1	-1	0	-1	-1	0	-1	-1
254	0	0	-1	0	-1	-1	0	-1	-1
255	0	1	-1	0	-1	-1	0	-1	-1
256	0	-1	0	0	-1	-1	0	-1	-1
257	0	0	0	0	-1	-1	0	-1	-1
258	0	1	0	0	-1	-1	0	-1	-1
259	0	-1	1	0	-1	-1	0	-1	-1
260	0	0	1	0	-1	-1	0	-1	-1
261	0	1	1	0	-1	-1	0	-1	-1
262	0	-1	-1	1	-1	-1	0	-1	-1
263	0	0	-1	1	-1	-1	0	-1	-1
264	0	1	-1	1	-1	-1	0	-1	-1
265	0	-1	0	1	-1	-1	0	-1	-1
266	0	0	0	1	-1	-1	0	-1	-1
267	0	1	0	1	-1	-1	0	-1	-1
268	0	-1	1	1	-1	-1	0	-1	-1
269	0	0	1	1	-1	-1	0	-1	-1
270	0	1	1	1	-1	-1	0	-1	-1
271	0	-1	-1	-1	0	-1	0	-1	-1
272	0	0	-1	-1	0	-1	0	-1	-1
273	0	1	-1	-1	0	-1	0	-1	-1
274	0	-1	0	-1	0	-1	0	-1	-1
275	0	0	0	-1	0	-1	0	-1	-1
276	0	1	0	-1	0	-1	0	-1	-1
277	0	-1	1	-1	0	-1	0	-1	-1
278	0	0	1	-1	0	-1	0	-1	-1
280	0	-1	-1	0	0	-1	0	-1	-1
281	0	0	-1	0	0	-1	0	-1	-1
282	0	1	-1	0	0	-1	0	-1	-1
283	0	-1	0	0	0	-1	0	-1	-1
284	0	0	0	0	0	-1	0	-1	-1
285	0	1	0	0	0	-1	0	-1	-1
286	0	-1	1	0	0	-1	0	-1	-1
287	0	0	1	0	0	-1	0	-1	-1
288	0	1	1	0	0	-1	0	-1	-1
289	0	-1	-1	1	0	-1	0	-1	-1
290	0	0	-1	1	0	-1	0	-1	-1
291	0	1	-1	1	0	-1	0	-1	-1
292	0	-1	0	1	0	-1	0	-1	-1
293	0	0	0	1	0	-1	0	-1	-1
294	0	1	0	1	0	-1	0	-1	-1
295	0	-1	1	1	0	-1	0	-1	-1
296	0	0	1	1	0	-1	0	-1	-1
297	0	1	1	1	0	-1	0	-1	-1
298	0	-1	-1	-1	1	-1	0	-1	-1
299	0	0	-1	-1	1	-1	0	-1	-1
300	0	1	-1	-1	1	-1	0	-1	-1
301	0	-1	0	-1	1	-1	0	-1	-1
302	0	0	0	-1	1	-1	0	-1	-1
304	0	-1	1	-1	1	-1	0	-1	-1
305	0	0	1	-1	1	-1	0	-1	-1
307	0	-1	-1	0	1	-1	0	-1	-1
308	0	0	-1	0	1	-1	0	-1	-1
309	0	1	-1	0	1	-1	0	-1	-1
310	0	-1	0	0	1	-1	0	-1	-1
311	0	0	0	0	1	-1	0	-1	-1
312	0	1	0	0	1	-1	0	-1	-1
313	0	-1	1	0	1	-1	0	-1	-1
314	0	0	1	0	1	-1	0	-1	-1
315	0	1	1	0	1	-1	0	-1	-1
316	0	-1	-1	1	1	-1	0	-1	-1
317	0	0	-1	1	1	-1	0	-1	-1
318	0	1	-1	1	1	-1	0	-1	-1
319	0	-1	0	1	1	-1	0	-1	-1
320	0	0	0	1	1	-1	0	-1	-1
321	0	1	0	1	1	-1	0	-1	-1
322	0	-1	1	1	1	-1	0	-1	-1
323	0	0	1	1	1	-1	0	-1	-1
324	0	1	1	1	1	-1	0	-1	-1
325	0	-1	-1	-1	-1	0	0	-1	-1
326	0	0	-1	-1	-1	0	0	-1	-1
327	0	1	-1	-1	-1	0	0	-1	-1
328	0	-1	0	-1	-1	0	0	-1	-1
329	0	0	0	-1	-1	0	0	-1	-1
330	0	1	0	-1	-1	0	0	-1	-1
331	0	-1	1	-1	-1	0	0	-1	-1
332	0	0	1	-1	-1	0	0	-1	-1
334	0	-1	-1	0	-1	0	0	-1	-1
335	0	0	-1	0	-1	0	0	-1	-1
336	0	1	-1	0	-1	0	0	-1	-1
337	0	-1	0	0	-1	0	0	-1	-1
338	0	0	0	0	-1	0	0	-1	-1
339	0	1	0	0	-1	0	0	-1	-1
340	0	-1	1	0	-1	0	0	-1	-1
341	0	0	1	0	-1	0	0	-1	-1
342	0	1	1	0	-1	0	0	-1	-1
343	0	-1	-1	1	-1	0	0	-1	-1
344	0	0	-1	1	-1	0	0	-1	-1
345	0	1	-1	1	-1	0	0	-1	-1
346	0	-1	0	1	-1	0	0	-1	-1
347	0	0	0	1	-1	0	0	-1	-1
348	0	1	0	1	-1	0	0	-1	-1
349	0	-1	1	1	-1	0	0	-1	-1
350	0	0	1	1	-1	0	0	-1	-1
351	0	1	1	1	-1	0	0	-1	-1
352	0	-1	-1	-1	0	0	0	-1	-1
353	0	0	-1	-1	0	0	0	-1	-1
354	0	1	-1	-1	0	0	0	-1	-1
355	0	-1	0	-1	0	0	0	-1	-1
356	0	0	0	-1	0	0	0	-1	-1
357	0	1	0	-1	0	0	0	-1	-1
358	0	-1	1	-1	0	0	0	-1	-1
359	0	0	1	-1	0	0	0	-1	-1
361	0	-1	-1	0	0	0	0	-1	-1
362	0	0	-1	0	0	0	0	-1	-1
363	0	1	-1	0	0	0	0	-1	-1
364	0	-1	0	0	0	0	0	-1	-1
365	0	0	0	0	0	0	0	-1	-1
366	0	1	0	0	0	0	0	-1	-1
367	0	-1	1	0	0	0	0	-1	-1
368	0	0	1	0	0	0	0	-1	-1
369	0	1	1	0	0	0	0	-1	-1
370	0	-1	-1	1	0	0	0	-1	-1
371	0	0	-1	1	0	0	0	-1	-1
372	0	1	-1	1	0	0	0	-1	-1
373	0	-1	0	1	0	0	0	-1	-1
374	0	0	0	1	0	0	0	-1	-1
375	0	1	0	1	0	0	0	-1	-1
376	0	-1	1	1	0	0	0	-1	-1
377	0	0	1	1	0	0	0	-1	-1
378	0	1	1	1	0	0	0	-1	-1
379	0	-1	-1	-1	1	0	0	-1	-1
380	0	0	-1	-1	1	0	0	-1	-1
381	0	1	-1	-1	1	0	0	-1	-1
382	0	-1	0	-1	1	0	0	-1	-1
383	0	0	0	-1	1	0	0	-1	-1
385	0	-1	1	-1	1	0	0	-1	-1
386	0	0	1	-1	1	0	0	-1	-1
388	0	-1	-1	0	1	0	0	-1	-1
389	0	0	-1	0	1	0	0	-1	-1
390	0	1	-1	0	1	0	0	-1	-1
391	0	-1	0	0	1	0	0	-1	-1
392	0	0	0	0	1	0	0	-1	-1
393	0	1	0	0	1	0	0	-1	-1
394	0	-1	1	0	1	0	0	-1	-1
395	0	0	1	0	1	0	0	-1	-1
396	0	1	1	0	1	0	0	-1	-1
397	0	-1	-1	1	1	0	0	-1	-1
398	0	0	-1	1	1	0	0	-1	-1
399	0	1	-1	1	1	0	0	-1	-1
400	0	-1	0	1	1	0	0	-1	-1
401	0	0	0	1	1	0	0	-1	-1
402	0	1	0	1	1	0	0	-1	-1
403	0	-1	1	1	1	0	0	-1	-1
404	0	0	1	1	1	0	0	-1	-1
405	0	1	1	1	1	0	0	-1	-1
406	0	-1	-1	-1	-1	1	0	-1	-1
407	0	0	-1	-1	-1	1	0	-1	-1
408	0	1	-1	-1	-1	1	0	-1	-1
409	0	-1	0	-1	-1	1	0	-1	-1
410	0	0	0	-1	-1	1	0	-1	-1
411	0	1	0	-1	-1	1	0	-1	-1
412	0	-1	1	-1	-1	1	0	-1	-1
413	0	0	1	-1	-1	1	0	-1	-1
415	0	-1	-1	0	-1	1	0	-1	-1
416	0	0	-1	0	-1	1	0	-1	-1
417	0	1	-1	0	-1	1	0	-1	-1
418	0	-1	0	0	-1	1	0	-1	-1
419	0	0	0	0	-1	1	0	-1	-1
420	0	1	0	0	-1	1	0	-1	-1
421	0	-1	1	0	-1	1	0	-1	-1
422	0	0	1	0	-1	1	0	-1	-1
423	0	1	1	0	-1	1	0	-1	-1
424	0	-1	-1	1	-1	1	0	-1	-1
425	0	0	-1	1	-1	1	0	-1	-1
426	0	1	-1	1	-1	1	0	-1	-1
427	0	-1	0	1	-1	1	0	-1	-1
428	0	0	0	1	-1	1	0	-1	-1
429	0	1	0	1	-1	1	0	-1	-1
430	0	-1	1	1	-1	1	0	-1	-1
431	0	0	1	1	-1	1	0	-1	-1
432	0	1	1	1	-1	1	0	-1	-1
433	0	-1	-1	-1	0	1	0	-1	-1
434	0	0	-1	-1	0	1	0	-1	-1
435	0	1	-1	-1	0	1	0	-1	-1
436	0	-1	0	-1	0	1	0	-1	-1
437	0	0	0	-1	0	1	0	-1	-1
438	0	1	0	-1	0	1	0	-1	-1
439	0	-1	1	-1	0	1	0	-1	-1
440	0	0	1	-1	0	1	0	-1	-1
442	0	-1	-1	0	0	1	0	-1	-1
443	0	0	-1	0	0	1	0	-1	-1
444	0	1	-1	0	0	1	0	-1	-1
445	0	-1	0	0	0	1	0	-1	-1
446	0	0	0	0	0	1	0	-1	-1
447	0	1	0	0	0	1	0	-1	-1
448	0	-1	1	0	0	1	0	-1	-1
449	0	0	1	0	0	1	0	-1	-1
450	0	1	1	0	0	1	0	-1	-1
451	0	-1	-1	1	0	1	0	-1	-1
452	0	0	-1	1	0	1	0	-1	-1
453	0	1	-1	1	0	1	0	-1	-1
454	0	-1	0	1	0	1	0	-1	-1
455	0	0	0	1	0	1	0	-1	-1
456	0	1	0	1	0	1	0	-1	-1
457	0	-1	1	1	0	1	0	-1	-1
458	0	0	1	1	0	1	0	-1	-1
459	0	1	1	1	0	1	0	-1	-1
460	0	-1	-1	-1	1	1	0	-1	-1
461	0	0	-1	-1	1	1	0	-1	-1
462	0	1	-1	-1	1	1	0	-1	-1
463	0	-1	0	-1	1	1	0	-1	-1
464	0	0	0	-1	1	1	0	-1	-1
466	0	-1	1	-1	1	1	0	-1	-1
467	0	0	1	-1	1	1	0	-1	-1
469	0	-1	-1	0	1	1	0	-1	-1
470	0	0	-1	0	1	1	0	-1	-1
471	0	1	-1	0	1	1	0	-1	-1
472	0	-1	0	0	1	1	0	-1	-1
473	0	0	0	0	1	1	0	-1	-1
474	0	1	0	0	1	1	0	-1	-1
475	0	-1	1	0	1	1	0	-1	-1
476	0	0	1	0	1	1	0	-1	-1
477	0	1	1	0	1	1	0	-1	-1
478	0	-1	-1	1	1	1	0	-1	-1
479	0	0	-1	1	1	1	0	-1	-1
480	0	1	-1	1	1	1	0	-1	-1
481	0	-1	0	1	1	1	0	-1	-1
482	0	0	0	1	1	1	0	-1	-1
483	0	1	0	1	1	1	0	-1	-1
484	0	-1	1	1	1	1	0	-1	-1
485	0	0	1	1	1	1	0	-1	-1
486	0	1	1	1	1	1	0	-1	-1
493	0	-1	1	-1	-1	-1	1	-1	-1
494	0	0	1	-1	-1	-1	1	-1	-1
502	0	-1	1	0	-1	-1	1	-1	-1
503	0	0	1	0	-1	-1	1	-1	-1
504	0	1	1	0	-1	-1	1	-1	-1
511	0	-1	1	1	-1	-1	1	-1	-1
512	0	0	1	1	-1	-1	1	-1	-1
513	0	1	1	1	-1	-1	1	-1	-1
520	0	-1	1	-1	0	-1	1	-1	-1
521	0	0	1	-1	0	-1	1	-1	-1
529	0	-1	1	0	0	-1	1	-1	-1
530	0	0	1	0	0	-1	1	-1	-1
531	0	1	1	0	0	-1	1	-1	-1
538	0	-1	1	1	0	-1	1	-1	-1
539	0	0	1	1	0	-1	1	-1	-1
540	0	1	1	1	0	-1	1	-1	-1
544	0	-1	0	-1	1	-1	1	-1	-1
545	0	0	0	-1	1	-1	1	-1	-1
547	0	-1	1	-1	1	-1	1	-1	-1
548	0	0	1	-1	1	-1	1	-1	-1
553	0	-1	0	0	1	-1	1	-1	-1
554	0	0	0	0	1	-1	1	-1	-1
555	0	1	0	0	1	-1	1	-1	-1
556	0	-1	1	0	1	-1	1	-1	-1
557	0	0	1	0	1	-1	1	-1	-1
558	0	1	1	0	1	-1	1	-1	-1
562	0	-1	0	1	1	-1	1	-1	-1
563	0	0	0	1	1	-1	1	-1	-1
564	0	1	0	1	1	-1	1	-1	-1
565	0	-1	1	1	1	-1	1	-1	-1
566	0	0	1	1	1	-1	1	-1	-1
567	0	1	1	1	1	-1	1	-1	-1
574	0	-1	1	-1	-1	0	1	-1	-1
575	0	0	1	-1	-1	0	1	-1	-1
583	0	-1	1	0	-1	0	1	-1	-1
584	0	0	1	0	-1	0	1	-1	-1
585	0	1	1	0	-1	0	1	-1	-1
592	0	-1	1	1	-1	0	1	-1	-1
593	0	0	1	1	-1	0	1	-1	-1
594	0	1	1	1	-1	0	1	-1	-1
601	0	-1	1	-1	0	0	1	-1	-1
602	0	0	1	-1	0	0	1	-1	-1
610	0	-1	1	0	0	0	1	-1	-1
611	0	0	1	0	0	0	1	-1	-1
612	0	1	1	0	0	0	1	-1	-1
619	0	-1	1	1	0	0	1	-1	-1
620	0	0	1	1	0	0	1	-1	-1
621	0	1	1	1	0	0	1	-1	-1
625	0	-1	0	-1	1	0	1	-1	-1
626	0	0	0	-1	1	0	1	-1	-1
628	0	-1	1	-1	1	0	1	-1	-1
629	0	0	1	-1	1	0	1	-1	-1
634	0	-1	0	0	1	0	1	-1	-1
635	0	0	0	0	1	0	1	-1	-1
636	0	1	0	0	1	0	1	-1	-1
637	0	-1	1	0	1	0	1	-1	-1
638	0	0	1	0	1	0	1	-1	-1
639	0	1	1	0	1	0	1	-1	-1
643	0	-1	0	1	1	0	1	-1	-1
644	0	0	0	1	1	0	1	-1	-1
645	0	1	0	1	1	0	1	-1	-1
646	0	-1	1	1	1	0	1	-1	-1
647	0	0	1	1	1	0	1	-1	-1
648	0	1	1	1	1	0	1	-1	-1
730	0	-1	-1	-1	-1	-1	-1	0	-1
731	0	0	-1	-1	-1	-1	-1	0	-1
732	0	1	-1	-1	-1	-1	-1	0	-1
733	0	-1	0	-1	-1	-1	-1	0	-1
734	0	0	0	-1	-1	-1	-1	0	-1
735	0	1	0	-1	-1	-1	-1	0	-1
736	0	-1	1	-1	-1	-1	-1	0	-1
737	0	0	1	-1	-1	-1	-1	0	-1
739	0	-1	-1	0	-1	-1	-1	0	-1
740	0	0	-1	0	-1	-1	-1	0	-1
741	0	1	-1	0	-1	-1	-1	0	-1
742	0	-1	0	0	-1	-1	-1	0	-1
743	0	0	0	0	-1	-1	-1	0	-1
744	0	1	0	0	-1	-1	-1	0	-1
745	0	-1	1	0	-1	-1	-1	0	-1
746	0	0	1	0	-1	-1	-1	0	-1
747	0	1	1	0	-1	-1	-1	0	-1
748	0	-1	-1	1	-1	-1	-1	0	-1
749	0	0	-1	1	-1	-1	-1	0	-1
750	0	1	-1	1	-1	-1	-1	0	-1
751	0	-1	0	1	-1	-1	-1	0	-1
752	0	0	0	1	-1	-1	-1	0	-1
753	0	1	0	1	-1	-1	-1	0	-1
754	0	-1	1	1	-1	-1	-1	0	-1
755	0	0	1	1	-1	-1	-1	0	-1
756	0	1	1	1	-1	-1	-1	0	-1
757	0	-1	-1	-1	0	-1	-1	0	-1
758	0	0	-1	-1	0	-1	-1	0	-1
759	0	1	-1	-1	0	-1	-1	0	-1
760	0	-1	0	-1	0	-1	-1	0	-1
761	0	0	0	-1	0	-1	-1	0	-1
762	0	1	0	-1	0	-1	-1	0	-1
763	0	-1	1	-1	0	-1	-1	0	-1
764	0	0	1	-1	0	-1	-1	0	-1
766	0	-1	-1	0	0	-1	-1	0	-1
767	0	0	-1	0	0	-1	-1	0	-1
768	0	1	-1	0	0	-1	-1	0	-1
769	0	-1	0	0	0	-1	-1	0	-1
770	0	0	0	0	0	-1	-1	0	-1
771	0	1	0	0	0	-1	-1	0	-1
772	0	-1	1	0	0	-1	-1	0	-1
773	0	0	1	0	0	-1	-1	0	-1
774	0	1	1	0	0	-1	-1	0	-1
775	0	-1	-1	1	0	-1	-1	0	-1
776	0	0	-1	1	0	-1	-1	0	-1
777	0	1	-1	1	0	-1	-1	0	-1
778	0	-1	0	1	0	-1	-1	0	-1
779	0	0	0	1	0	-1	-1	0	-1
780	0	1	0	1	0	-1	-1	0	-1
781	0	-1	1	1	0	-1	-1	0	-1
782	0	0	1	1	0	-1	-1	0	-1
783	0	1	1	1	0	-1	-1	0	-1
784	0	-1	-1	-1	1	-1	-1	0	-1
785	0	0	-1	-1	1	-1	-1	0	-1
786	0	1	-1	-1	1	-1	-1	0	-1
787	0	-1	0	-1	1	-1	-1	0	-1
788	0	0	0	-1	1	-1	-1	0	-1
789	0	1	0	-1	1	-1	-1	0	-1
790	0	-1	1	-1	1	-1	-1	0	-1
791	0	0	1	-1	1	-1	-1	0	-1
793	0	-1	-1	0	1	-1	-1	0	-1
794	0	0	-1	0	1	-1	-1	0	-1
795	0	1	-1	0	1	-1	-1	0	-1
796	0	-1	0	0	1	-1	-1	0	-1
797	0	0	0	0	1	-1	-1	0	-1
798	0	1	0	0	1	-1	-1	0	-1
799	0	-1	1	0	1	-1	-1	0	-1
800	0	0	1	0	1	-1	-1	0	-1
801	0	1	1	0	1	-1	-1	0	-1
802	0	-1	-1	1	1	-1	-1	0	-1
803	0	0	-1	1	1	-1	-1	0	-1
804	0	1	-1	1	1	-1	-1	0	-1
805	0	-1	0	1	1	-1	-1	0	-1
806	0	0	0	1	1	-1	-1	0	-1
807	0	1	0	1	1	-1	-1	0	-1
808	0	-1	1	1	1	-1	-1	0	-1
809	0	0	1	1	1	-1	-1	0	-1
810	0	1	1	1	1	-1	-1	0	-1
811	0	-1	-1	-1	-1	0	-1	0	-1
812	0	0	-1	-1	-1	0	-1	0	-1
813	0	1	-1	-1	-1	0	-1	0	-1
814	0	-1	0	-1	-1	0	-1	0	-1
815	0	0	0	-1	-1	0	-1	0	-1
816	0	1	0	-1	-1	0	-1	0	-1
817	0	-1	1	-1	-1	0	-1	0	-1
818	0	0	1	-1	-1	0	-1	0	-1
820	0	-1	-1	0	-1	0	-1	0	-1
821	0	0	-1	0	-1	0	-1	0	-1
822	0	1	-1	0	-1	0	-1	0	-1
823	0	-1	0	0	-1	0	-1	0	-1
824	0	0	0	0	-1	0	-1	0	-1
825	0	1	0	0	-1	0	-1	0	-1
826	0	-1	1	0	-1	0	-1	0	-1
827	0	0	1	0	-1	0	-1	0	-1
828	0	1	1	0	-1	0	-1	0	-1
829	0	-1	-1	1	-1	0	-1	0	-1
830	0	0	-1	1	-1	0	-1	0	-1
831	0	1	-1	1	-1	0	-1	0	-1
832	0	-1	0	1	-1	0	-1	0	-1
833	0	0	0	1	-1	0	-1	0	-1
834	0	1	0	1	-1	0	-1	0	-1
835	0	-1	1	1	-1	0	-1	0	-1
836	0	0	1	1	-1	0	-1	0	-1
837	0	1	1	1	-1	0	-1	0	-1
838	0	-1	-1	-1	0	0	-1	0	-1
839	0	0	-1	-1	0	0	-1	0	-1
840	0	1	-1	-1	0	0	-1	0	-1
841	0	-1	0	-1	0	0	-1	0	-1
842	0	0	0	-1	0	0	-1	0	-1
843	0	1	0	-1	0	0	-1	0	-1
844	0	-1	1	-1	0	0	-1	0	-1
845	0	0	1	-1	0	0	-1	0	-1
847	0	-1	-1	0	0	0	-1	0	-1
848	0	0	-1	0	0	0	-1	0	-1
849	0	1	-1	0	0	0	-1	0	-1
850	0	-1	0	0	0	0	-1	0	-1
851	0	0	0	0	0	0	-1	0	-1
852	0	1	0	0	0	0	-1	0	-1
853	0	-1	1	0	0	0	-1	0	-1
854	0	0	1	0	0	0	-1	0	-1
855	0	1	1	0	0	0	-1	0	-1
856	0	-1	-1	1	0	0	-1	0	-1
857	0	0	-1	1	0	0	-1	0	-1
858	0	1	-1	1	0	0	-1	0	-1
859	0	-1	0	1	0	0	-1	0	-1
860	0	0	0	1	0	0	-1	0	-1
861	0	1	0	1	0	0	-1	0	-1
862	0	-1	1	1	0	0	-1	0	-1
863	0	0	1	1	0	0	-1	0	-1
864	0	1	1	1	0	0	-1	0	-1
865	0	-1	-1	-1	1	0	-1	0	-1
866	0	0	-1	-1	1	0	-1	0	-1
867	0	1	-1	-1	1	0	-1	0	-1
868	0	-1	0	-1	1	0	-1	0	-1
869	0	0	0	-1	1	0	-1	0	-1
870	0	1	0	-1	1	0	-1	0	-1
871	0	-1	1	-1	1	0	-1	0	-1
872	0	0	1	-1	1	0	-1	0	-1
874	0	-1	-1	0	1	0	-1	0	-1
875	0	0	-1	0	1	0	-1	0	-1
876	0	1	-1	0	1	0	-1	0	-1
877	0	-1	0	0	1	0	-1	0	-1
878	0	0	0	0	1	0	-1	0	-1
879	0	1	0	0	1	0	-1	0	-1
880	0	-1	1	0	1	0	-1	0	-1
881	0	0	1	0	1	0	-1	0	-1
882	0	1	1	0	1	0	-1	0	-1
883	0	-1	-1	1	1	0	-1	0	-1
884	0	0	-1	1	1	0	-1	0	-1
885	0	1	-1	1	1	0	-1	0	-1
886	0	-1	0	1	1	0	-1	0	-1
887	0	0	0	1	1	0	-1	0	-1
888	0	1	0	1	1	0	-1	0	-1
889	0	-1	1	1	1	0	-1	0	-1
890	0	0	1	1	1	0	-1	0	-1
891	0	1	1	1	1	0	-1	0	-1
892	0	-1	-1	-1	-1	1	-1	0	-1
893	0	0	-1	-1	-1	1	-1	0	-1
894	0	1	-1	-1	-1	1	-1	0	-1
895	0	-1	0	-1	-1	1	-1	0	-1
896	0	0	0	-1	-1	1	-1	0	-1
897	0	1	0	-1	-1	1	-1	0	-1
898	0	-1	1	-1	-1	1	-1	0	-1
899	0	0	1	-1	-1	1	-1	0	-1
901	0	-1	-1	0	-1	1	-1	0	-1
902	0	0	-1	0	-1	1	-1	0	-1
903	0	1	-1	0	-1	1	-1	0	-1
904	0	-1	0	0	-1	1	-1	0	-1
905	0	0	0	0	-1	1	-1	0	-1
906	0	1	0	0	-1	1	-1	0	-1
907	0	-1	1	0	-1	1	-1	0	-1
909	0	1	1	0	-1	1	-1	0	-1
910	0	-1	-1	1	-1	1	-1	0	-1
911	0	0	-1	1	-1	1	-1	0	-1
912	0	1	-1	1	-1	1	-1	0	-1
913	0	-1	0	1	-1	1	-1	0	-1
914	0	0	0	1	-1	1	-1	0	-1
915	0	1	0	1	-1	1	-1	0	-1
916	0	-1	1	1	-1	1	-1	0	-1
917	0	0	1	1	-1	1	-1	0	-1
918	0	1	1	1	-1	1	-1	0	-1
919	0	-1	-1	-1	0	1	-1	0	-1
920	0	0	-1	-1	0	1	-1	0	-1
921	0	1	-1	-1	0	1	-1	0	-1
922	0	-1	0	-1	0	1	-1	0	-1
923	0	0	0	-1	0	1	-1	0	-1
924	0	1	0	-1	0	1	-1	0	-1
925	0	-1	1	-1	0	1	-1	0	-1
926	0	0	1	-1	0	1	-1	0	-1
928	0	-1	-1	0	0	1	-1	0	-1
929	0	0	-1	0	0	1	-1	0	-1
930	0	1	-1	0	0	1	-1	0	-1
931	0	-1	0	0	0	1	-1	0	-1
932	0	0	0	0	0	1	-1	0	-1
933	0	1	0	0	0	1	-1	0	-1
934	0	-1	1	0	0	1	-1	0	-1
935	0	0	1	0	0	1	-1	0	-1
936	0	1	1	0	0	1	-1	0	-1
937	0	-1	-1	1	0	1	-1	0	-1
938	0	0	-1	1	0	1	-1	0	-1
939	0	1	-1	1	0	1	-1	0	-1
940	0	-1	0	1	0	1	-1	0	-1
941	0	0	0	1	0	1	-1	0	-1
942	0	1	0	1	0	1	-1	0	-1
943	0	-1	1	1	0	1	-1	0	-1
944	0	0	1	1	0	1	-1	0	-1
945	0	1	1	1	0	1	-1	0	-1
946	0	-1	-1	-1	1	1	-1	0	-1
947	0	0	-1	-1	1	1	-1	0	-1
948	0	1	-1	-1	1	1	-1	0	-1
949	0	-1	0	-1	1	1	-1	0	-1
950	0	0	0	-1	1	1	-1	0	-1
951	0	1	0	-1	1	1	-1	0	-1
952	0	-1	1	-1	1	1	-1	0	-1
953	0	0	1	-1	1	1	-1	0	-1
955	0	-1	-1	0	1	1	-1	0	-1
956	0	0	-1	0	1	1	-1	0	-1
957	0	1	-1	0	1	1	-1	0	-1
958	0	-1	0	0	1	1	-1	0	-1
959	0	0	0	0	1	1	-1	0	-1
960	0	1	0	0	1	1	-1	0	-1
961	0	-1	1	0	1	1	-1	0	-1
962	0	0	1	0	1	1	-1	0	-1
963	0	1	1	0	1	1	-1	0	-1
964	0	-1	-1	1	1	1	-1	0	-1
965	0	0	-1	1	1	1	-1	0	-1
966	0	1	-1	1	1	1	-1	0	-1
967	0	-1	0	1	1	1	-1	0	-1
968	0	0	0	1	1	1	-1	0	-1
969	0	1	0	1	1	1	-1	0	-1
970	0	-1	1	1	1	1	-1	0	-1
971	0	0	1	1	1	1	-1	0	-1
972	0	1	1	1	1	1	-1	0	-1
973	0	-1	-1	-1	-1	-1	0	0	-1
974	0	0	-1	-1	-1	-1	0	0	-1
975	0	1	-1	-1	-1	-1	0	0	-1
976	0	-1	0	-1	-1	-1	0	0	-1
977	0	0	0	-1	-1	-1	0	0	-1
978	0	1	0	-1	-1	-1	0	0	-1
979	0	-1	1	-1	-1	-1	0	0	-1
980	0	0	1	-1	-1	-1	0	0	-1
982	0	-1	-1	0	-1	-1	0	0	-1
983	0	0	-1	0	-1	-1	0	0	-1
984	0	1	-1	0	-1	-1	0	0	-1
985	0	-1	0	0	-1	-1	0	0	-1
986	0	0	0	0	-1	-1	0	0	-1
987	0	1	0	0	-1	-1	0	0	-1
988	0	-1	1	0	-1	-1	0	0	-1
989	0	0	1	0	-1	-1	0	0	-1
990	0	1	1	0	-1	-1	0	0	-1
991	0	-1	-1	1	-1	-1	0	0	-1
992	0	0	-1	1	-1	-1	0	0	-1
993	0	1	-1	1	-1	-1	0	0	-1
994	0	-1	0	1	-1	-1	0	0	-1
995	0	0	0	1	-1	-1	0	0	-1
996	0	1	0	1	-1	-1	0	0	-1
997	0	-1	1	1	-1	-1	0	0	-1
998	0	0	1	1	-1	-1	0	0	-1
999	0	1	1	1	-1	-1	0	0	-1
1000	0	-1	-1	-1	0	-1	0	0	-1
1001	0	0	-1	-1	0	-1	0	0	-1
1002	0	1	-1	-1	0	-1	0	0	-1
1003	0	-1	0	-1	0	-1	0	0	-1
1004	0	0	0	-1	0	-1	0	0	-1
1005	0	1	0	-1	0	-1	0	0	-1
1006	0	-1	1	-1	0	-1	0	0	-1
1007	0	0	1	-1	0	-1	0	0	-1
1009	0	-1	-1	0	0	-1	0	0	-1
1010	0	0	-1	0	0	-1	0	0	-1
1011	0	1	-1	0	0	-1	0	0	-1
1012	0	-1	0	0	0	-1	0	0	-1
1013	0	0	0	0	0	-1	0	0	-1
1014	0	1	0	0	0	-1	0	0	-1
1015	0	-1	1	0	0	-1	0	0	-1
1016	0	0	1	0	0	-1	0	0	-1
1017	0	1	1	0	0	-1	0	0	-1
1018	0	-1	-1	1	0	-1	0	0	-1
1019	0	0	-1	1	0	-1	0	0	-1
1020	0	1	-1	1	0	-1	0	0	-1
1021	0	-1	0	1	0	-1	0	0	-1
1022	0	0	0	1	0	-1	0	0	-1
1023	0	1	0	1	0	-1	0	0	-1
1024	0	-1	1	1	0	-1	0	0	-1
1025	0	0	1	1	0	-1	0	0	-1
1026	0	1	1	1	0	-1	0	0	-1
1027	0	-1	-1	-1	1	-1	0	0	-1
1028	0	0	-1	-1	1	-1	0	0	-1
1029	0	1	-1	-1	1	-1	0	0	-1
1030	0	-1	0	-1	1	-1	0	0	-1
1031	0	0	0	-1	1	-1	0	0	-1
1033	0	-1	1	-1	1	-1	0	0	-1
1034	0	0	1	-1	1	-1	0	0	-1
1036	0	-1	-1	0	1	-1	0	0	-1
1037	0	0	-1	0	1	-1	0	0	-1
1038	0	1	-1	0	1	-1	0	0	-1
1039	0	-1	0	0	1	-1	0	0	-1
1040	0	0	0	0	1	-1	0	0	-1
1041	0	1	0	0	1	-1	0	0	-1
1042	0	-1	1	0	1	-1	0	0	-1
1043	0	0	1	0	1	-1	0	0	-1
1044	0	1	1	0	1	-1	0	0	-1
1045	0	-1	-1	1	1	-1	0	0	-1
1046	0	0	-1	1	1	-1	0	0	-1
1047	0	1	-1	1	1	-1	0	0	-1
1048	0	-1	0	1	1	-1	0	0	-1
1049	0	0	0	1	1	-1	0	0	-1
1050	0	1	0	1	1	-1	0	0	-1
1051	0	-1	1	1	1	-1	0	0	-1
1052	0	0	1	1	1	-1	0	0	-1
1053	0	1	1	1	1	-1	0	0	-1
1054	0	-1	-1	-1	-1	0	0	0	-1
1055	0	0	-1	-1	-1	0	0	0	-1
1056	0	1	-1	-1	-1	0	0	0	-1
1057	0	-1	0	-1	-1	0	0	0	-1
1058	0	0	0	-1	-1	0	0	0	-1
1059	0	1	0	-1	-1	0	0	0	-1
1060	0	-1	1	-1	-1	0	0	0	-1
1061	0	0	1	-1	-1	0	0	0	-1
1063	0	-1	-1	0	-1	0	0	0	-1
1064	0	0	-1	0	-1	0	0	0	-1
1065	0	1	-1	0	-1	0	0	0	-1
1066	0	-1	0	0	-1	0	0	0	-1
1067	0	0	0	0	-1	0	0	0	-1
1068	0	1	0	0	-1	0	0	0	-1
1069	0	-1	1	0	-1	0	0	0	-1
1070	0	0	1	0	-1	0	0	0	-1
1071	0	1	1	0	-1	0	0	0	-1
1072	0	-1	-1	1	-1	0	0	0	-1
1073	0	0	-1	1	-1	0	0	0	-1
1074	0	1	-1	1	-1	0	0	0	-1
1075	0	-1	0	1	-1	0	0	0	-1
1076	0	0	0	1	-1	0	0	0	-1
1077	0	1	0	1	-1	0	0	0	-1
1078	0	-1	1	1	-1	0	0	0	-1
1079	0	0	1	1	-1	0	0	0	-1
1080	0	1	1	1	-1	0	0	0	-1
1081	0	-1	-1	-1	0	0	0	0	-1
1082	0	0	-1	-1	0	0	0	0	-1
1083	0	1	-1	-1	0	0	0	0	-1
1084	0	-1	0	-1	0	0	0	0	-1
1085	0	0	0	-1	0	0	0	0	-1
1086	0	1	0	-1	0	0	0	0	-1
1087	0	-1	1	-1	0	0	0	0	-1
1088	0	0	1	-1	0	0	0	0	-1
1090	0	-1	-1	0	0	0	0	0	-1
1091	0	0	-1	0	0	0	0	0	-1
1092	0	1	-1	0	0	0	0	0	-1
1093	0	-1	0	0	0	0	0	0	-1
1094	0	0	0	0	0	0	0	0	-1
1095	0	1	0	0	0	0	0	0	-1
1096	0	-1	1	0	0	0	0	0	-1
1097	0	0	1	0	0	0	0	0	-1
1098	0	1	1	0	0	0	0	0	-1
1099	0	-1	-1	1	0	0	0	0	-1
1100	0	0	-1	1	0	0	0	0	-1
1101	0	1	-1	1	0	0	0	0	-1
1102	0	-1	0	1	0	0	0	0	-1
1103	0	0	0	1	0	0	0	0	-1
1104	0	1	0	1	0	0	0	0	-1
1105	0	-1	1	1	0	0	0	0	-1
1106	0	0	1	1	0	0	0	0	-1
1107	0	1	1	1	0	0	0	0	-1
1108	0	-1	-1	-1	1	0	0	0	-1
1109	0	0	-1	-1	1	0	0	0	-1
1110	0	1	-1	-1	1	0	0	0	-1
1111	0	-1	0	-1	1	0	0	0	-1
1112	0	0	0	-1	1	0	0	0	-1
1114	0	-1	1	-1	1	0	0	0	-1
1115	0	0	1	-1	1	0	0	0	-1
1117	0	-1	-1	0	1	0	0	0	-1
1118	0	0	-1	0	1	0	0	0	-1
1119	0	1	-1	0	1	0	0	0	-1
1120	0	-1	0	0	1	0	0	0	-1
1121	0	0	0	0	1	0	0	0	-1
1122	0	1	0	0	1	0	0	0	-1
1123	0	-1	1	0	1	0	0	0	-1
1124	0	0	1	0	1	0	0	0	-1
1125	0	1	1	0	1	0	0	0	-1
1126	0	-1	-1	1	1	0	0	0	-1
1127	0	0	-1	1	1	0	0	0	-1
1128	0	1	-1	1	1	0	0	0	-1
1129	0	-1	0	1	1	0	0	0	-1
1130	0	0	0	1	1	0	0	0	-1
1131	0	1	0	1	1	0	0	0	-1
1132	0	-1	1	1	1	0	0	0	-1
1133	0	0	1	1	1	0	0	0	-1
1134	0	1	1	1	1	0	0	0	-1
1135	0	-1	-1	-1	-1	1	0	0	-1
[truncated: 4,563 more rows]

## Sheet: A=1B=1
Index of gene network	Maximal positional information	Intracellular	Intracellular	Intercellular	Intercellular	Intracellular	Intracellular	Intercellular	Intercellular
		A→A	B→A	A→A'	B→A'	A→B	B→B	A→B'	B→B'
1355	2	0	0	-1	1	0	1	0	-1
1815	2	1	0	-1	0	0	0	1	-1
1194	1.90564	1	0	-1	1	1	0	0	-1
1716	1.90564	1	0	0	-1	-1	0	1	-1
1959	1.90564	1	0	0	-1	-1	1	1	-1
2060	1.90564	0	1	-1	0	0	1	1	-1
2810	1.90564	0	-1	-1	1	0	1	-1	0
2811	1.90564	1	-1	-1	1	0	1	-1	0
705	1.75	1	-1	-1	1	1	1	-1	-1
1356	1.75	1	0	-1	1	0	1	0	-1
1953	1.75	1	1	-1	-1	-1	1	1	-1
2058	1.75	1	0	-1	0	0	1	1	-1
1152	1.56128	1	1	0	-1	1	0	0	-1
1159	1.56128	-1	1	1	-1	1	0	0	-1
1197	1.56128	1	1	-1	1	1	0	0	-1
1204	1.56128	-1	1	0	1	1	0	0	-1
1271	1.56128	0	-1	-1	1	-1	1	0	-1
1279	1.56128	-1	-1	0	1	-1	1	0	-1
1352	1.56128	0	-1	-1	1	0	1	0	-1
1354	1.56128	-1	0	-1	1	0	1	0	-1
1360	1.56128	-1	-1	0	1	0	1	0	-1
1363	1.56128	-1	0	0	1	0	1	0	-1
1366	1.56128	-1	1	0	1	0	1	0	-1
1432	1.56128	-1	-1	-1	1	1	1	0	-1
1494	1.56128	1	1	-1	0	-1	-1	1	-1
1515	1.56128	1	-1	-1	1	-1	-1	1	-1
1518	1.56128	1	0	-1	1	-1	-1	1	-1
1572	1.56128	1	0	-1	0	0	-1	1	-1
1731	1.56128	1	-1	-1	0	-1	0	1	-1
1734	1.56128	1	0	-1	0	-1	0	1	-1
1999	1.56128	-1	-1	-1	1	-1	1	1	-1
2080	1.56128	-1	-1	-1	1	0	1	1	-1
2090	1.56128	0	-1	0	1	0	1	1	-1
2141	1.56128	0	1	-1	0	1	1	1	-1
2870	1.56128	0	1	-1	0	1	1	-1	0
3675	1.56128	1	-1	-1	0	-1	-1	1	0
3678	1.56128	1	0	-1	0	-1	-1	1	0
3759	1.56128	1	0	-1	0	0	-1	1	0
3840	1.56128	1	0	-1	0	1	-1	1	0
3842	1.56128	0	1	-1	0	1	-1	1	0
3948	1.56128	1	0	-1	1	-1	0	1	0
4571	1.56128	0	1	-1	0	1	-1	-1	1
541	1.5	-1	-1	-1	1	-1	1	-1	-1
542	1.5	0	-1	-1	1	-1	1	-1	-1
550	1.5	-1	-1	0	1	-1	1	-1	-1
622	1.5	-1	-1	-1	1	0	1	-1	-1
623	1.5	0	-1	-1	1	0	1	-1	-1
631	1.5	-1	-1	0	1	0	1	-1	-1
703	1.5	-1	-1	-1	1	1	1	-1	-1
704	1.5	0	-1	-1	1	1	1	-1	-1
706	1.5	-1	0	-1	1	1	1	-1	-1
708	1.5	1	0	-1	1	1	1	-1	-1
711	1.5	1	1	-1	1	1	1	-1	-1
712	1.5	-1	-1	0	1	1	1	-1	-1
715	1.5	-1	0	0	1	1	1	-1	-1
718	1.5	-1	1	0	1	1	1	-1	-1
1270	1.5	-1	-1	-1	1	-1	1	0	-1
1351	1.5	-1	-1	-1	1	0	1	0	-1
1353	1.5	1	-1	-1	1	0	1	0	-1
1357	1.5	-1	1	-1	1	0	1	0	-1
1359	1.5	1	1	-1	1	0	1	0	-1
1442	1.5	0	-1	0	1	1	1	0	-1
1461	1.5	1	-1	-1	-1	-1	-1	1	-1
1464	1.5	1	0	-1	-1	-1	-1	1	-1
1467	1.5	1	1	-1	-1	-1	-1	1	-1
1470	1.5	1	-1	0	-1	-1	-1	1	-1
1473	1.5	1	0	0	-1	-1	-1	1	-1
1488	1.5	1	-1	-1	0	-1	-1	1	-1
1491	1.5	1	0	-1	0	-1	-1	1	-1
1548	1.5	1	1	-1	-1	0	-1	1	-1
1554	1.5	1	0	0	-1	0	-1	1	-1
1653	1.5	1	0	-1	0	1	-1	1	-1
1704	1.5	1	-1	-1	-1	-1	0	1	-1
1707	1.5	1	0	-1	-1	-1	0	1	-1
1710	1.5	1	1	-1	-1	-1	0	1	-1
1713	1.5	1	-1	0	-1	-1	0	1	-1
1797	1.5	1	0	0	-1	0	0	1	-1
1977	1.5	1	0	-1	0	-1	1	1	-1
2009	1.5	0	-1	0	1	-1	1	1	-1
2034	1.5	1	1	-1	-1	0	1	1	-1
2040	1.5	1	0	0	-1	0	1	1	-1
2042	1.5	0	1	0	-1	0	1	1	-1
2115	1.5	1	1	-1	-1	1	1	1	-1
2121	1.5	1	0	0	-1	1	1	1	-1
2123	1.5	0	1	0	-1	1	1	1	-1
2139	1.5	1	0	-1	0	1	1	1	-1
2652	1.5	1	0	-1	1	1	0	-1	0
2655	1.5	1	1	-1	1	1	0	-1	0
2662	1.5	-1	1	0	1	1	0	-1	0
2728	1.5	-1	-1	-1	1	-1	1	-1	0
2729	1.5	0	-1	-1	1	-1	1	-1	0
2737	1.5	-1	-1	0	1	-1	1	-1	0
2809	1.5	-1	-1	-1	1	0	1	-1	0
2812	1.5	-1	0	-1	1	0	1	-1	0
2813	1.5	0	0	-1	1	0	1	-1	0
2814	1.5	1	0	-1	1	0	1	-1	0
2817	1.5	1	1	-1	1	0	1	-1	0
2818	1.5	-1	-1	0	1	0	1	-1	0
2819	1.5	0	-1	0	1	0	1	-1	0
2821	1.5	-1	0	0	1	0	1	-1	0
2824	1.5	-1	1	0	1	0	1	-1	0
3648	1.5	1	-1	-1	-1	-1	-1	1	0
3651	1.5	1	0	-1	-1	-1	-1	1	0
3654	1.5	1	1	-1	-1	-1	-1	1	0
3657	1.5	1	-1	0	-1	-1	-1	1	0
3660	1.5	1	0	0	-1	-1	-1	1	0
3735	1.5	1	1	-1	-1	0	-1	1	0
3741	1.5	1	0	0	-1	0	-1	1	0
3816	1.5	1	1	-1	-1	1	-1	1	0
3822	1.5	1	0	0	-1	1	-1	1	0
3824	1.5	0	1	0	-1	1	-1	1	0
3903	1.5	1	0	0	-1	-1	0	1	0
3924	1.5	1	1	-1	0	-1	0	1	0
3945	1.5	1	-1	-1	1	-1	0	1	0
1435	1.40564	-1	0	-1	1	1	1	0	-1
1575	1.40564	1	1	-1	0	0	-1	1	-1
1719	1.40564	1	1	0	-1	-1	0	1	-1
2891	1.40564	0	-1	-1	1	1	1	-1	0
1369	1.06128	-1	-1	1	1	0	1	0	-1
2738	1.06128	0	-1	0	1	-1	1	-1	0
3900	1.06128	1	-1	0	-1	-1	0	1	0
5865	1.06128	1	0	-1	0	-1	-1	1	1
3	1	1	-1	-1	-1	-1	-1	-1	-1
6	1	1	0	-1	-1	-1	-1	-1	-1
9	1	1	1	-1	-1	-1	-1	-1	-1
30	1	1	-1	-1	0	-1	-1	-1	-1
33	1	1	0	-1	0	-1	-1	-1	-1
36	1	1	1	-1	0	-1	-1	-1	-1
57	1	1	-1	-1	1	-1	-1	-1	-1
60	1	1	0	-1	1	-1	-1	-1	-1
63	1	1	1	-1	1	-1	-1	-1	-1
84	1	1	-1	-1	-1	0	-1	-1	-1
87	1	1	0	-1	-1	0	-1	-1	-1
90	1	1	1	-1	-1	0	-1	-1	-1
111	1	1	-1	-1	0	0	-1	-1	-1
114	1	1	0	-1	0	0	-1	-1	-1
117	1	1	1	-1	0	0	-1	-1	-1
138	1	1	-1	-1	1	0	-1	-1	-1
141	1	1	0	-1	1	0	-1	-1	-1
144	1	1	1	-1	1	0	-1	-1	-1
171	1	1	1	-1	-1	1	-1	-1	-1
195	1	1	0	-1	0	1	-1	-1	-1
198	1	1	1	-1	0	1	-1	-1	-1
219	1	1	-1	-1	1	1	-1	-1	-1
222	1	1	0	-1	1	1	-1	-1	-1
225	1	1	1	-1	1	1	-1	-1	-1
246	1	1	-1	-1	-1	-1	0	-1	-1
249	1	1	0	-1	-1	-1	0	-1	-1
252	1	1	1	-1	-1	-1	0	-1	-1
273	1	1	-1	-1	0	-1	0	-1	-1
276	1	1	0	-1	0	-1	0	-1	-1
279	1	1	1	-1	0	-1	0	-1	-1
300	1	1	-1	-1	1	-1	0	-1	-1
303	1	1	0	-1	1	-1	0	-1	-1
306	1	1	1	-1	1	-1	0	-1	-1
333	1	1	1	-1	-1	0	0	-1	-1
357	1	1	0	-1	0	0	0	-1	-1
360	1	1	1	-1	0	0	0	-1	-1
381	1	1	-1	-1	1	0	0	-1	-1
384	1	1	0	-1	1	0	0	-1	-1
387	1	1	1	-1	1	0	0	-1	-1
414	1	1	1	-1	-1	1	0	-1	-1
438	1	1	0	-1	0	1	0	-1	-1
441	1	1	1	-1	0	1	0	-1	-1
462	1	1	-1	-1	1	1	0	-1	-1
465	1	1	0	-1	1	1	0	-1	-1
468	1	1	1	-1	1	1	0	-1	-1
487	1	-1	-1	-1	-1	-1	1	-1	-1
488	1	0	-1	-1	-1	-1	1	-1	-1
490	1	-1	0	-1	-1	-1	1	-1	-1
495	1	1	1	-1	-1	-1	1	-1	-1
496	1	-1	-1	0	-1	-1	1	-1	-1
497	1	0	-1	0	-1	-1	1	-1	-1
499	1	-1	0	0	-1	-1	1	-1	-1
505	1	-1	-1	1	-1	-1	1	-1	-1
506	1	0	-1	1	-1	-1	1	-1	-1
508	1	-1	0	1	-1	-1	1	-1	-1
514	1	-1	-1	-1	0	-1	1	-1	-1
515	1	0	-1	-1	0	-1	1	-1	-1
517	1	-1	0	-1	0	-1	1	-1	-1
519	1	1	0	-1	0	-1	1	-1	-1
522	1	1	1	-1	0	-1	1	-1	-1
523	1	-1	-1	0	0	-1	1	-1	-1
524	1	0	-1	0	0	-1	1	-1	-1
526	1	-1	0	0	0	-1	1	-1	-1
532	1	-1	-1	1	0	-1	1	-1	-1
533	1	0	-1	1	0	-1	1	-1	-1
535	1	-1	0	1	0	-1	1	-1	-1
543	1	1	-1	-1	1	-1	1	-1	-1
546	1	1	0	-1	1	-1	1	-1	-1
549	1	1	1	-1	1	-1	1	-1	-1
551	1	0	-1	0	1	-1	1	-1	-1
559	1	-1	-1	1	1	-1	1	-1	-1
560	1	0	-1	1	1	-1	1	-1	-1
568	1	-1	-1	-1	-1	0	1	-1	-1
569	1	0	-1	-1	-1	0	1	-1	-1
571	1	-1	0	-1	-1	0	1	-1	-1
576	1	1	1	-1	-1	0	1	-1	-1
577	1	-1	-1	0	-1	0	1	-1	-1
578	1	0	-1	0	-1	0	1	-1	-1
580	1	-1	0	0	-1	0	1	-1	-1
586	1	-1	-1	1	-1	0	1	-1	-1
587	1	0	-1	1	-1	0	1	-1	-1
589	1	-1	0	1	-1	0	1	-1	-1
595	1	-1	-1	-1	0	0	1	-1	-1
596	1	0	-1	-1	0	0	1	-1	-1
598	1	-1	0	-1	0	0	1	-1	-1
600	1	1	0	-1	0	0	1	-1	-1
603	1	1	1	-1	0	0	1	-1	-1
604	1	-1	-1	0	0	0	1	-1	-1
605	1	0	-1	0	0	0	1	-1	-1
607	1	-1	0	0	0	0	1	-1	-1
613	1	-1	-1	1	0	0	1	-1	-1
614	1	0	-1	1	0	0	1	-1	-1
616	1	-1	0	1	0	0	1	-1	-1
624	1	1	-1	-1	1	0	1	-1	-1
627	1	1	0	-1	1	0	1	-1	-1
630	1	1	1	-1	1	0	1	-1	-1
632	1	0	-1	0	1	0	1	-1	-1
640	1	-1	-1	1	1	0	1	-1	-1
641	1	0	-1	1	1	0	1	-1	-1
649	1	-1	-1	-1	-1	1	1	-1	-1
650	1	0	-1	-1	-1	1	1	-1	-1
651	1	1	-1	-1	-1	1	1	-1	-1
652	1	-1	0	-1	-1	1	1	-1	-1
653	1	0	0	-1	-1	1	1	-1	-1
654	1	1	0	-1	-1	1	1	-1	-1
655	1	-1	1	-1	-1	1	1	-1	-1
656	1	0	1	-1	-1	1	1	-1	-1
657	1	1	1	-1	-1	1	1	-1	-1
658	1	-1	-1	0	-1	1	1	-1	-1
659	1	0	-1	0	-1	1	1	-1	-1
660	1	1	-1	0	-1	1	1	-1	-1
661	1	-1	0	0	-1	1	1	-1	-1
662	1	0	0	0	-1	1	1	-1	-1
663	1	1	0	0	-1	1	1	-1	-1
664	1	-1	1	0	-1	1	1	-1	-1
665	1	0	1	0	-1	1	1	-1	-1
666	1	1	1	0	-1	1	1	-1	-1
667	1	-1	-1	1	-1	1	1	-1	-1
668	1	0	-1	1	-1	1	1	-1	-1
669	1	1	-1	1	-1	1	1	-1	-1
670	1	-1	0	1	-1	1	1	-1	-1
671	1	0	0	1	-1	1	1	-1	-1
672	1	1	0	1	-1	1	1	-1	-1
673	1	-1	1	1	-1	1	1	-1	-1
674	1	0	1	1	-1	1	1	-1	-1
675	1	1	1	1	-1	1	1	-1	-1
676	1	-1	-1	-1	0	1	1	-1	-1
677	1	0	-1	-1	0	1	1	-1	-1
678	1	1	-1	-1	0	1	1	-1	-1
679	1	-1	0	-1	0	1	1	-1	-1
680	1	0	0	-1	0	1	1	-1	-1
681	1	1	0	-1	0	1	1	-1	-1
682	1	-1	1	-1	0	1	1	-1	-1
683	1	0	1	-1	0	1	1	-1	-1
684	1	1	1	-1	0	1	1	-1	-1
685	1	-1	-1	0	0	1	1	-1	-1
686	1	0	-1	0	0	1	1	-1	-1
687	1	1	-1	0	0	1	1	-1	-1
688	1	-1	0	0	0	1	1	-1	-1
689	1	0	0	0	0	1	1	-1	-1
690	1	1	0	0	0	1	1	-1	-1
691	1	-1	1	0	0	1	1	-1	-1
692	1	0	1	0	0	1	1	-1	-1
693	1	1	1	0	0	1	1	-1	-1
694	1	-1	-1	1	0	1	1	-1	-1
695	1	0	-1	1	0	1	1	-1	-1
696	1	1	-1	1	0	1	1	-1	-1
697	1	-1	0	1	0	1	1	-1	-1
698	1	0	0	1	0	1	1	-1	-1
699	1	1	0	1	0	1	1	-1	-1
700	1	-1	1	1	0	1	1	-1	-1
701	1	0	1	1	0	1	1	-1	-1
702	1	1	1	1	0	1	1	-1	-1
707	1	0	0	-1	1	1	1	-1	-1
709	1	-1	1	-1	1	1	1	-1	-1
710	1	0	1	-1	1	1	1	-1	-1
713	1	0	-1	0	1	1	1	-1	-1
714	1	1	-1	0	1	1	1	-1	-1
716	1	0	0	0	1	1	1	-1	-1
717	1	1	0	0	1	1	1	-1	-1
719	1	0	1	0	1	1	1	-1	-1
720	1	1	1	0	1	1	1	-1	-1
721	1	-1	-1	1	1	1	1	-1	-1
722	1	0	-1	1	1	1	1	-1	-1
723	1	1	-1	1	1	1	1	-1	-1
724	1	-1	0	1	1	1	1	-1	-1
725	1	0	0	1	1	1	1	-1	-1
726	1	1	0	1	1	1	1	-1	-1
727	1	-1	1	1	1	1	1	-1	-1
728	1	0	1	1	1	1	1	-1	-1
729	1	1	1	1	1	1	1	-1	-1
732	1	1	-1	-1	-1	-1	-1	0	-1
735	1	1	0	-1	-1	-1	-1	0	-1
738	1	1	1	-1	-1	-1	-1	0	-1
759	1	1	-1	-1	0	-1	-1	0	-1
762	1	1	0	-1	0	-1	-1	0	-1
765	1	1	1	-1	0	-1	-1	0	-1
786	1	1	-1	-1	1	-1	-1	0	-1
789	1	1	0	-1	1	-1	-1	0	-1
792	1	1	1	-1	1	-1	-1	0	-1
813	1	1	-1	-1	-1	0	-1	0	-1
816	1	1	0	-1	-1	0	-1	0	-1
819	1	1	1	-1	-1	0	-1	0	-1
840	1	1	-1	-1	0	0	-1	0	-1
843	1	1	0	-1	0	0	-1	0	-1
846	1	1	1	-1	0	0	-1	0	-1
867	1	1	-1	-1	1	0	-1	0	-1
870	1	1	0	-1	1	0	-1	0	-1
873	1	1	1	-1	1	0	-1	0	-1
900	1	1	1	-1	-1	1	-1	0	-1
906	1	1	0	0	-1	1	-1	0	-1
908	1	0	1	0	-1	1	-1	0	-1
924	1	1	0	-1	0	1	-1	0	-1
927	1	1	1	-1	0	1	-1	0	-1
948	1	1	-1	-1	1	1	-1	0	-1
975	1	1	-1	-1	-1	-1	0	0	-1
978	1	1	0	-1	-1	-1	0	0	-1
981	1	1	1	-1	-1	-1	0	0	-1
1002	1	1	-1	-1	0	-1	0	0	-1
1005	1	1	0	-1	0	-1	0	0	-1
1008	1	1	1	-1	0	-1	0	0	-1
1029	1	1	-1	-1	1	-1	0	0	-1
1032	1	1	0	-1	1	-1	0	0	-1
1035	1	1	1	-1	1	-1	0	0	-1
1062	1	1	1	-1	-1	0	0	0	-1
1086	1	1	0	-1	0	0	0	0	-1
1089	1	1	1	-1	0	0	0	0	-1
1110	1	1	-1	-1	1	0	0	0	-1
1113	1	1	0	-1	1	0	0	0	-1
1116	1	1	1	-1	1	0	0	0	-1
1143	1	1	1	-1	-1	1	0	0	-1
1149	1	1	0	0	-1	1	0	0	-1
1151	1	0	1	0	-1	1	0	0	-1
1155	1	1	-1	1	-1	1	0	0	-1
1157	1	0	0	1	-1	1	0	0	-1
1158	1	1	0	1	-1	1	0	0	-1
1160	1	0	1	1	-1	1	0	0	-1
1161	1	1	1	1	-1	1	0	0	-1
1167	1	1	0	-1	0	1	0	0	-1
1169	1	0	1	-1	0	1	0	0	-1
1170	1	1	1	-1	0	1	0	0	-1
1173	1	1	-1	0	0	1	0	0	-1
1175	1	0	0	0	0	1	0	0	-1
1176	1	1	0	0	0	1	0	0	-1
1177	1	-1	1	0	0	1	0	0	-1
1178	1	0	1	0	0	1	0	0	-1
1179	1	1	1	0	0	1	0	0	-1
1182	1	1	-1	1	0	1	0	0	-1
1184	1	0	0	1	0	1	0	0	-1
1185	1	1	0	1	0	1	0	0	-1
1186	1	-1	1	1	0	1	0	0	-1
1187	1	0	1	1	0	1	0	0	-1
1188	1	1	1	1	0	1	0	0	-1
1191	1	1	-1	-1	1	1	0	0	-1
1193	1	0	0	-1	1	1	0	0	-1
1195	1	-1	1	-1	1	1	0	0	-1
1196	1	0	1	-1	1	1	0	0	-1
1200	1	1	-1	0	1	1	0	0	-1
1202	1	0	0	0	1	1	0	0	-1
1203	1	1	0	0	1	1	0	0	-1
1205	1	0	1	0	1	1	0	0	-1
1206	1	1	1	0	1	1	0	0	-1
1209	1	1	-1	1	1	1	0	0	-1
1210	1	-1	0	1	1	1	0	0	-1
1211	1	0	0	1	1	1	0	0	-1
1212	1	1	0	1	1	1	0	0	-1
1213	1	-1	1	1	1	1	0	0	-1
1214	1	0	1	1	1	1	0	0	-1
1215	1	1	1	1	1	1	0	0	-1
1216	1	-1	-1	-1	-1	-1	1	0	-1
1217	1	0	-1	-1	-1	-1	1	0	-1
1219	1	-1	0	-1	-1	-1	1	0	-1
1224	1	1	1	-1	-1	-1	1	0	-1
1225	1	-1	-1	0	-1	-1	1	0	-1
1226	1	0	-1	0	-1	-1	1	0	-1
1228	1	-1	0	0	-1	-1	1	0	-1
1234	1	-1	-1	1	-1	-1	1	0	-1
1235	1	0	-1	1	-1	-1	1	0	-1
1237	1	-1	0	1	-1	-1	1	0	-1
1243	1	-1	-1	-1	0	-1	1	0	-1
1244	1	0	-1	-1	0	-1	1	0	-1
1246	1	-1	0	-1	0	-1	1	0	-1
1248	1	1	0	-1	0	-1	1	0	-1
1251	1	1	1	-1	0	-1	1	0	-1
1252	1	-1	-1	0	0	-1	1	0	-1
1253	1	0	-1	0	0	-1	1	0	-1
1255	1	-1	0	0	0	-1	1	0	-1
1261	1	-1	-1	1	0	-1	1	0	-1
1262	1	0	-1	1	0	-1	1	0	-1
1264	1	-1	0	1	0	-1	1	0	-1
1272	1	1	-1	-1	1	-1	1	0	-1
1275	1	1	0	-1	1	-1	1	0	-1
1278	1	1	1	-1	1	-1	1	0	-1
1280	1	0	-1	0	1	-1	1	0	-1
1288	1	-1	-1	1	1	-1	1	0	-1
1289	1	0	-1	1	1	-1	1	0	-1
1297	1	-1	-1	-1	-1	0	1	0	-1
1298	1	0	-1	-1	-1	0	1	0	-1
1299	1	1	-1	-1	-1	0	1	0	-1
1300	1	-1	0	-1	-1	0	1	0	-1
1301	1	0	0	-1	-1	0	1	0	-1
1302	1	1	0	-1	-1	0	1	0	-1
1303	1	-1	1	-1	-1	0	1	0	-1
1304	1	0	1	-1	-1	0	1	0	-1
1305	1	1	1	-1	-1	0	1	0	-1
1306	1	-1	-1	0	-1	0	1	0	-1
1307	1	0	-1	0	-1	0	1	0	-1
1308	1	1	-1	0	-1	0	1	0	-1
1309	1	-1	0	0	-1	0	1	0	-1
1310	1	0	0	0	-1	0	1	0	-1
1311	1	1	0	0	-1	0	1	0	-1
1312	1	-1	1	0	-1	0	1	0	-1
1313	1	0	1	0	-1	0	1	0	-1
1314	1	1	1	0	-1	0	1	0	-1
1315	1	-1	-1	1	-1	0	1	0	-1
1316	1	0	-1	1	-1	0	1	0	-1
1317	1	1	-1	1	-1	0	1	0	-1
1318	1	-1	0	1	-1	0	1	0	-1
1319	1	0	0	1	-1	0	1	0	-1
1320	1	1	0	1	-1	0	1	0	-1
1321	1	-1	1	1	-1	0	1	0	-1
1322	1	0	1	1	-1	0	1	0	-1
1323	1	1	1	1	-1	0	1	0	-1
1324	1	-1	-1	-1	0	0	1	0	-1
1325	1	0	-1	-1	0	0	1	0	-1
1326	1	1	-1	-1	0	0	1	0	-1
1327	1	-1	0	-1	0	0	1	0	-1
1328	1	0	0	-1	0	0	1	0	-1
1329	1	1	0	-1	0	0	1	0	-1
1330	1	-1	1	-1	0	0	1	0	-1
1331	1	0	1	-1	0	0	1	0	-1
1332	1	1	1	-1	0	0	1	0	-1
1333	1	-1	-1	0	0	0	1	0	-1
1334	1	0	-1	0	0	0	1	0	-1
1335	1	1	-1	0	0	0	1	0	-1
1336	1	-1	0	0	0	0	1	0	-1
1337	1	0	0	0	0	0	1	0	-1
1338	1	1	0	0	0	0	1	0	-1
1339	1	-1	1	0	0	0	1	0	-1
1340	1	0	1	0	0	0	1	0	-1
1341	1	1	1	0	0	0	1	0	-1
1342	1	-1	-1	1	0	0	1	0	-1
1343	1	0	-1	1	0	0	1	0	-1
1344	1	1	-1	1	0	0	1	0	-1
1345	1	-1	0	1	0	0	1	0	-1
1346	1	0	0	1	0	0	1	0	-1
1347	1	1	0	1	0	0	1	0	-1
1348	1	-1	1	1	0	0	1	0	-1
1349	1	0	1	1	0	0	1	0	-1
1350	1	1	1	1	0	0	1	0	-1
1358	1	0	1	-1	1	0	1	0	-1
1361	1	0	-1	0	1	0	1	0	-1
1362	1	1	-1	0	1	0	1	0	-1
1364	1	0	0	0	1	0	1	0	-1
1365	1	1	0	0	1	0	1	0	-1
1367	1	0	1	0	1	0	1	0	-1
1368	1	1	1	0	1	0	1	0	-1
1370	1	0	-1	1	1	0	1	0	-1
1371	1	1	-1	1	1	0	1	0	-1
1372	1	-1	0	1	1	0	1	0	-1
1373	1	0	0	1	1	0	1	0	-1
1374	1	1	0	1	1	0	1	0	-1
1375	1	-1	1	1	1	0	1	0	-1
1376	1	0	1	1	1	0	1	0	-1
1377	1	1	1	1	1	0	1	0	-1
1378	1	-1	-1	-1	-1	1	1	0	-1
1379	1	0	-1	-1	-1	1	1	0	-1
1380	1	1	-1	-1	-1	1	1	0	-1
1381	1	-1	0	-1	-1	1	1	0	-1
1382	1	0	0	-1	-1	1	1	0	-1
1383	1	1	0	-1	-1	1	1	0	-1
1384	1	-1	1	-1	-1	1	1	0	-1
1385	1	0	1	-1	-1	1	1	0	-1
1386	1	1	1	-1	-1	1	1	0	-1
1387	1	-1	-1	0	-1	1	1	0	-1
1388	1	0	-1	0	-1	1	1	0	-1
1389	1	1	-1	0	-1	1	1	0	-1
1390	1	-1	0	0	-1	1	1	0	-1
1391	1	0	0	0	-1	1	1	0	-1
1392	1	1	0	0	-1	1	1	0	-1
1393	1	-1	1	0	-1	1	1	0	-1
1394	1	0	1	0	-1	1	1	0	-1
1396	1	-1	-1	1	-1	1	1	0	-1
1397	1	0	-1	1	-1	1	1	0	-1
1399	1	-1	0	1	-1	1	1	0	-1
1405	1	-1	-1	-1	0	1	1	0	-1
1406	1	0	-1	-1	0	1	1	0	-1
1407	1	1	-1	-1	0	1	1	0	-1
1408	1	-1	0	-1	0	1	1	0	-1
1409	1	0	0	-1	0	1	1	0	-1
1410	1	1	0	-1	0	1	1	0	-1
1411	1	-1	1	-1	0	1	1	0	-1
1412	1	0	1	-1	0	1	1	0	-1
1414	1	-1	-1	0	0	1	1	0	-1
1415	1	0	-1	0	0	1	1	0	-1
1417	1	-1	0	0	0	1	1	0	-1
1423	1	-1	-1	1	0	1	1	0	-1
1424	1	0	-1	1	0	1	1	0	-1
1426	1	-1	0	1	0	1	1	0	-1
1433	1	0	-1	-1	1	1	1	0	-1
1441	1	-1	-1	0	1	1	1	0	-1
1450	1	-1	-1	1	1	1	1	0	-1
1451	1	0	-1	1	1	1	1	0	-1
1596	1	1	-1	-1	1	0	-1	1	-1
1599	1	1	0	-1	1	0	-1	1	-1
1602	1	1	1	-1	1	0	-1	1	-1
1629	1	1	1	-1	-1	1	-1	1	-1
1635	1	1	0	0	-1	1	-1	1	-1
1637	1	0	1	0	-1	1	-1	1	-1
1655	1	0	1	-1	0	1	-1	1	-1
1722	1	1	-1	1	-1	-1	0	1	-1
1724	1	0	0	1	-1	-1	0	1	-1
1725	1	1	0	1	-1	-1	0	1	-1
1727	1	0	1	1	-1	-1	0	1	-1
1728	1	1	1	1	-1	-1	0	1	-1
1737	1	1	1	-1	0	-1	0	1	-1
1740	1	1	-1	0	0	-1	0	1	-1
1742	1	0	0	0	0	-1	0	1	-1
1743	1	1	0	0	0	-1	0	1	-1
1745	1	0	1	0	0	-1	0	1	-1
1746	1	1	1	0	0	-1	0	1	-1
1749	1	1	-1	1	0	-1	0	1	-1
1751	1	0	0	1	0	-1	0	1	-1
1752	1	1	0	1	0	-1	0	1	-1
1754	1	0	1	1	0	-1	0	1	-1
1755	1	1	1	1	0	-1	0	1	-1
1758	1	1	-1	-1	1	-1	0	1	-1
1761	1	1	0	-1	1	-1	0	1	-1
1764	1	1	1	-1	1	-1	0	1	-1
1767	1	1	-1	0	1	-1	0	1	-1
1769	1	0	0	0	1	-1	0	1	-1
1770	1	1	0	0	1	-1	0	1	-1
1772	1	0	1	0	1	-1	0	1	-1
1773	1	1	1	0	1	-1	0	1	-1
1776	1	1	-1	1	1	-1	0	1	-1
1778	1	0	0	1	1	-1	0	1	-1
1779	1	1	0	1	1	-1	0	1	-1
1781	1	0	1	1	1	-1	0	1	-1
1782	1	1	1	1	1	-1	0	1	-1
1791	1	1	1	-1	-1	0	0	1	-1
1817	1	0	1	-1	0	0	0	1	-1
1872	1	1	1	-1	-1	1	0	1	-1
1878	1	1	0	0	-1	1	0	1	-1
1880	1	0	1	0	-1	1	0	1	-1
1896	1	1	0	-1	0	1	0	1	-1
1898	1	0	1	-1	0	1	0	1	-1
1945	1	-1	-1	-1	-1	-1	1	1	-1
1946	1	0	-1	-1	-1	-1	1	1	-1
1947	1	1	-1	-1	-1	-1	1	1	-1
1948	1	-1	0	-1	-1	-1	1	1	-1
1949	1	0	0	-1	-1	-1	1	1	-1
1950	1	1	0	-1	-1	-1	1	1	-1
1951	1	-1	1	-1	-1	-1	1	1	-1
1952	1	0	1	-1	-1	-1	1	1	-1
1954	1	-1	-1	0	-1	-1	1	1	-1
1955	1	0	-1	0	-1	-1	1	1	-1
1956	1	1	-1	0	-1	-1	1	1	-1
1957	1	-1	0	0	-1	-1	1	1	-1
1958	1	0	0	0	-1	-1	1	1	-1
1960	1	-1	1	0	-1	-1	1	1	-1
1961	1	0	1	0	-1	-1	1	1	-1
1963	1	-1	-1	1	-1	-1	1	1	-1
1964	1	0	-1	1	-1	-1	1	1	-1
1966	1	-1	0	1	-1	-1	1	1	-1
1972	1	-1	-1	-1	0	-1	1	1	-1
1973	1	0	-1	-1	0	-1	1	1	-1
1974	1	1	-1	-1	0	-1	1	1	-1
1975	1	-1	0	-1	0	-1	1	1	-1
1976	1	0	0	-1	0	-1	1	1	-1
1978	1	-1	1	-1	0	-1	1	1	-1
1979	1	0	1	-1	0	-1	1	1	-1
1981	1	-1	-1	0	0	-1	1	1	-1
1982	1	0	-1	0	0	-1	1	1	-1
1984	1	-1	0	0	0	-1	1	1	-1
1990	1	-1	-1	1	0	-1	1	1	-1
1991	1	0	-1	1	0	-1	1	1	-1
1993	1	-1	0	1	0	-1	1	1	-1
2000	1	0	-1	-1	1	-1	1	1	-1
2002	1	-1	0	-1	1	-1	1	1	-1
2008	1	-1	-1	0	1	-1	1	1	-1
2017	1	-1	-1	1	1	-1	1	1	-1
2018	1	0	-1	1	1	-1	1	1	-1
2026	1	-1	-1	-1	-1	0	1	1	-1
2027	1	0	-1	-1	-1	0	1	1	-1
2028	1	1	-1	-1	-1	0	1	1	-1
2029	1	-1	0	-1	-1	0	1	1	-1
2030	1	0	0	-1	-1	0	1	1	-1
2031	1	1	0	-1	-1	0	1	1	-1
2032	1	-1	1	-1	-1	0	1	1	-1
2033	1	0	1	-1	-1	0	1	1	-1
2035	1	-1	-1	0	-1	0	1	1	-1
2036	1	0	-1	0	-1	0	1	1	-1
2037	1	1	-1	0	-1	0	1	1	-1
2038	1	-1	0	0	-1	0	1	1	-1
2039	1	0	0	0	-1	0	1	1	-1
2041	1	-1	1	0	-1	0	1	1	-1
2044	1	-1	-1	1	-1	0	1	1	-1
2045	1	0	-1	1	-1	0	1	1	-1
2047	1	-1	0	1	-1	0	1	1	-1
2053	1	-1	-1	-1	0	0	1	1	-1
2054	1	0	-1	-1	0	0	1	1	-1
2055	1	1	-1	-1	0	0	1	1	-1
2056	1	-1	0	-1	0	0	1	1	-1
2057	1	0	0	-1	0	0	1	1	-1
2062	1	-1	-1	0	0	0	1	1	-1
2063	1	0	-1	0	0	0	1	1	-1
2065	1	-1	0	0	0	0	1	1	-1
2071	1	-1	-1	1	0	0	1	1	-1
2072	1	0	-1	1	0	0	1	1	-1
2074	1	-1	0	1	0	0	1	1	-1
2081	1	0	-1	-1	1	0	1	1	-1
2083	1	-1	0	-1	1	0	1	1	-1
2089	1	-1	-1	0	1	0	1	1	-1
2098	1	-1	-1	1	1	0	1	1	-1
2099	1	0	-1	1	1	0	1	1	-1
2107	1	-1	-1	-1	-1	1	1	1	-1
2108	1	0	-1	-1	-1	1	1	1	-1
2109	1	1	-1	-1	-1	1	1	1	-1
2110	1	-1	0	-1	-1	1	1	1	-1
2111	1	0	0	-1	-1	1	1	1	-1
2112	1	1	0	-1	-1	1	1	1	-1
2113	1	-1	1	-1	-1	1	1	1	-1
2114	1	0	1	-1	-1	1	1	1	-1
2116	1	-1	-1	0	-1	1	1	1	-1
2117	1	0	-1	0	-1	1	1	1	-1
2118	1	1	-1	0	-1	1	1	1	-1
2119	1	-1	0	0	-1	1	1	1	-1
2120	1	0	0	0	-1	1	1	1	-1
2122	1	-1	1	0	-1	1	1	1	-1
2125	1	-1	-1	1	-1	1	1	1	-1
2126	1	0	-1	1	-1	1	1	1	-1
2128	1	-1	0	1	-1	1	1	1	-1
2134	1	-1	-1	-1	0	1	1	1	-1
2135	1	0	-1	-1	0	1	1	1	-1
2136	1	1	-1	-1	0	1	1	1	-1
2137	1	-1	0	-1	0	1	1	1	-1
2138	1	0	0	-1	0	1	1	1	-1
2143	1	-1	-1	0	0	1	1	1	-1
2144	1	0	-1	0	0	1	1	1	-1
2146	1	-1	0	0	0	1	1	1	-1
2152	1	-1	-1	1	0	1	1	1	-1
2153	1	0	-1	1	0	1	1	1	-1
2155	1	-1	0	1	0	1	1	1	-1
2162	1	0	-1	-1	1	1	1	1	-1
2164	1	-1	0	-1	1	1	1	1	-1
2170	1	-1	-1	0	1	1	1	1	-1
2171	1	0	-1	0	1	1	1	1	-1
2190	1	1	-1	-1	-1	-1	-1	-1	0
2193	1	1	0	-1	-1	-1	-1	-1	0
2196	1	1	1	-1	-1	-1	-1	-1	0
2217	1	1	-1	-1	0	-1	-1	-1	0
2220	1	1	0	-1	0	-1	-1	-1	0
2223	1	1	1	-1	0	-1	-1	-1	0
2244	1	1	-1	-1	1	-1	-1	-1	0
2247	1	1	0	-1	1	-1	-1	-1	0
2250	1	1	1	-1	1	-1	-1	-1	0
2271	1	1	-1	-1	-1	0	-1	-1	0
2274	1	1	0	-1	-1	0	-1	-1	0
2277	1	1	1	-1	-1	0	-1	-1	0
2298	1	1	-1	-1	0	0	-1	-1	0
2301	1	1	0	-1	0	0	-1	-1	0
2304	1	1	1	-1	0	0	-1	-1	0
2325	1	1	-1	-1	1	0	-1	-1	0
2328	1	1	0	-1	1	0	-1	-1	0
2331	1	1	1	-1	1	0	-1	-1	0
2358	1	1	1	-1	-1	1	-1	-1	0
2382	1	1	0	-1	0	1	-1	-1	0
2385	1	1	1	-1	0	1	-1	-1	0
2406	1	1	-1	-1	1	1	-1	-1	0
2409	1	1	0	-1	1	1	-1	-1	0
2412	1	1	1	-1	1	1	-1	-1	0
2433	1	1	-1	-1	-1	-1	0	-1	0
2436	1	1	0	-1	-1	-1	0	-1	0
2439	1	1	1	-1	-1	-1	0	-1	0
2460	1	1	-1	-1	0	-1	0	-1	0
2463	1	1	0	-1	0	-1	0	-1	0
2466	1	1	1	-1	0	-1	0	-1	0
2487	1	1	-1	-1	1	-1	0	-1	0
2490	1	1	0	-1	1	-1	0	-1	0
2493	1	1	1	-1	1	-1	0	-1	0
2520	1	1	1	-1	-1	0	0	-1	0
2544	1	1	0	-1	0	0	0	-1	0
2547	1	1	1	-1	0	0	0	-1	0
2568	1	1	-1	-1	1	0	0	-1	0
2571	1	1	0	-1	1	0	0	-1	0
2574	1	1	1	-1	1	0	0	-1	0
2576	1	0	-1	0	1	0	0	-1	0
2601	1	1	1	-1	-1	1	0	-1	0
2607	1	1	0	0	-1	1	0	-1	0
2609	1	0	1	0	-1	1	0	-1	0
2610	1	1	1	0	-1	1	0	-1	0
2613	1	1	-1	1	-1	1	0	-1	0
2615	1	0	0	1	-1	1	0	-1	0
2616	1	1	0	1	-1	1	0	-1	0
2617	1	-1	1	1	-1	1	0	-1	0
2618	1	0	1	1	-1	1	0	-1	0
2619	1	1	1	1	-1	1	0	-1	0
2625	1	1	0	-1	0	1	0	-1	0
2626	1	-1	1	-1	0	1	0	-1	0
2627	1	0	1	-1	0	1	0	-1	0
2628	1	1	1	-1	0	1	0	-1	0
2631	1	1	-1	0	0	1	0	-1	0
2633	1	0	0	0	0	1	0	-1	0
2634	1	1	0	0	0	1	0	-1	0
2635	1	-1	1	0	0	1	0	-1	0
2636	1	0	1	0	0	1	0	-1	0
2637	1	1	1	0	0	1	0	-1	0
2640	1	1	-1	1	0	1	0	-1	0
2642	1	0	0	1	0	1	0	-1	0
2643	1	1	0	1	0	1	0	-1	0
2644	1	-1	1	1	0	1	0	-1	0
2645	1	0	1	1	0	1	0	-1	0
2646	1	1	1	1	0	1	0	-1	0
2649	1	1	-1	-1	1	1	0	-1	0
2653	1	-1	1	-1	1	1	0	-1	0
2654	1	0	1	-1	1	1	0	-1	0
2658	1	1	-1	0	1	1	0	-1	0
2660	1	0	0	0	1	1	0	-1	0
2661	1	1	0	0	1	1	0	-1	0
2663	1	0	1	0	1	1	0	-1	0
2664	1	1	1	0	1	1	0	-1	0
2667	1	1	-1	1	1	1	0	-1	0
2668	1	-1	0	1	1	1	0	-1	0
2669	1	0	0	1	1	1	0	-1	0
2670	1	1	0	1	1	1	0	-1	0
2671	1	-1	1	1	1	1	0	-1	0
2672	1	0	1	1	1	1	0	-1	0
2673	1	1	1	1	1	1	0	-1	0
2682	1	1	1	-1	-1	-1	1	-1	0
2706	1	1	0	-1	0	-1	1	-1	0
2709	1	1	1	-1	0	-1	1	-1	0
2730	1	1	-1	-1	1	-1	1	-1	0
2733	1	1	0	-1	1	-1	1	-1	0
2736	1	1	1	-1	1	-1	1	-1	0
2763	1	1	1	-1	-1	0	1	-1	0
2769	1	1	0	0	-1	0	1	-1	0
2771	1	0	1	0	-1	0	1	-1	0
2772	1	1	1	0	-1	0	1	-1	0
2775	1	1	-1	1	-1	0	1	-1	0
2777	1	0	0	1	-1	0	1	-1	0
2778	1	1	0	1	-1	0	1	-1	0
2779	1	-1	1	1	-1	0	1	-1	0
2780	1	0	1	1	-1	0	1	-1	0
2781	1	1	1	1	-1	0	1	-1	0
2787	1	1	0	-1	0	0	1	-1	0
2788	1	-1	1	-1	0	0	1	-1	0
2789	1	0	1	-1	0	0	1	-1	0
2790	1	1	1	-1	0	0	1	-1	0
2793	1	1	-1	0	0	0	1	-1	0
2795	1	0	0	0	0	0	1	-1	0
2796	1	1	0	0	0	0	1	-1	0
2797	1	-1	1	0	0	0	1	-1	0
2798	1	0	1	0	0	0	1	-1	0
2799	1	1	1	0	0	0	1	-1	0
2802	1	1	-1	1	0	0	1	-1	0
2804	1	0	0	1	0	0	1	-1	0
2805	1	1	0	1	0	0	1	-1	0
2806	1	-1	1	1	0	0	1	-1	0
2807	1	0	1	1	0	0	1	-1	0
2808	1	1	1	1	0	0	1	-1	0
2815	1	-1	1	-1	1	0	1	-1	0
2816	1	0	1	-1	1	0	1	-1	0
2820	1	1	-1	0	1	0	1	-1	0
2822	1	0	0	0	1	0	1	-1	0
2823	1	1	0	0	1	0	1	-1	0
2825	1	0	1	0	1	0	1	-1	0
2826	1	1	1	0	1	0	1	-1	0
2827	1	-1	-1	1	1	0	1	-1	0
2828	1	0	-1	1	1	0	1	-1	0
2829	1	1	-1	1	1	0	1	-1	0
2830	1	-1	0	1	1	0	1	-1	0
2831	1	0	0	1	1	0	1	-1	0
2832	1	1	0	1	1	0	1	-1	0
2833	1	-1	1	1	1	0	1	-1	0
2834	1	0	1	1	1	0	1	-1	0
2835	1	1	1	1	1	0	1	-1	0
2844	1	1	1	-1	-1	1	1	-1	0
2850	1	1	0	0	-1	1	1	-1	0
2852	1	0	1	0	-1	1	1	-1	0
2868	1	1	0	-1	0	1	1	-1	0
2899	1	-1	-1	0	1	1	1	-1	0
2900	1	0	-1	0	1	1	1	-1	0
2919	1	1	-1	-1	-1	-1	-1	0	0
2922	1	1	0	-1	-1	-1	-1	0	0
2925	1	1	1	-1	-1	-1	-1	0	0
2946	1	1	-1	-1	0	-1	-1	0	0
2949	1	1	0	-1	0	-1	-1	0	0
2952	1	1	1	-1	0	-1	-1	0	0
2973	1	1	-1	-1	1	-1	-1	0	0
2976	1	1	0	-1	1	-1	-1	0	0
2979	1	1	1	-1	1	-1	-1	0	0
3000	1	1	-1	-1	-1	0	-1	0	0
3003	1	1	0	-1	-1	0	-1	0	0
3006	1	1	1	-1	-1	0	-1	0	0
3027	1	1	-1	-1	0	0	-1	0	0
3030	1	1	0	-1	0	0	-1	0	0
3033	1	1	1	-1	0	0	-1	0	0
3054	1	1	-1	-1	1	0	-1	0	0
3057	1	1	0	-1	1	0	-1	0	0
3060	1	1	1	-1	1	0	-1	0	0
3087	1	1	1	-1	-1	1	-1	0	0
3093	1	1	0	0	-1	1	-1	0	0
3095	1	0	1	0	-1	1	-1	0	0
3111	1	1	0	-1	0	1	-1	0	0
3113	1	0	1	-1	0	1	-1	0	0
3162	1	1	-1	-1	-1	-1	0	0	0
3165	1	1	0	-1	-1	-1	0	0	0
3168	1	1	1	-1	-1	-1	0	0	0
3189	1	1	-1	-1	0	-1	0	0	0
3192	1	1	0	-1	0	-1	0	0	0
3195	1	1	1	-1	0	-1	0	0	0
3216	1	1	-1	-1	1	-1	0	0	0
3219	1	1	0	-1	1	-1	0	0	0
3222	1	1	1	-1	1	-1	0	0	0
3249	1	1	1	-1	-1	0	0	0	0
3255	1	1	0	0	-1	0	0	0	0
3257	1	0	1	0	-1	0	0	0	0
3273	1	1	0	-1	0	0	0	0	0
3275	1	0	1	-1	0	0	0	0	0
3296	1	0	-1	-1	1	0	0	0	0
3304	1	-1	-1	0	1	0	0	0	0
3305	1	0	-1	0	1	0	0	0	0
3330	1	1	1	-1	-1	1	0	0	0
3336	1	1	0	0	-1	1	0	0	0
3338	1	0	1	0	-1	1	0	0	0
3354	1	1	0	-1	0	1	0	0	0
3356	1	0	1	-1	0	1	0	0	0
3377	1	0	-1	-1	1	1	0	0	0
3385	1	-1	-1	0	1	1	0	0	0
3386	1	0	-1	0	1	1	0	0	0
3411	1	1	1	-1	-1	-1	1	0	0
3417	1	1	0	0	-1	-1	1	0	0
3419	1	0	1	0	-1	-1	1	0	0
3435	1	1	0	-1	0	-1	1	0	0
3437	1	0	1	-1	0	-1	1	0	0
3458	1	0	-1	-1	1	-1	1	0	0
3466	1	-1	-1	0	1	-1	1	0	0
3467	1	0	-1	0	1	-1	1	0	0
3492	1	1	1	-1	-1	0	1	0	0
3498	1	1	0	0	-1	0	1	0	0
3500	1	0	1	0	-1	0	1	0	0
3516	1	1	0	-1	0	0	1	0	0
3518	1	0	1	-1	0	0	1	0	0
3539	1	0	-1	-1	1	0	1	0	0
3547	1	-1	-1	0	1	0	1	0	0
3548	1	0	-1	0	1	0	1	0	0
3573	1	1	1	-1	-1	1	1	0	0
3579	1	1	0	0	-1	1	1	0	0
3581	1	0	1	0	-1	1	1	0	0
3597	1	1	0	-1	0	1	1	0	0
3599	1	0	1	-1	0	1	1	0	0
3620	1	0	-1	-1	1	1	1	0	0
3628	1	-1	-1	0	1	1	1	0	0
3629	1	0	-1	0	1	1	1	0	0
3663	1	1	1	0	-1	-1	-1	1	0
3666	1	1	-1	1	-1	-1	-1	1	0
3668	1	0	0	1	-1	-1	-1	1	0
3669	1	1	0	1	-1	-1	-1	1	0
3671	1	0	1	1	-1	-1	-1	1	0
3672	1	1	1	1	-1	-1	-1	1	0
3681	1	1	1	-1	0	-1	-1	1	0
3684	1	1	-1	0	0	-1	-1	1	0
3686	1	0	0	0	0	-1	-1	1	0
3687	1	1	0	0	0	-1	-1	1	0
3689	1	0	1	0	0	-1	-1	1	0
3690	1	1	1	0	0	-1	-1	1	0
3693	1	1	-1	1	0	-1	-1	1	0
3695	1	0	0	1	0	-1	-1	1	0
3696	1	1	0	1	0	-1	-1	1	0
3698	1	0	1	1	0	-1	-1	1	0
3699	1	1	1	1	0	-1	-1	1	0
3702	1	1	-1	-1	1	-1	-1	1	0
3705	1	1	0	-1	1	-1	-1	1	0
3708	1	1	1	-1	1	-1	-1	1	0
3711	1	1	-1	0	1	-1	-1	1	0
3713	1	0	0	0	1	-1	-1	1	0
3714	1	1	0	0	1	-1	-1	1	0
3716	1	0	1	0	1	-1	-1	1	0
3717	1	1	1	0	1	-1	-1	1	0
3720	1	1	-1	1	1	-1	-1	1	0
3722	1	0	0	1	1	-1	-1	1	0
3723	1	1	0	1	1	-1	-1	1	0
3725	1	0	1	1	1	-1	-1	1	0
3726	1	1	1	1	1	-1	-1	1	0
3891	1	1	-1	-1	-1	-1	0	1	0
3894	1	1	0	-1	-1	-1	0	1	0
3897	1	1	1	-1	-1	-1	0	1	0
3902	1	0	0	0	-1	-1	0	1	0
3906	1	1	1	0	-1	-1	0	1	0
3909	1	1	-1	1	-1	-1	0	1	0
3911	1	0	0	1	-1	-1	0	1	0
3912	1	1	0	1	-1	-1	0	1	0
3914	1	0	1	1	-1	-1	0	1	0
3915	1	1	1	1	-1	-1	0	1	0
3918	1	1	-1	-1	0	-1	0	1	0
3921	1	1	0	-1	0	-1	0	1	0
3927	1	1	-1	0	0	-1	0	1	0
3929	1	0	0	0	0	-1	0	1	0
3930	1	1	0	0	0	-1	0	1	0
3932	1	0	1	0	0	-1	0	1	0
3933	1	1	1	0	0	-1	0	1	0
3936	1	1	-1	1	0	-1	0	1	0
3938	1	0	0	1	0	-1	0	1	0
3939	1	1	0	1	0	-1	0	1	0
3941	1	0	1	1	0	-1	0	1	0
3942	1	1	1	1	0	-1	0	1	0
3951	1	1	1	-1	1	-1	0	1	0
3954	1	1	-1	0	1	-1	0	1	0
3956	1	0	0	0	1	-1	0	1	0
3957	1	1	0	0	1	-1	0	1	0
3959	1	0	1	0	1	-1	0	1	0
3960	1	1	1	0	1	-1	0	1	0
3963	1	1	-1	1	1	-1	0	1	0
3965	1	0	0	1	1	-1	0	1	0
3966	1	1	0	1	1	-1	0	1	0
3968	1	0	1	1	1	-1	0	1	0
3969	1	1	1	1	1	-1	0	1	0
3978	1	1	1	-1	-1	0	0	1	0
3984	1	1	0	0	-1	0	0	1	0
3986	1	0	1	0	-1	0	0	1	0
4002	1	1	0	-1	0	0	0	1	0
4004	1	0	1	-1	0	0	0	1	0
4025	1	0	-1	-1	1	0	0	1	0
4033	1	-1	-1	0	1	0	0	1	0
4034	1	0	-1	0	1	0	0	1	0
4059	1	1	1	-1	-1	1	0	1	0
4065	1	1	0	0	-1	1	0	1	0
4067	1	0	1	0	-1	1	0	1	0
4083	1	1	0	-1	0	1	0	1	0
4085	1	0	1	-1	0	1	0	1	0
4106	1	0	-1	-1	1	1	0	1	0
4114	1	-1	-1	0	1	1	0	1	0
4115	1	0	-1	0	1	1	0	1	0
4140	1	1	1	-1	-1	-1	1	1	0
4146	1	1	0	0	-1	-1	1	1	0
4148	1	0	1	0	-1	-1	1	1	0
4164	1	1	0	-1	0	-1	1	1	0
4166	1	0	1	-1	0	-1	1	1	0
4187	1	0	-1	-1	1	-1	1	1	0
4195	1	-1	-1	0	1	-1	1	1	0
4196	1	0	-1	0	1	-1	1	1	0
4221	1	1	1	-1	-1	0	1	1	0
4227	1	1	0	0	-1	0	1	1	0
4229	1	0	1	0	-1	0	1	1	0
4245	1	1	0	-1	0	0	1	1	0
4247	1	0	1	-1	0	0	1	1	0
4268	1	0	-1	-1	1	0	1	1	0
4276	1	-1	-1	0	1	0	1	1	0
4277	1	0	-1	0	1	0	1	1	0
4302	1	1	1	-1	-1	1	1	1	0
4308	1	1	0	0	-1	1	1	1	0
4310	1	0	1	0	-1	1	1	1	0
4326	1	1	0	-1	0	1	1	1	0
4328	1	0	1	-1	0	1	1	1	0
4349	1	0	-1	-1	1	1	1	1	0
4357	1	-1	-1	0	1	1	1	1	0
4358	1	0	-1	0	1	1	1	1	0
4377	1	1	-1	-1	-1	-1	-1	-1	1
4380	1	1	0	-1	-1	-1	-1	-1	1
4383	1	1	1	-1	-1	-1	-1	-1	1
4404	1	1	-1	-1	0	-1	-1	-1	1
4407	1	1	0	-1	0	-1	-1	-1	1
4410	1	1	1	-1	0	-1	-1	-1	1
4431	1	1	-1	-1	1	-1	-1	-1	1
4434	1	1	0	-1	1	-1	-1	-1	1
4437	1	1	1	-1	1	-1	-1	-1	1
4458	1	1	-1	-1	-1	0	-1	-1	1
4461	1	1	0	-1	-1	0	-1	-1	1
4464	1	1	1	-1	-1	0	-1	-1	1
4485	1	1	-1	-1	0	0	-1	-1	1
4488	1	1	0	-1	0	0	-1	-1	1
4491	1	1	1	-1	0	0	-1	-1	1
4512	1	1	-1	-1	1	0	-1	-1	1
4515	1	1	0	-1	1	0	-1	-1	1
4518	1	1	1	-1	1	0	-1	-1	1
4545	1	1	1	-1	-1	1	-1	-1	1
4551	1	1	0	0	-1	1	-1	-1	1
4553	1	0	1	0	-1	1	-1	-1	1
4569	1	1	0	-1	0	1	-1	-1	1
4620	1	1	-1	-1	-1	-1	0	-1	1
4623	1	1	0	-1	-1	-1	0	-1	1
4626	1	1	1	-1	-1	-1	0	-1	1
4647	1	1	-1	-1	0	-1	0	-1	1
4650	1	1	0	-1	0	-1	0	-1	1
4653	1	1	1	-1	0	-1	0	-1	1
4674	1	1	-1	-1	1	-1	0	-1	1
4677	1	1	0	-1	1	-1	0	-1	1
4680	1	1	1	-1	1	-1	0	-1	1
4707	1	1	1	-1	-1	0	0	-1	1
4713	1	1	0	0	-1	0	0	-1	1
4715	1	0	1	0	-1	0	0	-1	1
4731	1	1	0	-1	0	0	0	-1	1
4733	1	0	1	-1	0	0	0	-1	1
4754	1	0	-1	-1	1	0	0	-1	1
4762	1	-1	-1	0	1	0	0	-1	1
4763	1	0	-1	0	1	0	0	-1	1
4788	1	1	1	-1	-1	1	0	-1	1
4794	1	1	0	0	-1	1	0	-1	1
4796	1	0	1	0	-1	1	0	-1	1
4812	1	1	0	-1	0	1	0	-1	1
4814	1	0	1	-1	0	1	0	-1	1
4835	1	0	-1	-1	1	1	0	-1	1
4843	1	-1	-1	0	1	1	0	-1	1
4844	1	0	-1	0	1	1	0	-1	1
4869	1	1	1	-1	-1	-1	1	-1	1
4875	1	1	0	0	-1	-1	1	-1	1
4877	1	0	1	0	-1	-1	1	-1	1
4893	1	1	0	-1	0	-1	1	-1	1
4895	1	0	1	-1	0	-1	1	-1	1
4916	1	0	-1	-1	1	-1	1	-1	1
4924	1	-1	-1	0	1	-1	1	-1	1
4925	1	0	-1	0	1	-1	1	-1	1
4950	1	1	1	-1	-1	0	1	-1	1
4956	1	1	0	0	-1	0	1	-1	1
4958	1	0	1	0	-1	0	1	-1	1
4974	1	1	0	-1	0	0	1	-1	1
4976	1	0	1	-1	0	0	1	-1	1
4997	1	0	-1	-1	1	0	1	-1	1
5005	1	-1	-1	0	1	0	1	-1	1
5006	1	0	-1	0	1	0	1	-1	1
5031	1	1	1	-1	-1	1	1	-1	1
5037	1	1	0	0	-1	1	1	-1	1
5039	1	0	1	0	-1	1	1	-1	1
5055	1	1	0	-1	0	1	1	-1	1
5057	1	0	1	-1	0	1	1	-1	1
5078	1	0	-1	-1	1	1	1	-1	1
5086	1	-1	-1	0	1	1	1	-1	1
5087	1	0	-1	0	1	1	1	-1	1
5106	1	1	-1	-1	-1	-1	-1	0	1
5109	1	1	0	-1	-1	-1	-1	0	1
5112	1	1	1	-1	-1	-1	-1	0	1
5133	1	1	-1	-1	0	-1	-1	0	1
5136	1	1	0	-1	0	-1	-1	0	1
5139	1	1	1	-1	0	-1	-1	0	1
5160	1	1	-1	-1	1	-1	-1	0	1
5163	1	1	0	-1	1	-1	-1	0	1
5166	1	1	1	-1	1	-1	-1	0	1
5187	1	1	-1	-1	-1	0	-1	0	1
5190	1	1	0	-1	-1	0	-1	0	1
5193	1	1	1	-1	-1	0	-1	0	1
5214	1	1	-1	-1	0	0	-1	0	1
5217	1	1	0	-1	0	0	-1	0	1
5220	1	1	1	-1	0	0	-1	0	1
5241	1	1	-1	-1	1	0	-1	0	1
5244	1	1	0	-1	1	0	-1	0	1
5247	1	1	1	-1	1	0	-1	0	1
5274	1	1	1	-1	-1	1	-1	0	1
5280	1	1	0	0	-1	1	-1	0	1
5282	1	0	1	0	-1	1	-1	0	1
5298	1	1	0	-1	0	1	-1	0	1
5300	1	0	1	-1	0	1	-1	0	1
5349	1	1	-1	-1	-1	-1	0	0	1
5352	1	1	0	-1	-1	-1	0	0	1
5355	1	1	1	-1	-1	-1	0	0	1
5376	1	1	-1	-1	0	-1	0	0	1
5379	1	1	0	-1	0	-1	0	0	1
5382	1	1	1	-1	0	-1	0	0	1
5403	1	1	-1	-1	1	-1	0	0	1
5406	1	1	0	-1	1	-1	0	0	1
5409	1	1	1	-1	1	-1	0	0	1
5436	1	1	1	-1	-1	0	0	0	1
5442	1	1	0	0	-1	0	0	0	1
5444	1	0	1	0	-1	0	0	0	1
5460	1	1	0	-1	0	0	0	0	1
5462	1	0	1	-1	0	0	0	0	1
5483	1	0	-1	-1	1	0	0	0	1
5491	1	-1	-1	0	1	0	0	0	1
5492	1	0	-1	0	1	0	0	0	1
5517	1	1	1	-1	-1	1	0	0	1
5523	1	1	0	0	-1	1	0	0	1
5525	1	0	1	0	-1	1	0	0	1
5541	1	1	0	-1	0	1	0	0	1
5543	1	0	1	-1	0	1	0	0	1
5564	1	0	-1	-1	1	1	0	0	1
5572	1	-1	-1	0	1	1	0	0	1
5573	1	0	-1	0	1	1	0	0	1
5598	1	1	1	-1	-1	-1	1	0	1
5604	1	1	0	0	-1	-1	1	0	1
5606	1	0	1	0	-1	-1	1	0	1
5622	1	1	0	-1	0	-1	1	0	1
5624	1	0	1	-1	0	-1	1	0	1
5645	1	0	-1	-1	1	-1	1	0	1
5653	1	-1	-1	0	1	-1	1	0	1
5654	1	0	-1	0	1	-1	1	0	1
5679	1	1	1	-1	-1	0	1	0	1
5685	1	1	0	0	-1	0	1	0	1
5687	1	0	1	0	-1	0	1	0	1
5703	1	1	0	-1	0	0	1	0	1
5705	1	0	1	-1	0	0	1	0	1
5726	1	0	-1	-1	1	0	1	0	1
5734	1	-1	-1	0	1	0	1	0	1
5735	1	0	-1	0	1	0	1	0	1
5760	1	1	1	-1	-1	1	1	0	1
5766	1	1	0	0	-1	1	1	0	1
5768	1	0	1	0	-1	1	1	0	1
5784	1	1	0	-1	0	1	1	0	1
5786	1	0	1	-1	0	1	1	0	1
5807	1	0	-1	-1	1	1	1	0	1
5815	1	-1	-1	0	1	1	1	0	1
5816	1	0	-1	0	1	1	1	0	1
5835	1	1	-1	-1	-1	-1	-1	1	1
5838	1	1	0	-1	-1	-1	-1	1	1
5841	1	1	1	-1	-1	-1	-1	1	1
5847	1	1	0	0	-1	-1	-1	1	1
5862	1	1	-1	-1	0	-1	-1	1	1
5868	1	1	1	-1	0	-1	-1	1	1
5889	1	1	-1	-1	1	-1	-1	1	1
5892	1	1	0	-1	1	-1	-1	1	1
5922	1	1	1	-1	-1	0	-1	1	1
5928	1	1	0	0	-1	0	-1	1	1
5930	1	0	1	0	-1	0	-1	1	1
5946	1	1	0	-1	0	0	-1	1	1
5948	1	0	1	-1	0	0	-1	1	1
6003	1	1	1	-1	-1	1	-1	1	1
6009	1	1	0	0	-1	1	-1	1	1
6011	1	0	1	0	-1	1	-1	1	1
6027	1	1	0	-1	0	1	-1	1	1
6029	1	0	1	-1	0	1	-1	1	1
6078	1	1	-1	-1	-1	-1	0	1	1
6081	1	1	0	-1	-1	-1	0	1	1
6084	1	1	1	-1	-1	-1	0	1	1
6090	1	1	0	0	-1	-1	0	1	1
6105	1	1	-1	-1	0	-1	0	1	1
6108	1	1	0	-1	0	-1	0	1	1
6111	1	1	1	-1	0	-1	0	1	1
6132	1	1	-1	-1	1	-1	0	1	1
6135	1	1	0	-1	1	-1	0	1	1
6165	1	1	1	-1	-1	0	0	1	1
6171	1	1	0	0	-1	0	0	1	1
6173	1	0	1	0	-1	0	0	1	1
6189	1	1	0	-1	0	0	0	1	1
6191	1	0	1	-1	0	0	0	1	1
6212	1	0	-1	-1	1	0	0	1	1
6220	1	-1	-1	0	1	0	0	1	1
6221	1	0	-1	0	1	0	0	1	1
6246	1	1	1	-1	-1	1	0	1	1
6252	1	1	0	0	-1	1	0	1	1
6254	1	0	1	0	-1	1	0	1	1
6270	1	1	0	-1	0	1	0	1	1
6272	1	0	1	-1	0	1	0	1	1
6293	1	0	-1	-1	1	1	0	1	1
6301	1	-1	-1	0	1	1	0	1	1
6302	1	0	-1	0	1	1	0	1	1
6327	1	1	1	-1	-1	-1	1	1	1
6333	1	1	0	0	-1	-1	1	1	1
6335	1	0	1	0	-1	-1	1	1	1
6351	1	1	0	-1	0	-1	1	1	1
6353	1	0	1	-1	0	-1	1	1	1
6374	1	0	-1	-1	1	-1	1	1	1
6382	1	-1	-1	0	1	-1	1	1	1
6383	1	0	-1	0	1	-1	1	1	1
6408	1	1	1	-1	-1	0	1	1	1
6414	1	1	0	0	-1	0	1	1	1
6416	1	0	1	0	-1	0	1	1	1
6432	1	1	0	-1	0	0	1	1	1
6434	1	0	1	-1	0	0	1	1	1
6455	1	0	-1	-1	1	0	1	1	1
6463	1	-1	-1	0	1	0	1	1	1
6464	1	0	-1	0	1	0	1	1	1
6489	1	1	1	-1	-1	1	1	1	1
6495	1	1	0	0	-1	1	1	1	1
6497	1	0	1	0	-1	1	1	1	1
6513	1	1	0	-1	0	1	1	1	1
6515	1	0	1	-1	0	1	1	1	1
6536	1	0	-1	-1	1	1	1	1	1
6544	1	-1	-1	0	1	1	1	1	1
6545	1	0	-1	0	1	1	1	1	1
951	0.811278	1	0	-1	1	1	-1	0	-1
954	0.811278	1	1	-1	1	1	-1	0	-1
1476	0.811278	1	1	0	-1	-1	-1	1	-1
1479	0.811278	1	-1	1	-1	-1	-1	1	-1
1481	0.811278	0	0	1	-1	-1	-1	1	-1
1482	0.811278	1	0	1	-1	-1	-1	1	-1
1484	0.811278	0	1	1	-1	-1	-1	1	-1
1485	0.811278	1	1	1	-1	-1	-1	1	-1
1497	0.811278	1	-1	0	0	-1	-1	1	-1
1499	0.811278	0	0	0	0	-1	-1	1	-1
1500	0.811278	1	0	0	0	-1	-1	1	-1
1502	0.811278	0	1	0	0	-1	-1	1	-1
1503	0.811278	1	1	0	0	-1	-1	1	-1
1506	0.811278	1	-1	1	0	-1	-1	1	-1
1508	0.811278	0	0	1	0	-1	-1	1	-1
1509	0.811278	1	0	1	0	-1	-1	1	-1
1511	0.811278	0	1	1	0	-1	-1	1	-1
1512	0.811278	1	1	1	0	-1	-1	1	-1
1521	0.811278	1	1	-1	1	-1	-1	1	-1
1524	0.811278	1	-1	0	1	-1	-1	1	-1
1526	0.811278	0	0	0	1	-1	-1	1	-1
1527	0.811278	1	0	0	1	-1	-1	1	-1
1529	0.811278	0	1	0	1	-1	-1	1	-1
1530	0.811278	1	1	0	1	-1	-1	1	-1
1533	0.811278	1	-1	1	1	-1	-1	1	-1
1535	0.811278	0	0	1	1	-1	-1	1	-1
1536	0.811278	1	0	1	1	-1	-1	1	-1
1538	0.811278	0	1	1	1	-1	-1	1	-1
1539	0.811278	1	1	1	1	-1	-1	1	-1
2059	0.811278	-1	1	-1	0	0	1	1	-1
2140	0.811278	-1	1	-1	0	1	1	1	-1
2161	0.811278	-1	-1	-1	1	1	1	1	-1
2890	0.811278	-1	-1	-1	1	1	1	-1	0
3295	0.811278	-1	-1	-1	1	0	0	0	0
3376	0.811278	-1	-1	-1	1	1	0	0	0
3457	0.811278	-1	-1	-1	1	-1	1	0	0
3538	0.811278	-1	-1	-1	1	0	1	0	0
3619	0.811278	-1	-1	-1	1	1	1	0	0
4024	0.811278	-1	-1	-1	1	0	0	1	0
4105	0.811278	-1	-1	-1	1	1	0	1	0
4186	0.811278	-1	-1	-1	1	-1	1	1	0
4267	0.811278	-1	-1	-1	1	0	1	1	0
4348	0.811278	-1	-1	-1	1	1	1	1	0
4753	0.811278	-1	-1	-1	1	0	0	-1	1
4834	0.811278	-1	-1	-1	1	1	0	-1	1
4915	0.811278	-1	-1	-1	1	-1	1	-1	1
4996	0.811278	-1	-1	-1	1	0	1	-1	1
5077	0.811278	-1	-1	-1	1	1	1	-1	1
5482	0.811278	-1	-1	-1	1	0	0	0	1
5563	0.811278	-1	-1	-1	1	1	0	0	1
5644	0.811278	-1	-1	-1	1	-1	1	0	1
5725	0.811278	-1	-1	-1	1	0	1	0	1
5806	0.811278	-1	-1	-1	1	1	1	0	1
6211	0.811278	-1	-1	-1	1	0	0	1	1
6292	0.811278	-1	-1	-1	1	1	0	1	1
6373	0.811278	-1	-1	-1	1	-1	1	1	1
6454	0.811278	-1	-1	-1	1	0	1	1	1
6535	0.811278	-1	-1	-1	1	1	1	1	1
1	0	-1	-1	-1	-1	-1	-1	-1	-1
2	0	0	-1	-1	-1	-1	-1	-1	-1
4	0	-1	0	-1	-1	-1	-1	-1	-1
5	0	0	0	-1	-1	-1	-1	-1	-1
7	0	-1	1	-1	-1	-1	-1	-1	-1
8	0	0	1	-1	-1	-1	-1	-1	-1
10	0	-1	-1	0	-1	-1	-1	-1	-1
11	0	0	-1	0	-1	-1	-1	-1	-1
12	0	1	-1	0	-1	-1	-1	-1	-1
13	0	-1	0	0	-1	-1	-1	-1	-1
14	0	0	0	0	-1	-1	-1	-1	-1
15	0	1	0	0	-1	-1	-1	-1	-1
16	0	-1	1	0	-1	-1	-1	-1	-1
17	0	0	1	0	-1	-1	-1	-1	-1
18	0	1	1	0	-1	-1	-1	-1	-1
19	0	-1	-1	1	-1	-1	-1	-1	-1
20	0	0	-1	1	-1	-1	-1	-1	-1
21	0	1	-1	1	-1	-1	-1	-1	-1
22	0	-1	0	1	-1	-1	-1	-1	-1
23	0	0	0	1	-1	-1	-1	-1	-1
24	0	1	0	1	-1	-1	-1	-1	-1
25	0	-1	1	1	-1	-1	-1	-1	-1
26	0	0	1	1	-1	-1	-1	-1	-1
27	0	1	1	1	-1	-1	-1	-1	-1
28	0	-1	-1	-1	0	-1	-1	-1	-1
29	0	0	-1	-1	0	-1	-1	-1	-1
31	0	-1	0	-1	0	-1	-1	-1	-1
32	0	0	0	-1	0	-1	-1	-1	-1
34	0	-1	1	-1	0	-1	-1	-1	-1
35	0	0	1	-1	0	-1	-1	-1	-1
37	0	-1	-1	0	0	-1	-1	-1	-1
38	0	0	-1	0	0	-1	-1	-1	-1
39	0	1	-1	0	0	-1	-1	-1	-1
40	0	-1	0	0	0	-1	-1	-1	-1
41	0	0	0	0	0	-1	-1	-1	-1
42	0	1	0	0	0	-1	-1	-1	-1
43	0	-1	1	0	0	-1	-1	-1	-1
44	0	0	1	0	0	-1	-1	-1	-1
45	0	1	1	0	0	-1	-1	-1	-1
46	0	-1	-1	1	0	-1	-1	-1	-1
47	0	0	-1	1	0	-1	-1	-1	-1
48	0	1	-1	1	0	-1	-1	-1	-1
49	0	-1	0	1	0	-1	-1	-1	-1
50	0	0	0	1	0	-1	-1	-1	-1
51	0	1	0	1	0	-1	-1	-1	-1
52	0	-1	1	1	0	-1	-1	-1	-1
53	0	0	1	1	0	-1	-1	-1	-1
54	0	1	1	1	0	-1	-1	-1	-1
55	0	-1	-1	-1	1	-1	-1	-1	-1
56	0	0	-1	-1	1	-1	-1	-1	-1
58	0	-1	0	-1	1	-1	-1	-1	-1
59	0	0	0	-1	1	-1	-1	-1	-1
61	0	-1	1	-1	1	-1	-1	-1	-1
62	0	0	1	-1	1	-1	-1	-1	-1
64	0	-1	-1	0	1	-1	-1	-1	-1
65	0	0	-1	0	1	-1	-1	-1	-1
66	0	1	-1	0	1	-1	-1	-1	-1
67	0	-1	0	0	1	-1	-1	-1	-1
68	0	0	0	0	1	-1	-1	-1	-1
69	0	1	0	0	1	-1	-1	-1	-1
70	0	-1	1	0	1	-1	-1	-1	-1
71	0	0	1	0	1	-1	-1	-1	-1
72	0	1	1	0	1	-1	-1	-1	-1
73	0	-1	-1	1	1	-1	-1	-1	-1
74	0	0	-1	1	1	-1	-1	-1	-1
75	0	1	-1	1	1	-1	-1	-1	-1
76	0	-1	0	1	1	-1	-1	-1	-1
77	0	0	0	1	1	-1	-1	-1	-1
78	0	1	0	1	1	-1	-1	-1	-1
79	0	-1	1	1	1	-1	-1	-1	-1
80	0	0	1	1	1	-1	-1	-1	-1
81	0	1	1	1	1	-1	-1	-1	-1
82	0	-1	-1	-1	-1	0	-1	-1	-1
83	0	0	-1	-1	-1	0	-1	-1	-1
85	0	-1	0	-1	-1	0	-1	-1	-1
86	0	0	0	-1	-1	0	-1	-1	-1
88	0	-1	1	-1	-1	0	-1	-1	-1
89	0	0	1	-1	-1	0	-1	-1	-1
91	0	-1	-1	0	-1	0	-1	-1	-1
92	0	0	-1	0	-1	0	-1	-1	-1
93	0	1	-1	0	-1	0	-1	-1	-1
94	0	-1	0	0	-1	0	-1	-1	-1
95	0	0	0	0	-1	0	-1	-1	-1
96	0	1	0	0	-1	0	-1	-1	-1
97	0	-1	1	0	-1	0	-1	-1	-1
98	0	0	1	0	-1	0	-1	-1	-1
99	0	1	1	0	-1	0	-1	-1	-1
100	0	-1	-1	1	-1	0	-1	-1	-1
101	0	0	-1	1	-1	0	-1	-1	-1
102	0	1	-1	1	-1	0	-1	-1	-1
103	0	-1	0	1	-1	0	-1	-1	-1
104	0	0	0	1	-1	0	-1	-1	-1
105	0	1	0	1	-1	0	-1	-1	-1
106	0	-1	1	1	-1	0	-1	-1	-1
107	0	0	1	1	-1	0	-1	-1	-1
108	0	1	1	1	-1	0	-1	-1	-1
109	0	-1	-1	-1	0	0	-1	-1	-1
110	0	0	-1	-1	0	0	-1	-1	-1
112	0	-1	0	-1	0	0	-1	-1	-1
113	0	0	0	-1	0	0	-1	-1	-1
115	0	-1	1	-1	0	0	-1	-1	-1
116	0	0	1	-1	0	0	-1	-1	-1
118	0	-1	-1	0	0	0	-1	-1	-1
119	0	0	-1	0	0	0	-1	-1	-1
120	0	1	-1	0	0	0	-1	-1	-1
121	0	-1	0	0	0	0	-1	-1	-1
122	0	0	0	0	0	0	-1	-1	-1
123	0	1	0	0	0	0	-1	-1	-1
124	0	-1	1	0	0	0	-1	-1	-1
125	0	0	1	0	0	0	-1	-1	-1
126	0	1	1	0	0	0	-1	-1	-1
127	0	-1	-1	1	0	0	-1	-1	-1
128	0	0	-1	1	0	0	-1	-1	-1
129	0	1	-1	1	0	0	-1	-1	-1
130	0	-1	0	1	0	0	-1	-1	-1
131	0	0	0	1	0	0	-1	-1	-1
132	0	1	0	1	0	0	-1	-1	-1
133	0	-1	1	1	0	0	-1	-1	-1
134	0	0	1	1	0	0	-1	-1	-1
135	0	1	1	1	0	0	-1	-1	-1
136	0	-1	-1	-1	1	0	-1	-1	-1
137	0	0	-1	-1	1	0	-1	-1	-1
139	0	-1	0	-1	1	0	-1	-1	-1
140	0	0	0	-1	1	0	-1	-1	-1
142	0	-1	1	-1	1	0	-1	-1	-1
143	0	0	1	-1	1	0	-1	-1	-1
145	0	-1	-1	0	1	0	-1	-1	-1
146	0	0	-1	0	1	0	-1	-1	-1
147	0	1	-1	0	1	0	-1	-1	-1
148	0	-1	0	0	1	0	-1	-1	-1
149	0	0	0	0	1	0	-1	-1	-1
150	0	1	0	0	1	0	-1	-1	-1
151	0	-1	1	0	1	0	-1	-1	-1
152	0	0	1	0	1	0	-1	-1	-1
153	0	1	1	0	1	0	-1	-1	-1
154	0	-1	-1	1	1	0	-1	-1	-1
155	0	0	-1	1	1	0	-1	-1	-1
156	0	1	-1	1	1	0	-1	-1	-1
157	0	-1	0	1	1	0	-1	-1	-1
158	0	0	0	1	1	0	-1	-1	-1
159	0	1	0	1	1	0	-1	-1	-1
160	0	-1	1	1	1	0	-1	-1	-1
161	0	0	1	1	1	0	-1	-1	-1
162	0	1	1	1	1	0	-1	-1	-1
163	0	-1	-1	-1	-1	1	-1	-1	-1
164	0	0	-1	-1	-1	1	-1	-1	-1
165	0	1	-1	-1	-1	1	-1	-1	-1
166	0	-1	0	-1	-1	1	-1	-1	-1
167	0	0	0	-1	-1	1	-1	-1	-1
168	0	1	0	-1	-1	1	-1	-1	-1
169	0	-1	1	-1	-1	1	-1	-1	-1
170	0	0	1	-1	-1	1	-1	-1	-1
172	0	-1	-1	0	-1	1	-1	-1	-1
173	0	0	-1	0	-1	1	-1	-1	-1
174	0	1	-1	0	-1	1	-1	-1	-1
175	0	-1	0	0	-1	1	-1	-1	-1
176	0	0	0	0	-1	1	-1	-1	-1
177	0	1	0	0	-1	1	-1	-1	-1
178	0	-1	1	0	-1	1	-1	-1	-1
179	0	0	1	0	-1	1	-1	-1	-1
180	0	1	1	0	-1	1	-1	-1	-1
181	0	-1	-1	1	-1	1	-1	-1	-1
182	0	0	-1	1	-1	1	-1	-1	-1
183	0	1	-1	1	-1	1	-1	-1	-1
184	0	-1	0	1	-1	1	-1	-1	-1
185	0	0	0	1	-1	1	-1	-1	-1
186	0	1	0	1	-1	1	-1	-1	-1
187	0	-1	1	1	-1	1	-1	-1	-1
188	0	0	1	1	-1	1	-1	-1	-1
189	0	1	1	1	-1	1	-1	-1	-1
190	0	-1	-1	-1	0	1	-1	-1	-1
191	0	0	-1	-1	0	1	-1	-1	-1
192	0	1	-1	-1	0	1	-1	-1	-1
193	0	-1	0	-1	0	1	-1	-1	-1
194	0	0	0	-1	0	1	-1	-1	-1
196	0	-1	1	-1	0	1	-1	-1	-1
197	0	0	1	-1	0	1	-1	-1	-1
199	0	-1	-1	0	0	1	-1	-1	-1
200	0	0	-1	0	0	1	-1	-1	-1
201	0	1	-1	0	0	1	-1	-1	-1
202	0	-1	0	0	0	1	-1	-1	-1
203	0	0	0	0	0	1	-1	-1	-1
204	0	1	0	0	0	1	-1	-1	-1
205	0	-1	1	0	0	1	-1	-1	-1
206	0	0	1	0	0	1	-1	-1	-1
207	0	1	1	0	0	1	-1	-1	-1
208	0	-1	-1	1	0	1	-1	-1	-1
209	0	0	-1	1	0	1	-1	-1	-1
210	0	1	-1	1	0	1	-1	-1	-1
211	0	-1	0	1	0	1	-1	-1	-1
212	0	0	0	1	0	1	-1	-1	-1
213	0	1	0	1	0	1	-1	-1	-1
214	0	-1	1	1	0	1	-1	-1	-1
215	0	0	1	1	0	1	-1	-1	-1
216	0	1	1	1	0	1	-1	-1	-1
217	0	-1	-1	-1	1	1	-1	-1	-1
218	0	0	-1	-1	1	1	-1	-1	-1
220	0	-1	0	-1	1	1	-1	-1	-1
221	0	0	0	-1	1	1	-1	-1	-1
223	0	-1	1	-1	1	1	-1	-1	-1
224	0	0	1	-1	1	1	-1	-1	-1
226	0	-1	-1	0	1	1	-1	-1	-1
227	0	0	-1	0	1	1	-1	-1	-1
228	0	1	-1	0	1	1	-1	-1	-1
229	0	-1	0	0	1	1	-1	-1	-1
230	0	0	0	0	1	1	-1	-1	-1
231	0	1	0	0	1	1	-1	-1	-1
232	0	-1	1	0	1	1	-1	-1	-1
233	0	0	1	0	1	1	-1	-1	-1
234	0	1	1	0	1	1	-1	-1	-1
235	0	-1	-1	1	1	1	-1	-1	-1
236	0	0	-1	1	1	1	-1	-1	-1
237	0	1	-1	1	1	1	-1	-1	-1
238	0	-1	0	1	1	1	-1	-1	-1
239	0	0	0	1	1	1	-1	-1	-1
240	0	1	0	1	1	1	-1	-1	-1
241	0	-1	1	1	1	1	-1	-1	-1
242	0	0	1	1	1	1	-1	-1	-1
243	0	1	1	1	1	1	-1	-1	-1
244	0	-1	-1	-1	-1	-1	0	-1	-1
245	0	0	-1	-1	-1	-1	0	-1	-1
247	0	-1	0	-1	-1	-1	0	-1	-1
248	0	0	0	-1	-1	-1	0	-1	-1
250	0	-1	1	-1	-1	-1	0	-1	-1
251	0	0	1	-1	-1	-1	0	-1	-1
253	0	-1	-1	0	-1	-1	0	-1	-1
254	0	0	-1	0	-1	-1	0	-1	-1
255	0	1	-1	0	-1	-1	0	-1	-1
256	0	-1	0	0	-1	-1	0	-1	-1
257	0	0	0	0	-1	-1	0	-1	-1
258	0	1	0	0	-1	-1	0	-1	-1
259	0	-1	1	0	-1	-1	0	-1	-1
260	0	0	1	0	-1	-1	0	-1	-1
261	0	1	1	0	-1	-1	0	-1	-1
262	0	-1	-1	1	-1	-1	0	-1	-1
263	0	0	-1	1	-1	-1	0	-1	-1
264	0	1	-1	1	-1	-1	0	-1	-1
265	0	-1	0	1	-1	-1	0	-1	-1
266	0	0	0	1	-1	-1	0	-1	-1
267	0	1	0	1	-1	-1	0	-1	-1
268	0	-1	1	1	-1	-1	0	-1	-1
269	0	0	1	1	-1	-1	0	-1	-1
270	0	1	1	1	-1	-1	0	-1	-1
271	0	-1	-1	-1	0	-1	0	-1	-1
272	0	0	-1	-1	0	-1	0	-1	-1
274	0	-1	0	-1	0	-1	0	-1	-1
275	0	0	0	-1	0	-1	0	-1	-1
277	0	-1	1	-1	0	-1	0	-1	-1
278	0	0	1	-1	0	-1	0	-1	-1
280	0	-1	-1	0	0	-1	0	-1	-1
281	0	0	-1	0	0	-1	0	-1	-1
282	0	1	-1	0	0	-1	0	-1	-1
283	0	-1	0	0	0	-1	0	-1	-1
284	0	0	0	0	0	-1	0	-1	-1
285	0	1	0	0	0	-1	0	-1	-1
286	0	-1	1	0	0	-1	0	-1	-1
287	0	0	1	0	0	-1	0	-1	-1
288	0	1	1	0	0	-1	0	-1	-1
289	0	-1	-1	1	0	-1	0	-1	-1
290	0	0	-1	1	0	-1	0	-1	-1
291	0	1	-1	1	0	-1	0	-1	-1
292	0	-1	0	1	0	-1	0	-1	-1
293	0	0	0	1	0	-1	0	-1	-1
294	0	1	0	1	0	-1	0	-1	-1
295	0	-1	1	1	0	-1	0	-1	-1
296	0	0	1	1	0	-1	0	-1	-1
297	0	1	1	1	0	-1	0	-1	-1
298	0	-1	-1	-1	1	-1	0	-1	-1
299	0	0	-1	-1	1	-1	0	-1	-1
301	0	-1	0	-1	1	-1	0	-1	-1
302	0	0	0	-1	1	-1	0	-1	-1
304	0	-1	1	-1	1	-1	0	-1	-1
305	0	0	1	-1	1	-1	0	-1	-1
307	0	-1	-1	0	1	-1	0	-1	-1
308	0	0	-1	0	1	-1	0	-1	-1
309	0	1	-1	0	1	-1	0	-1	-1
310	0	-1	0	0	1	-1	0	-1	-1
311	0	0	0	0	1	-1	0	-1	-1
312	0	1	0	0	1	-1	0	-1	-1
313	0	-1	1	0	1	-1	0	-1	-1
314	0	0	1	0	1	-1	0	-1	-1
315	0	1	1	0	1	-1	0	-1	-1
316	0	-1	-1	1	1	-1	0	-1	-1
317	0	0	-1	1	1	-1	0	-1	-1
318	0	1	-1	1	1	-1	0	-1	-1
319	0	-1	0	1	1	-1	0	-1	-1
320	0	0	0	1	1	-1	0	-1	-1
321	0	1	0	1	1	-1	0	-1	-1
322	0	-1	1	1	1	-1	0	-1	-1
323	0	0	1	1	1	-1	0	-1	-1
324	0	1	1	1	1	-1	0	-1	-1
325	0	-1	-1	-1	-1	0	0	-1	-1
326	0	0	-1	-1	-1	0	0	-1	-1
327	0	1	-1	-1	-1	0	0	-1	-1
328	0	-1	0	-1	-1	0	0	-1	-1
329	0	0	0	-1	-1	0	0	-1	-1
330	0	1	0	-1	-1	0	0	-1	-1
331	0	-1	1	-1	-1	0	0	-1	-1
332	0	0	1	-1	-1	0	0	-1	-1
334	0	-1	-1	0	-1	0	0	-1	-1
335	0	0	-1	0	-1	0	0	-1	-1
336	0	1	-1	0	-1	0	0	-1	-1
337	0	-1	0	0	-1	0	0	-1	-1
338	0	0	0	0	-1	0	0	-1	-1
339	0	1	0	0	-1	0	0	-1	-1
340	0	-1	1	0	-1	0	0	-1	-1
341	0	0	1	0	-1	0	0	-1	-1
342	0	1	1	0	-1	0	0	-1	-1
343	0	-1	-1	1	-1	0	0	-1	-1
344	0	0	-1	1	-1	0	0	-1	-1
345	0	1	-1	1	-1	0	0	-1	-1
346	0	-1	0	1	-1	0	0	-1	-1
347	0	0	0	1	-1	0	0	-1	-1
348	0	1	0	1	-1	0	0	-1	-1
349	0	-1	1	1	-1	0	0	-1	-1
350	0	0	1	1	-1	0	0	-1	-1
351	0	1	1	1	-1	0	0	-1	-1
352	0	-1	-1	-1	0	0	0	-1	-1
353	0	0	-1	-1	0	0	0	-1	-1
354	0	1	-1	-1	0	0	0	-1	-1
355	0	-1	0	-1	0	0	0	-1	-1
356	0	0	0	-1	0	0	0	-1	-1
358	0	-1	1	-1	0	0	0	-1	-1
359	0	0	1	-1	0	0	0	-1	-1
361	0	-1	-1	0	0	0	0	-1	-1
362	0	0	-1	0	0	0	0	-1	-1
363	0	1	-1	0	0	0	0	-1	-1
364	0	-1	0	0	0	0	0	-1	-1
365	0	0	0	0	0	0	0	-1	-1
366	0	1	0	0	0	0	0	-1	-1
367	0	-1	1	0	0	0	0	-1	-1
368	0	0	1	0	0	0	0	-1	-1
369	0	1	1	0	0	0	0	-1	-1
370	0	-1	-1	1	0	0	0	-1	-1
371	0	0	-1	1	0	0	0	-1	-1
372	0	1	-1	1	0	0	0	-1	-1
373	0	-1	0	1	0	0	0	-1	-1
374	0	0	0	1	0	0	0	-1	-1
375	0	1	0	1	0	0	0	-1	-1
376	0	-1	1	1	0	0	0	-1	-1
377	0	0	1	1	0	0	0	-1	-1
378	0	1	1	1	0	0	0	-1	-1
379	0	-1	-1	-1	1	0	0	-1	-1
380	0	0	-1	-1	1	0	0	-1	-1
382	0	-1	0	-1	1	0	0	-1	-1
383	0	0	0	-1	1	0	0	-1	-1
385	0	-1	1	-1	1	0	0	-1	-1
386	0	0	1	-1	1	0	0	-1	-1
388	0	-1	-1	0	1	0	0	-1	-1
389	0	0	-1	0	1	0	0	-1	-1
390	0	1	-1	0	1	0	0	-1	-1
391	0	-1	0	0	1	0	0	-1	-1
392	0	0	0	0	1	0	0	-1	-1
393	0	1	0	0	1	0	0	-1	-1
394	0	-1	1	0	1	0	0	-1	-1
395	0	0	1	0	1	0	0	-1	-1
396	0	1	1	0	1	0	0	-1	-1
397	0	-1	-1	1	1	0	0	-1	-1
398	0	0	-1	1	1	0	0	-1	-1
399	0	1	-1	1	1	0	0	-1	-1
400	0	-1	0	1	1	0	0	-1	-1
401	0	0	0	1	1	0	0	-1	-1
402	0	1	0	1	1	0	0	-1	-1
403	0	-1	1	1	1	0	0	-1	-1
404	0	0	1	1	1	0	0	-1	-1
405	0	1	1	1	1	0	0	-1	-1
406	0	-1	-1	-1	-1	1	0	-1	-1
407	0	0	-1	-1	-1	1	0	-1	-1
408	0	1	-1	-1	-1	1	0	-1	-1
409	0	-1	0	-1	-1	1	0	-1	-1
410	0	0	0	-1	-1	1	0	-1	-1
411	0	1	0	-1	-1	1	0	-1	-1
412	0	-1	1	-1	-1	1	0	-1	-1
413	0	0	1	-1	-1	1	0	-1	-1
415	0	-1	-1	0	-1	1	0	-1	-1
416	0	0	-1	0	-1	1	0	-1	-1
417	0	1	-1	0	-1	1	0	-1	-1
418	0	-1	0	0	-1	1	0	-1	-1
419	0	0	0	0	-1	1	0	-1	-1
420	0	1	0	0	-1	1	0	-1	-1
421	0	-1	1	0	-1	1	0	-1	-1
422	0	0	1	0	-1	1	0	-1	-1
423	0	1	1	0	-1	1	0	-1	-1
424	0	-1	-1	1	-1	1	0	-1	-1
425	0	0	-1	1	-1	1	0	-1	-1
426	0	1	-1	1	-1	1	0	-1	-1
427	0	-1	0	1	-1	1	0	-1	-1
428	0	0	0	1	-1	1	0	-1	-1
429	0	1	0	1	-1	1	0	-1	-1
430	0	-1	1	1	-1	1	0	-1	-1
431	0	0	1	1	-1	1	0	-1	-1
432	0	1	1	1	-1	1	0	-1	-1
433	0	-1	-1	-1	0	1	0	-1	-1
434	0	0	-1	-1	0	1	0	-1	-1
435	0	1	-1	-1	0	1	0	-1	-1
436	0	-1	0	-1	0	1	0	-1	-1
437	0	0	0	-1	0	1	0	-1	-1
439	0	-1	1	-1	0	1	0	-1	-1
440	0	0	1	-1	0	1	0	-1	-1
442	0	-1	-1	0	0	1	0	-1	-1
443	0	0	-1	0	0	1	0	-1	-1
444	0	1	-1	0	0	1	0	-1	-1
445	0	-1	0	0	0	1	0	-1	-1
446	0	0	0	0	0	1	0	-1	-1
447	0	1	0	0	0	1	0	-1	-1
448	0	-1	1	0	0	1	0	-1	-1
449	0	0	1	0	0	1	0	-1	-1
450	0	1	1	0	0	1	0	-1	-1
451	0	-1	-1	1	0	1	0	-1	-1
452	0	0	-1	1	0	1	0	-1	-1
453	0	1	-1	1	0	1	0	-1	-1
454	0	-1	0	1	0	1	0	-1	-1
455	0	0	0	1	0	1	0	-1	-1
456	0	1	0	1	0	1	0	-1	-1
457	0	-1	1	1	0	1	0	-1	-1
458	0	0	1	1	0	1	0	-1	-1
459	0	1	1	1	0	1	0	-1	-1
460	0	-1	-1	-1	1	1	0	-1	-1
461	0	0	-1	-1	1	1	0	-1	-1
463	0	-1	0	-1	1	1	0	-1	-1
464	0	0	0	-1	1	1	0	-1	-1
466	0	-1	1	-1	1	1	0	-1	-1
467	0	0	1	-1	1	1	0	-1	-1
469	0	-1	-1	0	1	1	0	-1	-1
470	0	0	-1	0	1	1	0	-1	-1
471	0	1	-1	0	1	1	0	-1	-1
472	0	-1	0	0	1	1	0	-1	-1
473	0	0	0	0	1	1	0	-1	-1
474	0	1	0	0	1	1	0	-1	-1
475	0	-1	1	0	1	1	0	-1	-1
476	0	0	1	0	1	1	0	-1	-1
477	0	1	1	0	1	1	0	-1	-1
478	0	-1	-1	1	1	1	0	-1	-1
479	0	0	-1	1	1	1	0	-1	-1
480	0	1	-1	1	1	1	0	-1	-1
481	0	-1	0	1	1	1	0	-1	-1
482	0	0	0	1	1	1	0	-1	-1
483	0	1	0	1	1	1	0	-1	-1
484	0	-1	1	1	1	1	0	-1	-1
485	0	0	1	1	1	1	0	-1	-1
486	0	1	1	1	1	1	0	-1	-1
489	0	1	-1	-1	-1	-1	1	-1	-1
491	0	0	0	-1	-1	-1	1	-1	-1
492	0	1	0	-1	-1	-1	1	-1	-1
493	0	-1	1	-1	-1	-1	1	-1	-1
494	0	0	1	-1	-1	-1	1	-1	-1
498	0	1	-1	0	-1	-1	1	-1	-1
500	0	0	0	0	-1	-1	1	-1	-1
501	0	1	0	0	-1	-1	1	-1	-1
502	0	-1	1	0	-1	-1	1	-1	-1
503	0	0	1	0	-1	-1	1	-1	-1
504	0	1	1	0	-1	-1	1	-1	-1
507	0	1	-1	1	-1	-1	1	-1	-1
509	0	0	0	1	-1	-1	1	-1	-1
510	0	1	0	1	-1	-1	1	-1	-1
511	0	-1	1	1	-1	-1	1	-1	-1
512	0	0	1	1	-1	-1	1	-1	-1
513	0	1	1	1	-1	-1	1	-1	-1
516	0	1	-1	-1	0	-1	1	-1	-1
518	0	0	0	-1	0	-1	1	-1	-1
520	0	-1	1	-1	0	-1	1	-1	-1
521	0	0	1	-1	0	-1	1	-1	-1
525	0	1	-1	0	0	-1	1	-1	-1
527	0	0	0	0	0	-1	1	-1	-1
528	0	1	0	0	0	-1	1	-1	-1
529	0	-1	1	0	0	-1	1	-1	-1
530	0	0	1	0	0	-1	1	-1	-1
531	0	1	1	0	0	-1	1	-1	-1
534	0	1	-1	1	0	-1	1	-1	-1
536	0	0	0	1	0	-1	1	-1	-1
537	0	1	0	1	0	-1	1	-1	-1
538	0	-1	1	1	0	-1	1	-1	-1
539	0	0	1	1	0	-1	1	-1	-1
540	0	1	1	1	0	-1	1	-1	-1
544	0	-1	0	-1	1	-1	1	-1	-1
545	0	0	0	-1	1	-1	1	-1	-1
547	0	-1	1	-1	1	-1	1	-1	-1
548	0	0	1	-1	1	-1	1	-1	-1
552	0	1	-1	0	1	-1	1	-1	-1
553	0	-1	0	0	1	-1	1	-1	-1
554	0	0	0	0	1	-1	1	-1	-1
555	0	1	0	0	1	-1	1	-1	-1
556	0	-1	1	0	1	-1	1	-1	-1
557	0	0	1	0	1	-1	1	-1	-1
558	0	1	1	0	1	-1	1	-1	-1
561	0	1	-1	1	1	-1	1	-1	-1
562	0	-1	0	1	1	-1	1	-1	-1
563	0	0	0	1	1	-1	1	-1	-1
564	0	1	0	1	1	-1	1	-1	-1
565	0	-1	1	1	1	-1	1	-1	-1
566	0	0	1	1	1	-1	1	-1	-1
567	0	1	1	1	1	-1	1	-1	-1
570	0	1	-1	-1	-1	0	1	-1	-1
572	0	0	0	-1	-1	0	1	-1	-1
573	0	1	0	-1	-1	0	1	-1	-1
574	0	-1	1	-1	-1	0	1	-1	-1
575	0	0	1	-1	-1	0	1	-1	-1
579	0	1	-1	0	-1	0	1	-1	-1
581	0	0	0	0	-1	0	1	-1	-1
582	0	1	0	0	-1	0	1	-1	-1
583	0	-1	1	0	-1	0	1	-1	-1
584	0	0	1	0	-1	0	1	-1	-1
585	0	1	1	0	-1	0	1	-1	-1
588	0	1	-1	1	-1	0	1	-1	-1
590	0	0	0	1	-1	0	1	-1	-1
591	0	1	0	1	-1	0	1	-1	-1
592	0	-1	1	1	-1	0	1	-1	-1
593	0	0	1	1	-1	0	1	-1	-1
594	0	1	1	1	-1	0	1	-1	-1
597	0	1	-1	-1	0	0	1	-1	-1
599	0	0	0	-1	0	0	1	-1	-1
601	0	-1	1	-1	0	0	1	-1	-1
602	0	0	1	-1	0	0	1	-1	-1
606	0	1	-1	0	0	0	1	-1	-1
608	0	0	0	0	0	0	1	-1	-1
609	0	1	0	0	0	0	1	-1	-1
610	0	-1	1	0	0	0	1	-1	-1
611	0	0	1	0	0	0	1	-1	-1
612	0	1	1	0	0	0	1	-1	-1
615	0	1	-1	1	0	0	1	-1	-1
617	0	0	0	1	0	0	1	-1	-1
618	0	1	0	1	0	0	1	-1	-1
619	0	-1	1	1	0	0	1	-1	-1
620	0	0	1	1	0	0	1	-1	-1
621	0	1	1	1	0	0	1	-1	-1
625	0	-1	0	-1	1	0	1	-1	-1
626	0	0	0	-1	1	0	1	-1	-1
628	0	-1	1	-1	1	0	1	-1	-1
629	0	0	1	-1	1	0	1	-1	-1
633	0	1	-1	0	1	0	1	-1	-1
634	0	-1	0	0	1	0	1	-1	-1
635	0	0	0	0	1	0	1	-1	-1
636	0	1	0	0	1	0	1	-1	-1
637	0	-1	1	0	1	0	1	-1	-1
638	0	0	1	0	1	0	1	-1	-1
639	0	1	1	0	1	0	1	-1	-1
642	0	1	-1	1	1	0	1	-1	-1
643	0	-1	0	1	1	0	1	-1	-1
644	0	0	0	1	1	0	1	-1	-1
645	0	1	0	1	1	0	1	-1	-1
646	0	-1	1	1	1	0	1	-1	-1
647	0	0	1	1	1	0	1	-1	-1
648	0	1	1	1	1	0	1	-1	-1
730	0	-1	-1	-1	-1	-1	-1	0	-1
731	0	0	-1	-1	-1	-1	-1	0	-1
733	0	-1	0	-1	-1	-1	-1	0	-1
734	0	0	0	-1	-1	-1	-1	0	-1
736	0	-1	1	-1	-1	-1	-1	0	-1
737	0	0	1	-1	-1	-1	-1	0	-1
739	0	-1	-1	0	-1	-1	-1	0	-1
740	0	0	-1	0	-1	-1	-1	0	-1
741	0	1	-1	0	-1	-1	-1	0	-1
742	0	-1	0	0	-1	-1	-1	0	-1
743	0	0	0	0	-1	-1	-1	0	-1
744	0	1	0	0	-1	-1	-1	0	-1
745	0	-1	1	0	-1	-1	-1	0	-1
746	0	0	1	0	-1	-1	-1	0	-1
747	0	1	1	0	-1	-1	-1	0	-1
748	0	-1	-1	1	-1	-1	-1	0	-1
749	0	0	-1	1	-1	-1	-1	0	-1
750	0	1	-1	1	-1	-1	-1	0	-1
751	0	-1	0	1	-1	-1	-1	0	-1
752	0	0	0	1	-1	-1	-1	0	-1
753	0	1	0	1	-1	-1	-1	0	-1
754	0	-1	1	1	-1	-1	-1	0	-1
755	0	0	1	1	-1	-1	-1	0	-1
756	0	1	1	1	-1	-1	-1	0	-1
757	0	-1	-1	-1	0	-1	-1	0	-1
758	0	0	-1	-1	0	-1	-1	0	-1
760	0	-1	0	-1	0	-1	-1	0	-1
761	0	0	0	-1	0	-1	-1	0	-1
763	0	-1	1	-1	0	-1	-1	0	-1
764	0	0	1	-1	0	-1	-1	0	-1
766	0	-1	-1	0	0	-1	-1	0	-1
767	0	0	-1	0	0	-1	-1	0	-1
768	0	1	-1	0	0	-1	-1	0	-1
769	0	-1	0	0	0	-1	-1	0	-1
770	0	0	0	0	0	-1	-1	0	-1
771	0	1	0	0	0	-1	-1	0	-1
772	0	-1	1	0	0	-1	-1	0	-1
773	0	0	1	0	0	-1	-1	0	-1
774	0	1	1	0	0	-1	-1	0	-1
775	0	-1	-1	1	0	-1	-1	0	-1
776	0	0	-1	1	0	-1	-1	0	-1
777	0	1	-1	1	0	-1	-1	0	-1
778	0	-1	0	1	0	-1	-1	0	-1
779	0	0	0	1	0	-1	-1	0	-1
780	0	1	0	1	0	-1	-1	0	-1
781	0	-1	1	1	0	-1	-1	0	-1
782	0	0	1	1	0	-1	-1	0	-1
783	0	1	1	1	0	-1	-1	0	-1
784	0	-1	-1	-1	1	-1	-1	0	-1
785	0	0	-1	-1	1	-1	-1	0	-1
787	0	-1	0	-1	1	-1	-1	0	-1
788	0	0	0	-1	1	-1	-1	0	-1
790	0	-1	1	-1	1	-1	-1	0	-1
791	0	0	1	-1	1	-1	-1	0	-1
793	0	-1	-1	0	1	-1	-1	0	-1
794	0	0	-1	0	1	-1	-1	0	-1
795	0	1	-1	0	1	-1	-1	0	-1
796	0	-1	0	0	1	-1	-1	0	-1
797	0	0	0	0	1	-1	-1	0	-1
798	0	1	0	0	1	-1	-1	0	-1
799	0	-1	1	0	1	-1	-1	0	-1
800	0	0	1	0	1	-1	-1	0	-1
801	0	1	1	0	1	-1	-1	0	-1
802	0	-1	-1	1	1	-1	-1	0	-1
803	0	0	-1	1	1	-1	-1	0	-1
804	0	1	-1	1	1	-1	-1	0	-1
805	0	-1	0	1	1	-1	-1	0	-1
806	0	0	0	1	1	-1	-1	0	-1
807	0	1	0	1	1	-1	-1	0	-1
808	0	-1	1	1	1	-1	-1	0	-1
809	0	0	1	1	1	-1	-1	0	-1
810	0	1	1	1	1	-1	-1	0	-1
811	0	-1	-1	-1	-1	0	-1	0	-1
812	0	0	-1	-1	-1	0	-1	0	-1
814	0	-1	0	-1	-1	0	-1	0	-1
815	0	0	0	-1	-1	0	-1	0	-1
817	0	-1	1	-1	-1	0	-1	0	-1
818	0	0	1	-1	-1	0	-1	0	-1
820	0	-1	-1	0	-1	0	-1	0	-1
821	0	0	-1	0	-1	0	-1	0	-1
822	0	1	-1	0	-1	0	-1	0	-1
823	0	-1	0	0	-1	0	-1	0	-1
824	0	0	0	0	-1	0	-1	0	-1
825	0	1	0	0	-1	0	-1	0	-1
826	0	-1	1	0	-1	0	-1	0	-1
827	0	0	1	0	-1	0	-1	0	-1
828	0	1	1	0	-1	0	-1	0	-1
829	0	-1	-1	1	-1	0	-1	0	-1
830	0	0	-1	1	-1	0	-1	0	-1
831	0	1	-1	1	-1	0	-1	0	-1
832	0	-1	0	1	-1	0	-1	0	-1
833	0	0	0	1	-1	0	-1	0	-1
834	0	1	0	1	-1	0	-1	0	-1
835	0	-1	1	1	-1	0	-1	0	-1
836	0	0	1	1	-1	0	-1	0	-1
837	0	1	1	1	-1	0	-1	0	-1
838	0	-1	-1	-1	0	0	-1	0	-1
839	0	0	-1	-1	0	0	-1	0	-1
841	0	-1	0	-1	0	0	-1	0	-1
842	0	0	0	-1	0	0	-1	0	-1
844	0	-1	1	-1	0	0	-1	0	-1
845	0	0	1	-1	0	0	-1	0	-1
847	0	-1	-1	0	0	0	-1	0	-1
848	0	0	-1	0	0	0	-1	0	-1
849	0	1	-1	0	0	0	-1	0	-1
850	0	-1	0	0	0	0	-1	0	-1
851	0	0	0	0	0	0	-1	0	-1
852	0	1	0	0	0	0	-1	0	-1
853	0	-1	1	0	0	0	-1	0	-1
854	0	0	1	0	0	0	-1	0	-1
855	0	1	1	0	0	0	-1	0	-1
856	0	-1	-1	1	0	0	-1	0	-1
857	0	0	-1	1	0	0	-1	0	-1
858	0	1	-1	1	0	0	-1	0	-1
859	0	-1	0	1	0	0	-1	0	-1
860	0	0	0	1	0	0	-1	0	-1
861	0	1	0	1	0	0	-1	0	-1
862	0	-1	1	1	0	0	-1	0	-1
863	0	0	1	1	0	0	-1	0	-1
864	0	1	1	1	0	0	-1	0	-1
865	0	-1	-1	-1	1	0	-1	0	-1
866	0	0	-1	-1	1	0	-1	0	-1
868	0	-1	0	-1	1	0	-1	0	-1
869	0	0	0	-1	1	0	-1	0	-1
871	0	-1	1	-1	1	0	-1	0	-1
872	0	0	1	-1	1	0	-1	0	-1
874	0	-1	-1	0	1	0	-1	0	-1
875	0	0	-1	0	1	0	-1	0	-1
876	0	1	-1	0	1	0	-1	0	-1
877	0	-1	0	0	1	0	-1	0	-1
878	0	0	0	0	1	0	-1	0	-1
879	0	1	0	0	1	0	-1	0	-1
880	0	-1	1	0	1	0	-1	0	-1
881	0	0	1	0	1	0	-1	0	-1
882	0	1	1	0	1	0	-1	0	-1
883	0	-1	-1	1	1	0	-1	0	-1
884	0	0	-1	1	1	0	-1	0	-1
885	0	1	-1	1	1	0	-1	0	-1
886	0	-1	0	1	1	0	-1	0	-1
887	0	0	0	1	1	0	-1	0	-1
888	0	1	0	1	1	0	-1	0	-1
889	0	-1	1	1	1	0	-1	0	-1
890	0	0	1	1	1	0	-1	0	-1
891	0	1	1	1	1	0	-1	0	-1
892	0	-1	-1	-1	-1	1	-1	0	-1
893	0	0	-1	-1	-1	1	-1	0	-1
894	0	1	-1	-1	-1	1	-1	0	-1
895	0	-1	0	-1	-1	1	-1	0	-1
896	0	0	0	-1	-1	1	-1	0	-1
897	0	1	0	-1	-1	1	-1	0	-1
898	0	-1	1	-1	-1	1	-1	0	-1
899	0	0	1	-1	-1	1	-1	0	-1
901	0	-1	-1	0	-1	1	-1	0	-1
902	0	0	-1	0	-1	1	-1	0	-1
903	0	1	-1	0	-1	1	-1	0	-1
904	0	-1	0	0	-1	1	-1	0	-1
905	0	0	0	0	-1	1	-1	0	-1
907	0	-1	1	0	-1	1	-1	0	-1
909	0	1	1	0	-1	1	-1	0	-1
910	0	-1	-1	1	-1	1	-1	0	-1
911	0	0	-1	1	-1	1	-1	0	-1
912	0	1	-1	1	-1	1	-1	0	-1
913	0	-1	0	1	-1	1	-1	0	-1
914	0	0	0	1	-1	1	-1	0	-1
915	0	1	0	1	-1	1	-1	0	-1
916	0	-1	1	1	-1	1	-1	0	-1
917	0	0	1	1	-1	1	-1	0	-1
918	0	1	1	1	-1	1	-1	0	-1
919	0	-1	-1	-1	0	1	-1	0	-1
920	0	0	-1	-1	0	1	-1	0	-1
921	0	1	-1	-1	0	1	-1	0	-1
922	0	-1	0	-1	0	1	-1	0	-1
923	0	0	0	-1	0	1	-1	0	-1
925	0	-1	1	-1	0	1	-1	0	-1
926	0	0	1	-1	0	1	-1	0	-1
928	0	-1	-1	0	0	1	-1	0	-1
929	0	0	-1	0	0	1	-1	0	-1
930	0	1	-1	0	0	1	-1	0	-1
931	0	-1	0	0	0	1	-1	0	-1
932	0	0	0	0	0	1	-1	0	-1
933	0	1	0	0	0	1	-1	0	-1
934	0	-1	1	0	0	1	-1	0	-1
935	0	0	1	0	0	1	-1	0	-1
936	0	1	1	0	0	1	-1	0	-1
937	0	-1	-1	1	0	1	-1	0	-1
938	0	0	-1	1	0	1	-1	0	-1
939	0	1	-1	1	0	1	-1	0	-1
940	0	-1	0	1	0	1	-1	0	-1
941	0	0	0	1	0	1	-1	0	-1
942	0	1	0	1	0	1	-1	0	-1
943	0	-1	1	1	0	1	-1	0	-1
944	0	0	1	1	0	1	-1	0	-1
945	0	1	1	1	0	1	-1	0	-1
946	0	-1	-1	-1	1	1	-1	0	-1
947	0	0	-1	-1	1	1	-1	0	-1
949	0	-1	0	-1	1	1	-1	0	-1
950	0	0	0	-1	1	1	-1	0	-1
952	0	-1	1	-1	1	1	-1	0	-1
953	0	0	1	-1	1	1	-1	0	-1
955	0	-1	-1	0	1	1	-1	0	-1
956	0	0	-1	0	1	1	-1	0	-1
957	0	1	-1	0	1	1	-1	0	-1
958	0	-1	0	0	1	1	-1	0	-1
959	0	0	0	0	1	1	-1	0	-1
960	0	1	0	0	1	1	-1	0	-1
961	0	-1	1	0	1	1	-1	0	-1
962	0	0	1	0	1	1	-1	0	-1
963	0	1	1	0	1	1	-1	0	-1
964	0	-1	-1	1	1	1	-1	0	-1
965	0	0	-1	1	1	1	-1	0	-1
966	0	1	-1	1	1	1	-1	0	-1
967	0	-1	0	1	1	1	-1	0	-1
968	0	0	0	1	1	1	-1	0	-1
969	0	1	0	1	1	1	-1	0	-1
970	0	-1	1	1	1	1	-1	0	-1
971	0	0	1	1	1	1	-1	0	-1
972	0	1	1	1	1	1	-1	0	-1
973	0	-1	-1	-1	-1	-1	0	0	-1
974	0	0	-1	-1	-1	-1	0	0	-1
976	0	-1	0	-1	-1	-1	0	0	-1
977	0	0	0	-1	-1	-1	0	0	-1
979	0	-1	1	-1	-1	-1	0	0	-1
980	0	0	1	-1	-1	-1	0	0	-1
982	0	-1	-1	0	-1	-1	0	0	-1
983	0	0	-1	0	-1	-1	0	0	-1
984	0	1	-1	0	-1	-1	0	0	-1
985	0	-1	0	0	-1	-1	0	0	-1
986	0	0	0	0	-1	-1	0	0	-1
[truncated: 4,563 more rows]
