# Supplementary material for: A mathematical framework for understanding the spontaneous emergence of complexity applicable to growing multicellular systems
Source: PLoS Comput Biol. 2024 Jun 5;20(6):e1011882. doi: 10.1371/journal.pcbi.1011882 (PMC11182560; doi:10.1371/journal.pcbi.1011882)
Supplement: S3 Appendix — (XLSX) [file pcbi.1011882.s003.xlsx]

## Sheet: APPENDIX E2
cell name	mother cell name	appear time	divide time	state name	PIE-1	POP-1	med-2	hlh-26	pal-1	end-1	tbx-35	ref-1	hlh-1	nhr-57	nhr-69	dpy-31	ref-2	pha-4	nob-1	tlp-1	pax-3	hnd-1	glp-1	ceh-36	nhr-67	dmd-4	irx-1	tbx-8	tbx-9	elt-1	nhr-171	vab-7	lin-39	mir-57	cwn-1	cnd-1	ceh-27	ceh-43	ceh-32	mnm-2	tbx-37	his-72	tbx-11	pes-1	nhr-68	dyf-7	contact cells
P0		1	4	p0	0	NaN	0	0	0	0	0	0	0	0	0	0	0	0	0	0	0	0	0	0	0	0	0	0	0	0	0	0	0	0	0	0	0	0	0	0	0	0	0	0	0	0
AB	P0	5	15	ab	0	NaN	0	0	0	0	0	0	0	0	0	0	0	0	0	0	0	0	0	0	0	0	0	0	0	0	0	0	0	0	0	0	0	0	0	0	0	1	0	0	0	0	P1;
P1	P0	5	17	p1	1	NaN	0	0	0	0	0	0	0	0	0	0	0	0	0	0	0	0	0	0	0	0	0	0	0	0	0	0	0	0	0	0	0	0	0	0	0	0	0	0	0	0	AB;ABa;ABp;
ABa	AB	16	26	aba	0	NaN	0	0	0	0	0	0	0	0	0	0	0	0	0	0	0	0	0	0	0	0	0	0	0	0	0	0	0	0	0	0	0	0	0	0	1	1	0	0	0	0	P1;ABp;EMS;
ABp	AB	16	26	ab	0	NaN	0	0	0	0	0	0	0	0	0	0	0	0	0	0	0	0	0	0	0	0	0	0	0	0	0	0	0	0	0	0	0	0	0	0	0	1	0	0	0	0	P1;ABa;EMS;P2;
EMS	P1	18	29	ems	0	1	1	0	0	0	0	0	0	0	0	0	0	0	0	0	0	0	0	0	0	0	0	0	0	0	0	0	0	0	0	0	0	0	0	0	0	0	0	0	0	0	ABa;ABp;P2;ABal;ABpl;ABpr;
P2	P1	18	32	p1	1	0	0	0	0	0	0	0	0	0	0	0	0	0	0	0	0	0	0	0	0	0	0	0	0	0	0	0	0	0	0	0	0	0	0	0	0	0	0	0	0	0	ABp;EMS;ABpr;E;
ABal	ABa	27	37	aba	0	NaN	0	0	0	0	0	0	0	0	0	0	0	0	0	0	0	0	0	0	0	0	0	0	0	0	0	0	0	0	0	0	0	0	0	0	1	1	0	0	0	0	EMS;ABar;ABpl;MS;
ABar	ABa	27	37	aba	0	NaN	0	0	0	0	0	0	0	0	0	0	0	0	0	0	0	0	0	0	0	0	0	0	0	0	0	0	0	0	0	0	0	0	0	0	1	1	0	0	0	0	ABal;ABpl;ABpr;MS;
ABpl	ABp	27	37	ab	0	NaN	0	0	0	0	0	0	0	0	0	0	0	0	0	0	0	0	0	0	0	0	0	0	0	0	0	0	0	0	0	0	0	0	0	0	0	1	0	0	0	0	EMS;ABal;ABar;ABpr;E;MS;C;
ABpr	ABp	27	37	ab	0	NaN	0	0	0	0	0	0	0	0	0	0	0	0	0	0	0	0	0	0	0	0	0	0	0	0	0	0	0	0	0	0	0	0	0	0	0	1	0	0	0	0	EMS;P2;ABar;ABpl;E;C;
E	EMS	30	43	e	0	0	1	0	0	1	0	0	0	1	1	1	0	1	0	0	0	0	0	0	0	0	0	0	0	0	0	0	0	0	0	0	0	0	0	0	0	0	1	0	1	0	P2;ABpl;ABpr;MS;C;P3;ABplp;ABprp;
MS	EMS	30	42	ms	0	1	1	0	0	0	1	1	1	0	0	0	1	0	0	0	0	0	0	0	0	0	0	0	0	0	0	0	0	0	0	0	0	0	0	0	0	1	0	1	0	0	ABal;ABar;ABpl;E;ABalp;ABara;ABplp;ABprp;
C	P2	33	46	c	0	1	0	0	1	0	0	1	0	0	0	0	0	0	0	0	0	0	0	0	0	0	0	0	1	0	0	0	0	0	1	0	0	0	0	0	0	1	0	0	0	0	ABpl;ABpr;E;P3;ABarp;ABplp;ABpra;ABprp;Ep;
P3	P2	33	52	p1	1	0	0	0	0	0	0	0	0	0	0	0	0	0	0	0	0	0	0	0	0	0	0	0	0	0	0	0	0	0	0	0	0	0	0	0	0	0	0	0	0	0	E;C;ABprp;Ep;Cp;
ABala	ABal	38	50	abala	0	1	0	0	0	0	0	0	0	0	0	0	0	0	0	0	0	0	0	0	0	0	0	0	0	0	0	0	0	0	0	0	0	0	1	0	1	1	1	0	0	0	ABalp;ABara;ABpla;
ABalp	ABal	38	50	abalp	0	0	0	1	0	0	0	1	0	0	0	0	0	0	0	0	0	0	0	0	0	0	0	0	0	0	0	0	0	0	0	0	0	0	0	0	1	1	0	0	0	0	MS;ABala;ABpla;MSa;
ABara	ABar	38	50	abalp	0	1	0	1	0	0	0	1	0	0	0	0	0	0	0	0	0	0	0	0	0	0	0	0	0	0	0	0	0	0	0	0	0	0	0	0	1	1	0	0	0	0	MS;ABala;ABarp;ABpra;MSa;MSp;
ABarp	ABar	38	50	abarp	0	0	0	0	0	0	0	0	0	0	0	0	0	0	0	0	0	0	0	0	0	0	0	0	1	1	1	0	0	0	0	0	0	0	0	0	1	1	0	0	0	0	C;ABara;ABpla;ABpra;Ca;
ABpla	ABpl	38	50	ab	0	1	0	0	0	0	0	0	0	0	0	0	0	0	0	0	0	0	0	0	0	0	0	0	0	0	0	0	0	0	0	0	0	0	0	0	0	1	0	0	0	0	ABala;ABalp;ABarp;ABplp;
ABplp	ABpl	38	50	abplp	0	0	0	1	0	0	0	1	0	0	0	0	0	0	0	0	0	0	0	1	0	0	0	0	0	0	0	0	0	0	0	0	0	0	0	0	0	1	0	0	0	0	E;MS;C;ABpla;Ea;MSa;Ca;
ABpra	ABpr	38	50	ab	0	1	0	0	0	0	0	0	0	0	0	0	0	0	0	0	0	0	0	0	0	0	0	0	0	0	0	0	0	0	0	0	0	0	0	0	0	1	0	0	0	0	C;ABara;ABarp;ABprp;Cp;
ABprp	ABpr	38	51	abplp	0	0	0	1	0	0	0	1	0	0	0	0	0	0	0	0	0	0	0	1	0	0	0	0	0	0	0	0	0	0	0	0	0	0	0	0	0	1	0	0	0	0	E;MS;C;P3;ABpra;Ep;MSp;Cp;
Ea	E	44	75	e	0	1	1	0	0	1	0	0	0	1	1	1	0	1	0	0	0	0	0	0	0	0	0	0	0	0	0	0	0	0	0	0	0	0	0	0	0	0	1	0	1	0	ABplp;Ep;MSp;ABplpa;ABplpp;MSap;MSpa;MSpp;ABplapp;ABplpap;
Ep	E	44	76	ep	0	0	1	0	0	1	0	0	0	1	1	1	0	1	1	0	0	0	0	0	0	0	0	0	0	0	0	0	0	0	0	0	0	0	0	0	0	0	1	0	1	0	C;P3;ABprp;Ea;D;P4;ABplpp;Cap;ABplppp;ABprpap;
MSa	MS	43	59	ms	0	1	1	0	0	0	1	1	1	0	0	0	1	0	0	0	0	0	0	0	0	0	0	0	0	0	0	0	0	0	0	0	0	0	0	0	0	1	0	1	0	0	ABalp;ABara;ABplp;MSp;ABalpa;ABalpp;ABaraa;ABplpa;
MSp	MS	43	59	ms	0	0	1	0	0	0	1	1	1	0	0	0	1	0	0	0	0	0	0	0	0	0	0	0	0	0	0	0	0	0	0	0	0	0	0	0	0	1	0	1	0	0	ABara;ABprp;Ea;MSa;Ca;ABarap;ABprpa;
Ca	C	47	65	c	0	1	0	0	1	0	0	1	0	0	0	0	0	0	0	0	0	0	0	0	0	0	0	0	1	0	0	0	0	0	1	0	0	0	0	0	0	1	0	0	0	0	ABarp;ABplp;MSp;Cp;ABarpp;ABplap;ABplpp;
Cp	C	47	65	c	0	0	0	0	1	0	0	1	0	0	0	0	0	0	0	0	0	0	0	0	0	0	0	0	1	0	0	0	0	0	1	0	0	0	0	0	0	1	0	0	0	0	P3;ABpra;ABprp;Ca;D;ABprap;ABprpp;
D	P3	53	79	d	0	1	0	0	1	0	0	1	0	0	0	0	0	0	0	0	0	1	0	0	0	0	0	0	0	0	0	0	0	0	0	0	0	0	0	0	0	0	1	0	0	0	Ep;Cp;P4;ABprpp;Cpp;ABprppp;
P4	P3	53	103	p1	1	0	0	0	0	0	0	0	0	0	0	0	0	0	0	0	0	0	0	0	0	0	0	0	0	0	0	0	0	0	0	0	0	0	0	0	0	0	0	0	0	0	Ep;D;Epl;Da;Dp;MSapp;MSppp;
ABalaa	ABala	51	70	abalaa	0	1	0	0	0	0	0	0	0	0	0	0	0	0	0	0	0	0	0	0	0	0	0	0	0	0	0	0	0	0	0	0	0	0	1	0	1	1	1	1	0	0	ABalap;ABalpa;ABaraa;
ABalap	ABala	51	70	abalap	0	0	0	0	0	0	0	0	0	0	0	0	0	0	0	0	0	0	0	0	0	0	0	0	1	1	0	0	0	0	0	0	0	1	1	0	1	1	1	0	0	0	ABalaa;ABaraa;ABarpa;ABplaa;
ABalpa	ABalp	51	69	abalpa	0	1	0	1	0	0	0	1	0	0	0	0	0	0	0	0	0	0	0	0	0	0	0	0	0	0	0	0	0	0	0	0	0	0	0	0	1	1	0	1	0	0	MSa;ABalaa;ABalpp;MSaa;
ABalpp	ABalp	51	70	abalpp	0	0	0	1	0	0	0	1	0	0	0	0	0	0	0	0	0	0	0	0	0	0	0	0	0	0	0	0	0	0	0	0	0	1	0	0	1	1	0	0	0	0	MSa;ABalpa;ABplaa;ABplpa;MSap;
ABaraa	ABara	51	69	abalpa	0	1	0	1	0	0	0	1	0	0	0	0	0	0	0	0	0	0	0	0	0	0	0	0	0	0	0	0	0	0	0	0	0	0	0	0	1	1	0	1	0	0	MSa;ABalaa;ABalap;ABarap;
ABarap	ABara	51	69	abalpp	0	0	0	1	0	0	0	1	0	0	0	0	0	0	0	0	0	0	0	0	0	0	0	0	0	0	0	0	0	0	0	0	0	1	0	0	1	1	0	0	0	0	MSp;ABaraa;ABarpa;ABpraa;MSpa;
ABarpa	ABarp	51	70	abarpa	0	1	0	0	0	0	0	0	0	0	0	0	0	0	0	0	0	0	0	0	0	0	0	0	1	1	1	0	0	0	0	0	0	0	1	0	1	1	0	0	0	0	ABalap;ABarap;ABarpp;ABplap;
ABarpp	ABarp	51	71	abarpp	0	0	0	0	0	0	0	0	0	0	0	0	0	0	0	1	0	0	0	0	0	0	0	0	1	1	1	0	0	0	0	0	0	0	0	0	1	1	1	0	0	0	Ca;ABarpa;ABplap;ABpraa;ABprap;Caa;ABplapa;ABpraaa;ABprapa;
ABplaa	ABpla	51	69	abplaa	0	1	0	0	0	0	0	0	0	0	0	0	0	0	0	0	0	0	0	0	0	0	0	0	0	0	0	0	0	0	0	0	0	0	0	0	0	1	0	1	0	0	ABalap;ABalpp;ABplap;
ABplap	ABpla	51	69	abplap	0	0	0	0	0	0	0	0	0	0	0	0	0	0	0	0	0	0	0	0	0	0	0	0	0	1	0	0	0	0	0	0	0	0	0	0	0	1	0	0	0	0	Ca;ABarpa;ABarpp;ABplaa;ABplpa;Caa;
ABplpa	ABplp	51	70	abplp	0	1	0	1	0	0	0	1	0	0	0	0	0	0	0	0	0	0	0	1	0	0	0	0	0	0	0	0	0	0	0	0	0	0	0	0	0	1	0	0	0	0	Ea;MSa;ABalpp;ABplap;ABplpp;MSap;
ABplpp	ABplp	51	70	abplp	0	0	0	1	0	0	0	1	0	0	0	0	0	0	0	0	0	0	0	1	0	0	0	0	0	0	0	0	0	0	0	0	0	0	0	0	0	1	0	0	0	0	Ea;Ep;Ca;ABplpa;Cap;
ABpraa	ABpra	51	69	abplaa	0	1	0	0	0	0	0	0	0	0	0	0	0	0	0	0	0	0	0	0	0	0	0	0	0	0	0	0	0	0	0	0	0	0	0	0	0	1	0	1	0	0	ABarap;ABarpp;ABprap;ABprpa;
ABprap	ABpra	51	69	abplap	0	0	0	0	0	0	0	0	0	0	0	0	0	0	0	0	0	0	0	0	0	0	0	0	0	1	0	0	0	0	0	0	0	0	0	0	0	1	0	0	0	0	Cp;ABarpp;ABpraa;ABprpa;ABprpp;Cpa;
ABprpa	ABprp	52	71	abplp	0	1	0	1	0	0	0	1	0	0	0	0	0	0	0	0	0	0	0	1	0	0	0	0	0	0	0	0	0	0	0	0	0	0	0	0	0	1	0	0	0	0	MSp;ABpraa;ABprap;ABprpp;MSpp;
ABprpp	ABprp	52	71	abplp	0	0	0	1	0	0	0	1	0	0	0	0	0	0	0	0	0	0	0	1	0	0	0	0	0	0	0	0	0	0	0	0	0	0	0	0	0	1	0	0	0	0	Cp;D;ABprap;ABprpa;Cpp;
Eal	Ea	76	110	eal	0	NaN	1	0	0	1	0	1	0	1	1	1	0	1	0	0	0	0	0	0	0	0	0	0	0	0	0	0	0	0	0	0	0	0	0	0	0	0	1	0	1	0	Ear;Epl;MSap;ABplpap;MSapp;MSpap;
Ear	Ea	76	110	e	0	NaN	1	0	0	1	0	0	0	1	1	1	0	1	0	0	0	0	0	0	0	0	0	0	0	0	0	0	0	0	0	0	0	0	0	0	0	0	1	0	1	0	Eal;MSpa;Caa;
Epl	Ep	77	112	epl	0	NaN	1	0	0	1	0	1	0	1	1	1	0	1	1	0	0	0	0	0	0	0	0	0	0	0	0	0	0	0	0	0	0	0	0	0	0	0	1	0	1	0	P4;Eal;Epr;Cap;ABplppp;Ealp;
Epr	Ep	77	112	ep	0	NaN	1	0	0	1	0	0	0	1	1	1	0	1	1	0	0	0	0	0	0	0	0	0	0	0	0	0	0	0	0	0	0	0	0	0	0	0	1	0	1	0	Epl;MSpp;ABprapp;ABprpap;MSppp;ABarpppp;ABprappp;
MSaa	MSa	60	79	msaa	0	1	1	0	0	0	1	1	1	0	0	0	1	1	0	0	0	0	1	0	0	0	0	0	0	0	0	0	0	0	0	0	0	0	0	0	0	1	0	1	0	0	ABalpa;MSap;MSpa;ABalaap;ABalpap;ABaraap;
MSap	MSa	60	81	msap	0	0	1	0	0	0	1	1	1	0	0	0	1	0	0	0	0	1	0	0	0	0	0	0	0	0	0	0	0	0	0	0	0	0	0	0	0	1	1	1	0	0	Ea;ABalpp;ABplpa;Eal;MSaa;MSpa;ABalppp;ABplpap;MSaap;MSpap;
MSpa	MSp	60	79	msaa	0	1	1	0	0	0	1	1	1	0	0	0	1	1	0	0	0	0	1	0	0	0	0	0	0	0	0	0	0	0	0	0	0	0	0	0	0	1	0	1	0	0	Ea;ABarap;Ear;MSaa;MSap;MSpp;ABaraap;ABarapp;
MSpp	MSp	60	81	msap	0	0	1	0	0	0	1	1	1	0	0	0	1	0	0	0	0	1	0	0	0	0	0	0	0	0	0	0	0	0	0	0	0	0	0	0	0	1	1	1	0	0	Ea;ABprpa;Epr;MSpa;ABprpap;MSpap;
Caa	Ca	66	90	caa	0	1	0	0	1	0	0	1	0	0	1	0	0	0	0	0	0	0	0	0	0	0	0	1	1	1	1	0	0	0	1	0	0	0	0	0	0	1	0	0	1	0	ABarpp;ABplap;Ear;Cap;ABarppp;ABplapp;
Cap	Ca	66	94	cap	0	0	0	0	1	0	0	1	1	0	0	0	0	0	0	0	0	1	0	0	0	0	0	0	1	0	0	1	0	0	1	0	0	0	0	0	0	1	1	0	0	0	Ep;ABplpp;Epl;Caa;Cpa;ABplppp;Caap;Cpap;
Cpa	Cp	66	89	caa	0	1	0	0	1	0	0	1	0	0	1	0	0	0	0	0	0	0	0	0	0	0	0	1	1	1	1	0	0	0	1	0	0	0	0	0	0	1	0	0	1	0	ABprap;Cap;Cpp;ABprapp;
Cpp	Cp	66	92	cap	0	0	0	0	1	0	0	1	1	0	0	0	0	0	0	0	0	1	0	0	0	0	0	0	1	0	0	1	0	0	1	0	0	0	0	0	0	1	1	0	0	0	D;ABprpp;Cpa;Da;Dp;ABprppp;Cpap;
Da	D	80	114	da	0	1	0	1	1	0	0	1	0	0	0	0	0	0	0	0	0	1	0	0	0	0	0	0	0	0	0	0	0	0	0	0	0	0	0	0	0	0	1	0	0	0	P4;Cpp;Dp;Z2;ABplppp;Cppp;ABplpppp;MSappp;
Dp	D	80	115	d	0	0	0	0	1	0	0	1	0	0	0	0	0	0	0	0	0	1	0	0	0	0	0	0	0	0	0	0	0	0	0	0	0	0	0	0	0	0	1	0	0	0	P4;Cpp;Da;Z2;ABprppp;Cppa;Cppp;ABprpppp;
Z2	P4	104	158	p1	1	NaN	0	0	0	0	0	0	0	0	0	0	0	0	0	0	0	0	0	0	0	0	0	0	0	0	0	0	0	0	0	0	0	0	0	0	0	0	0	0	0	0	Da;Dp;Z3;Dpa;Dpp;
Z3	P4	104	154	p1	1	NaN	0	0	0	0	0	0	0	0	0	0	0	0	0	0	0	0	0	0	0	0	0	0	0	0	0	0	0	0	0	0	0	0	0	0	0	0	0	0	0	0	Z2;MSpapp;
ABalaaa	ABalaa	71	94	abalaaa	0	1	0	0	0	0	0	0	0	0	0	0	1	0	0	0	0	0	0	0	0	0	0	0	0	0	0	0	0	0	0	0	0	0	1	0	1	1	1	1	0	0	ABalaap;ABalapa;ABalpaa;ABaraaa;ABalpaaa;
ABalaap	ABalaa	71	95	abalaap	0	0	0	0	0	0	0	1	0	0	0	0	0	0	0	0	0	0	0	0	0	0	0	0	0	0	0	0	0	0	0	0	0	0	1	0	1	1	1	1	0	0	MSaa;ABalaaa;ABalapp;ABalpaa;MSaaa;
ABalapa	ABalap	71	93	abalapa	0	1	0	0	0	0	0	0	0	0	0	0	1	0	0	0	0	0	0	0	0	0	0	0	1	1	0	0	0	0	0	0	0	1	1	0	1	1	1	0	0	0	ABalaaa;ABalapp;ABaraaa;ABarpaa;ABplaaa;
ABalapp	ABalap	71	94	abalap	0	0	0	0	0	0	0	0	0	0	0	0	0	0	0	0	0	0	0	0	0	0	0	0	1	1	0	0	0	0	0	0	0	1	1	0	1	1	1	0	0	0	ABalaap;ABalapa;ABplaap;
ABalpaa	ABalpa	70	92	abalpa	0	1	0	1	0	0	0	1	0	0	0	0	0	0	0	0	0	0	0	0	0	0	0	0	0	0	0	0	0	0	0	0	0	0	0	0	1	1	0	1	0	0	ABalaaa;ABalaap;ABalpap;ABalppa;
ABalpap	ABalpa	70	91	abalpap	0	0	0	1	0	0	0	1	0	0	0	0	0	0	0	0	0	0	0	0	0	0	0	0	0	0	0	0	0	0	0	0	1	0	0	0	1	1	0	1	0	0	MSaa;ABalpaa;ABalppa;ABalppp;MSaaa;
ABalppa	ABalpp	71	94	abalpp	0	1	0	1	0	0	0	1	0	0	0	0	0	0	0	0	0	0	0	0	0	0	0	0	0	0	0	0	0	0	0	0	0	1	0	0	1	1	0	0	0	0	ABalpaa;ABalpap;ABalppp;ABplaap;ABplaapa;
ABalppp	ABalpp	71	92	abalppp	0	0	0	1	0	0	0	1	0	0	0	0	0	0	0	0	0	0	0	0	0	0	0	0	0	0	0	0	0	0	0	0	0	1	0	0	1	1	1	0	0	0	MSap;ABalpap;ABalppa;ABplpaa;MSapa;
ABaraaa	ABaraa	70	92	abalpa	0	1	0	1	0	0	0	1	0	0	0	0	0	0	0	0	0	0	0	0	0	0	0	0	0	0	0	0	0	0	0	0	0	0	0	0	1	1	0	1	0	0	ABalaaa;ABalapa;ABaraap;ABarapa;
ABaraap	ABaraa	70	92	abalpap	0	0	0	1	0	0	0	1	0	0	0	0	0	0	0	0	0	0	0	0	0	0	0	0	0	0	0	0	0	0	0	0	1	0	0	0	1	1	0	1	0	0	MSaa;MSpa;ABaraaa;ABarapa;MSpaa;
ABarapa	ABarap	70	92	abalpp	0	1	0	1	0	0	0	1	0	0	0	0	0	0	0	0	0	0	0	0	0	0	0	0	0	0	0	0	0	0	0	0	0	1	0	0	1	1	0	0	0	0	ABaraaa;ABaraap;ABarapp;ABarpaa;ABarpap;ABpraaa;
ABarapp	ABarap	70	93	abarapp	0	0	0	1	0	0	0	1	0	0	0	0	0	0	0	0	0	0	0	0	0	0	0	0	0	0	0	0	0	0	0	1	0	1	0	0	1	1	0	0	0	0	MSpa;ABarapa;ABpraap;MSpaa;MSppa;
ABarpaa	ABarpa	71	92	abarpaa	0	1	0	0	0	0	0	0	0	0	0	0	0	0	0	0	0	0	0	0	0	0	0	0	1	1	1	0	0	0	0	0	0	0	1	0	1	1	0	0	1	0	ABalapa;ABarapa;ABarpap;ABarppa;
ABarpap	ABarpa	71	92	abarpap	0	0	0	0	0	0	0	1	0	0	0	0	0	0	0	0	0	0	1	0	0	0	0	0	1	1	1	0	0	0	0	0	0	0	1	0	1	1	1	0	0	0	ABarapa;ABarpaa;ABarppa;ABplapa;ABpraaa;
ABarppa	ABarpp	72	93	abarpp	0	1	0	0	0	0	0	0	0	0	0	0	0	0	0	1	0	0	0	0	0	0	0	0	1	1	1	0	0	0	0	0	0	0	0	0	1	1	1	0	0	0	ABarpaa;ABarpap;ABarppp;ABplapa;ABpraaa;Caaa;ABarpaap;ABplapap;
ABarppp	ABarpp	72	94	abarpp	0	0	0	0	0	0	0	0	0	0	0	0	0	0	0	1	0	0	0	0	0	0	0	0	1	1	1	0	0	0	0	0	0	0	0	0	1	1	1	0	0	0	Caa;ABarppa;ABprapa;Caaa;ABpraapp;
ABplaaa	ABplaa	70	92	abplaaa	0	1	0	0	0	0	0	1	0	0	0	0	0	0	0	0	0	0	1	0	0	0	0	0	0	0	0	0	0	0	0	0	0	0	0	0	0	1	0	1	0	0	ABalapa;ABplaap;ABplapa;
ABplaap	ABplaa	70	91	abplaap	0	0	0	0	0	0	0	0	0	0	0	0	0	0	0	0	0	0	0	0	0	0	0	0	0	0	0	0	0	0	0	0	0	0	0	0	0	1	1	1	0	0	ABalapp;ABalppa;ABplaaa;ABplapa;ABplapp;
ABplapa	ABplap	70	91	abplapa	0	1	0	0	0	0	0	0	0	0	0	0	0	0	0	0	0	0	0	0	0	0	1	0	0	1	0	0	0	0	0	0	0	0	0	0	0	1	0	0	0	0	ABarpp;ABarpap;ABarppa;ABplaaa;ABplaap;ABplapp;
ABplapp	ABplap	70	92	abplapp	0	0	0	0	0	0	0	0	0	0	0	0	0	0	1	0	1	0	0	0	0	0	0	0	0	1	0	0	0	0	0	0	0	0	0	0	0	1	1	0	0	0	Ea;Caa;ABplaap;ABplapa;ABplpaa;ABplppa;
ABplpaa	ABplpa	71	93	abplpaa	0	1	0	1	0	0	0	1	0	0	0	0	0	0	0	0	0	0	0	1	0	0	0	0	0	0	0	0	0	0	0	1	0	0	0	0	0	1	0	1	0	0	ABalppp;ABplapp;ABplpap;ABplppa;
ABplpap	ABplpa	71	92	abplpap	0	0	0	1	0	0	0	1	0	0	0	0	0	0	0	0	0	0	0	1	0	0	0	0	0	0	0	0	0	0	0	0	1	0	0	0	0	1	1	0	0	0	Ea;Eal;MSap;ABplpaa;ABplppa;ABplppp;MSapp;
ABplppa	ABplpp	71	94	abplppa	0	1	0	1	0	0	0	1	0	0	0	0	0	0	0	0	0	0	0	1	0	0	1	0	0	0	0	0	0	0	0	0	0	0	0	0	0	1	0	0	0	0	ABplapp;ABplpaa;ABplpap;ABplppp;ABplappp;
ABplppp	ABplpp	71	93	abplppp	0	0	0	1	0	0	0	1	0	0	0	0	0	0	0	0	0	0	0	1	0	0	0	0	0	0	0	0	0	0	0	0	0	0	0	0	0	1	1	0	0	0	Ep;Epl;Cap;Da;ABplpap;ABplppa;
ABpraaa	ABpraa	70	93	abplaa	0	1	0	0	0	0	0	0	0	0	0	0	0	0	0	0	0	0	0	0	0	0	0	0	0	0	0	0	0	0	0	0	0	0	0	0	0	1	0	1	0	0	ABarpp;ABarapa;ABarpap;ABarppa;ABpraap;
ABpraap	ABpraa	70	91	abplaap	0	0	0	0	0	0	0	0	0	0	0	0	0	0	0	0	0	0	0	0	0	0	0	0	0	0	0	0	0	0	0	0	0	0	0	0	0	1	1	1	0	0	ABarapp;ABpraaa;ABprapa;ABprpaa;
ABprapa	ABprap	70	92	abplapa	0	1	0	0	0	0	0	0	0	0	0	0	0	0	0	0	0	0	0	0	0	0	1	0	0	1	0	0	0	0	0	0	0	0	0	0	0	1	0	0	0	0	ABarpp;ABarppp;ABpraap;ABprapp;Cpaa;
ABprapp	ABprap	70	92	abplapp	0	0	0	0	0	0	0	0	0	0	0	0	0	0	1	0	1	0	0	0	0	0	0	0	0	1	0	0	0	0	0	0	0	0	0	0	0	1	1	0	0	0	Epr;Cpa;ABprapa;ABprpaa;ABprppa;Cpaa;
ABprpaa	ABprpa	72	94	abplpaa	0	1	0	1	0	0	0	1	0	0	0	0	0	0	0	0	0	0	0	1	0	0	0	0	0	0	0	0	0	0	0	1	0	0	0	0	0	1	0	1	0	0	ABpraap;ABprapp;ABprpap;MSppa;ABpraapp;
ABprpap	ABprpa	72	94	abplpap	0	0	0	1	0	0	0	1	0	0	0	0	0	0	0	0	0	0	0	1	0	0	0	0	0	0	0	0	0	0	0	0	1	0	0	0	0	1	1	0	0	0	Ep;Epr;MSpp;ABprpaa;ABprppa;ABprppp;MSppp;
ABprppa	ABprpp	72	95	abplppa	0	1	0	1	0	0	0	1	0	0	0	0	0	0	0	0	0	0	0	1	0	0	1	0	0	0	0	0	0	0	0	0	0	0	0	0	0	1	0	0	0	0	ABprapp;ABprpap;ABprppp;ABprappa;
ABprppp	ABprpp	72	94	abplppp	0	0	0	1	0	0	0	1	0	0	0	0	0	0	0	0	0	0	0	1	0	0	0	0	0	0	0	0	0	0	0	0	0	0	0	0	0	1	1	0	0	0	D;Cpp;Dp;ABprpap;ABprppa;
Eala	Eal	111	167	eal	0	1	1	0	0	1	0	1	0	1	1	1	0	1	0	0	0	0	0	0	0	0	0	0	0	0	0	0	0	0	0	0	0	0	0	0	0	0	1	0	1	0	Ealp;Eara;MSapap;MSaaapp;
Ealp	Eal	111	168	eal	0	0	1	0	0	1	0	1	0	1	1	1	0	1	0	0	0	0	0	0	0	0	0	0	0	0	0	0	0	0	0	0	0	0	0	0	0	0	1	0	1	0	Epl;Eala;Earp;Epla;MSappp;
Eara	Ear	111	169	e	0	1	1	0	0	1	0	0	0	1	1	1	0	1	0	0	0	0	0	0	0	0	0	0	0	0	0	0	0	0	0	0	0	0	0	0	0	0	1	0	1	0	Eala;Earp;ABalapppp;MSpaapp;
Earp	Ear	111	171	e	0	0	1	0	0	1	0	0	0	1	1	1	0	1	0	0	0	0	0	0	0	0	0	0	0	0	0	0	0	0	0	0	0	0	0	0	0	0	1	0	1	0	Ealp;Eara;Epra;
Epla	Epl	113	170	epl	0	1	1	0	0	1	0	1	0	1	1	1	0	1	1	0	0	0	0	0	0	0	0	0	0	0	0	0	0	0	0	0	0	0	0	0	0	0	1	0	1	0	Ealp;Eplp;Epra;ABarppaap;ABarppapa;
Eplp	Epl	113	175	epl	0	0	1	0	0	1	0	1	0	1	1	1	0	1	1	0	0	0	0	0	0	0	0	0	0	0	0	0	0	0	0	0	0	0	0	0	0	0	1	0	1	0	Epla;Eprp;Capp;Dap;Caaap;
Epra	Epr	113	172	ep	0	1	1	0	0	1	0	0	0	1	1	1	0	1	1	0	0	0	0	0	0	0	0	0	0	0	0	0	0	0	0	0	0	0	0	0	0	0	1	0	1	0	Earp;Epla;Eprp;ABarpppp;MSpppp;ABarppppa;
Eprp	Epr	113	176	ep	0	0	1	0	0	1	0	0	0	1	1	1	0	1	1	0	0	0	0	0	0	0	0	0	0	0	0	0	0	0	0	0	0	0	0	0	0	0	1	0	1	0	Eplp;Epra;Dpp;ABprappp;Cpaap;Cpppa;ABarppppp;
MSaaa	MSaa	80	103	msaa	0	1	1	0	0	0	1	1	1	0	0	0	1	1	0	0	0	0	1	0	0	0	0	0	0	0	0	0	0	0	0	0	0	0	0	0	0	1	0	1	0	0	ABalaap;ABalpap;MSaap;ABalpapp;
MSaap	MSaa	80	103	msaap	0	0	1	0	0	0	1	1	1	0	0	0	1	1	0	0	0	0	1	1	0	0	0	0	0	0	0	0	0	0	0	0	0	0	0	0	0	1	0	1	0	0	MSap;MSaaa;MSapa;MSpaa;MSpap;
MSapa	MSap	82	106	msapa	0	1	1	0	0	0	1	1	1	0	0	0	1	0	0	0	0	1	0	0	0	0	1	0	0	0	0	0	0	0	0	0	0	0	0	0	0	1	1	1	0	0	ABalppp;MSaap;MSapp;ABalpapp;ABalpppp;ABplpapa;MSaapa;MSaapp;
MSapp	MSap	82	106	msap	0	0	1	0	0	0	1	1	1	0	0	0	1	0	0	0	0	1	0	0	0	0	0	0	0	0	0	0	0	0	0	0	0	0	0	0	0	1	1	1	0	0	P4;Eal;ABplpap;MSapa;ABplpapp;MSaapp;
MSpaa	MSpa	80	103	msaa	0	1	1	0	0	0	1	1	1	0	0	0	1	1	0	0	0	0	1	0	0	0	0	0	0	0	0	0	0	0	0	0	0	0	0	0	0	1	0	1	0	0	ABaraap;ABarapp;MSaap;MSpap;ABaraapp;
MSpap	MSpa	80	103	msaap	0	0	1	0	0	0	1	1	1	0	0	0	1	1	0	0	0	0	1	1	0	0	0	0	0	0	0	0	0	0	0	0	0	0	0	0	0	1	0	1	0	0	Eal;MSap;MSpp;MSaap;MSpaa;MSppp;
MSppa	MSpp	82	106	msapa	0	1	1	0	0	0	1	1	1	0	0	0	1	0	0	0	0	1	0	0	0	0	1	0	0	0	0	0	0	0	0	0	0	0	0	0	0	1	1	1	0	0	ABarapp;ABprpaa;MSppp;ABarappp;ABprpapa;MSpapa;
MSppp	MSpp	82	106	msap	0	0	1	0	0	0	1	1	1	0	0	0	1	0	0	0	0	1	0	0	0	0	0	0	0	0	0	0	0	0	0	0	0	0	0	0	0	1	1	1	0	0	P4;Epr;ABprpap;MSpap;MSppa;ABprpapp;MSpapp;
Caaa	Caa	91	119	caaa	0	1	0	0	1	0	0	1	0	1	1	0	0	0	0	0	0	0	0	0	0	0	0	1	1	1	1	0	0	0	1	0	0	0	0	0	0	1	0	0	1	0	ABarppa;ABarppp;Caap;ABarppap;ABarpppp;ABplapap;ABplappp;
Caap	Caa	91	125	caap	0	0	0	0	1	0	0	1	0	0	1	0	0	0	0	1	0	0	0	0	0	0	0	1	1	1	1	1	0	0	1	0	0	0	0	0	0	1	1	0	1	0	Cap;Caaa;Capa;Capp;Cpap;Caaap;Cpapp;
Capa	Cap	95	136	cap	0	1	0	0	1	0	0	1	1	0	0	0	0	0	0	0	0	1	0	0	0	0	0	0	1	0	0	1	0	0	1	0	0	0	0	0	0	1	1	0	0	0	Caap;Capp;Dap;ABplappp;ABplpppp;Cappp;ABplppppp;
Capp	Cap	95	130	capp	0	0	0	0	1	0	0	1	1	0	0	0	0	0	0	1	0	1	0	0	0	0	0	0	1	0	0	1	0	0	1	0	0	0	0	0	0	1	1	0	0	0	Eplp;Caap;Capa;Cpap;Cppp;ABplpppp;Caapp;ABplapppp;
Cpaa	Cpa	90	117	caa	0	1	0	0	1	0	0	1	0	0	1	0	0	0	0	0	0	0	0	0	0	0	0	1	1	1	1	0	0	0	1	0	0	0	0	0	0	1	0	0	1	0	ABprapa;ABprapp;Cpap;ABarpppp;ABprapap;ABprappp;
Cpap	Cpa	90	118	caap	0	0	0	0	1	0	0	1	0	0	1	0	0	0	0	1	0	0	0	0	0	0	0	1	1	1	1	1	0	0	1	0	0	0	0	0	0	1	1	0	1	0	Cap;Cpp;Caap;Capp;Cpaa;Cppa;Cppp;
Cppa	Cpp	93	134	cap	0	1	0	0	1	0	0	1	1	0	0	0	0	0	0	0	0	1	0	0	0	0	0	0	1	0	0	1	0	0	1	0	0	0	0	0	0	1	1	0	0	0	Dp;Cpap;Cppp;Dpp;ABprappp;ABprpppp;Cpppp;ABprapppp;ABprppppp;
Cppp	Cpp	93	127	capp	0	0	0	0	1	0	0	1	1	0	0	0	0	0	0	1	0	1	0	0	0	0	0	0	1	0	0	1	0	0	1	0	0	0	0	0	0	1	1	0	0	0	Da;Dp;Capp;Cpap;Cppa;Dpp;Cpapp;
Daa	Da	115	152	da	0	1	0	1	1	0	0	1	0	0	0	0	0	0	0	0	0	1	0	0	0	0	0	0	0	0	0	0	0	0	0	0	0	0	0	0	0	0	1	0	0	0	Dap;ABplpppp;ABplppppp;MSaappp;
Dap	Da	115	148	da	0	0	0	1	1	0	0	1	0	0	0	0	0	0	0	0	0	1	0	0	0	0	0	0	0	0	0	0	0	0	0	0	0	0	0	0	0	0	1	0	0	0	Eplp;Capa;Daa;Dpp;Capaa;Cappa;ABplppppp;
Dpa	Dp	116	153	d	0	1	0	0	1	0	0	1	0	0	0	0	0	0	0	0	0	1	0	0	0	0	0	0	0	0	0	0	0	0	0	0	0	0	0	0	0	0	1	0	0	0	Z2;Dpp;ABprpppp;ABprpappp;
Dpp	Dp	116	149	d	0	0	0	0	1	0	0	1	0	0	0	0	0	0	0	0	0	1	0	0	0	0	0	0	0	0	0	0	0	0	0	0	0	0	0	0	0	0	1	0	0	0	Z2;Eprp;Cppa;Cppp;Dap;Dpa;Cppaa;
ABalaaaa	ABalaaa	95	126	abalaaa	0	1	0	0	0	0	0	0	0	0	0	0	1	0	0	0	0	0	0	0	0	0	0	0	0	0	0	0	0	0	0	0	0	0	1	0	1	1	1	1	0	0	ABalaaap;ABalpaaa;ABaraaaa;ABalaaapa;ABalpaapa;
ABalaaap	ABalaaa	95	123	abalaaap	0	0	0	0	0	0	0	1	0	0	0	0	1	0	0	0	0	0	0	0	0	0	0	0	0	0	0	0	0	0	0	0	0	0	1	0	1	1	1	1	0	0	ABalaaaa;ABalaapa;ABalapaa;
ABalaapa	ABalaap	96	127	abalaap	0	1	0	0	0	0	0	1	0	0	0	0	0	0	0	0	0	0	0	0	0	0	0	0	0	0	0	0	0	0	0	0	0	0	1	0	1	1	1	1	0	0	ABalaaap;ABalaapp;ABalaappa;ABaraaapa;
ABalaapp	ABalaap	96	124	abalaap	0	0	0	0	0	0	0	1	0	0	0	0	0	0	0	0	0	0	0	0	0	0	0	0	0	0	0	0	0	0	0	0	0	0	1	0	1	1	1	1	0	0	ABalaapa;ABalappa;ABalappp;MSpaaa;
ABalapaa	ABalapa	94	123	abalapa	0	1	0	0	0	0	0	0	0	0	0	0	1	0	0	0	0	0	0	0	0	0	0	0	1	1	0	0	0	0	0	0	0	1	1	0	1	1	1	0	0	0	ABalaaap;ABalapap;ABplaaaa;ABalapapa;ABplaaaaa;
ABalapap	ABalapa	94	121	abalapa	0	0	0	0	0	0	0	0	0	0	0	0	1	0	0	0	0	0	0	0	0	0	0	0	1	1	0	0	0	0	0	0	0	1	1	0	1	1	1	0	0	0	ABalapaa;ABalappa;ABarpaaa;ABplaaap;
ABalappa	ABalapp	95	126	abalap	0	1	0	0	0	0	0	0	0	0	0	0	0	0	0	0	0	0	0	0	0	0	0	0	1	1	0	0	0	0	0	0	0	1	1	0	1	1	1	0	0	0	ABalaapp;ABalapap;ABalappp;ABalapppa;
ABalappp	ABalapp	95	122	abalap	0	0	0	0	0	0	0	0	0	0	0	0	0	0	0	0	0	0	0	0	0	0	0	0	1	1	0	0	0	0	0	0	0	1	1	0	1	1	1	0	0	0	ABalaapp;ABalappa;
ABalpaaa	ABalpaa	93	124	abalpa	0	1	0	1	0	0	0	1	0	0	0	0	0	0	0	0	0	0	0	0	0	0	0	0	0	0	0	0	0	0	0	0	0	0	0	0	1	1	0	1	0	0	ABalaaa;ABalaaaa;ABalpaap;ABalpapa;ABalpapaa;
ABalpaap	ABalpaa	93	119	abalpa	0	0	0	1	0	0	0	1	0	0	0	0	0	0	0	0	0	0	0	0	0	0	0	0	0	0	0	0	0	0	0	0	0	0	0	0	1	1	0	1	0	0	ABalpaaa;ABalppaa;
ABalpapa	ABalpap	92	119	abalpap	0	1	0	1	0	0	0	1	0	0	0	0	0	0	0	0	0	0	0	0	0	0	0	0	0	0	0	0	0	0	0	0	1	0	0	0	1	1	0	1	0	0	ABalpaaa;ABalpapp;MSaaaa;ABalpappa;
ABalpapp	ABalpap	92	117	abalpap	0	0	0	1	0	0	0	1	0	0	0	0	0	0	0	0	0	0	0	0	0	0	0	0	0	0	0	0	0	0	0	0	1	0	0	0	1	1	0	1	0	0	MSaaa;MSapa;ABalpapa;ABalppap;ABalpppa;MSaaap;MSapaa;
ABalppaa	ABalppa	95	127	abalppaa	0	1	0	1	0	0	0	1	0	0	0	1	0	0	0	0	0	0	0	0	0	0	0	0	0	0	0	0	0	0	0	0	0	1	0	0	1	1	0	0	0	0	ABalpaap;ABalppap;ABalpaapp;ABalppapa;
ABalppap	ABalppa	95	122	abarapp	0	0	0	1	0	0	0	1	0	0	0	0	0	0	0	0	0	0	0	0	0	0	0	0	0	0	0	0	0	0	0	1	0	1	0	0	1	1	0	0	0	0	ABalpapp;ABalppaa;ABalpppa;ABplpaaa;ABalpappa;
ABalpppa	ABalppp	93	121	abalppp	0	1	0	1	0	0	0	1	0	0	0	0	0	0	0	0	0	0	0	0	0	0	0	0	0	0	0	0	0	0	0	0	0	1	0	0	1	1	1	0	0	0	ABalpapp;ABalppap;ABalpppp;ABalppppa;
ABalpppp	ABalppp	93	119	abalppp	0	0	0	1	0	0	0	1	0	0	0	0	0	0	0	0	0	0	0	0	0	0	0	0	0	0	0	0	0	0	0	0	0	1	0	0	1	1	1	0	0	0	MSapa;ABalpppa;ABplaapp;ABplpapa;MSapaa;
ABaraaaa	ABaraaa	93	124	abalpa	0	1	0	1	0	0	0	1	0	0	0	0	0	0	0	0	0	0	0	0	0	0	0	0	0	0	0	0	0	0	0	0	0	0	0	0	1	1	0	1	0	0	ABalaaaa;ABaraaap;ABaraapa;ABaraaapa;ABaraapaa;
ABaraaap	ABaraaa	93	119	abalpa	0	0	0	1	0	0	0	1	0	0	0	0	0	0	0	0	0	0	0	0	0	0	0	0	0	0	0	0	0	0	0	0	0	0	0	0	1	1	0	1	0	0	ABaraaaa;ABarapaa;ABarpaaa;
ABaraapa	ABaraap	93	120	abalpap	0	1	0	1	0	0	0	1	0	0	0	0	0	0	0	0	0	0	0	0	0	0	0	0	0	0	0	0	0	0	0	0	1	0	0	0	1	1	0	1	0	0	ABaraaaa;ABaraapp;MSaaaa;
ABaraapp	ABaraap	93	119	abalpap	0	0	0	1	0	0	0	1	0	0	0	0	0	0	0	0	0	0	0	0	0	0	0	0	0	0	0	0	0	0	0	0	1	0	0	0	1	1	0	1	0	0	MSpaa;ABaraapa;MSpaaa;
ABarapaa	ABarapa	93	121	abalpp	0	1	0	1	0	0	0	1	0	0	0	0	0	0	0	0	0	0	0	0	0	0	0	0	0	0	0	0	0	0	0	0	0	1	0	0	1	1	0	0	0	0	ABaraaap;ABarapap;ABarapapa;
ABarapap	ABarapa	93	119	abalpp	0	0	0	1	0	0	0	1	0	0	0	0	0	0	0	0	0	0	0	0	0	0	0	0	0	0	0	0	0	0	0	0	0	1	0	0	1	1	0	0	0	0	ABarapaa;ABarappa;
ABarappa	ABarapp	94	123	abarappa	0	1	0	1	0	0	0	1	0	0	0	1	0	0	0	0	0	0	0	0	0	0	0	0	0	0	0	0	0	0	0	1	0	1	0	0	1	1	0	0	0	0	ABarapap;ABarappp;ABarapapa;
ABarappp	ABarapp	94	121	abarapp	0	0	0	1	0	0	0	1	0	0	0	0	0	0	0	0	0	0	0	0	0	0	0	0	0	0	0	0	0	0	0	1	0	1	0	0	1	1	0	0	0	0	MSppa;ABarappa;ABprpaaa;MSppaa;
ABarpaaa	ABarpaa	93	126	abarpaaa	0	1	0	0	0	0	0	0	0	0	0	0	1	0	0	0	0	0	0	0	0	0	0	0	1	1	1	0	0	0	0	0	0	0	1	0	1	1	0	0	1	0	ABalapap;ABaraaap;ABarpaap;ABarpaapa;
ABarpaap	ABarpaa	93	119	abarpaa	0	0	0	0	0	0	0	0	0	0	0	0	0	0	0	0	0	0	0	0	0	0	0	0	1	1	1	0	0	0	0	0	0	0	1	0	1	1	0	0	1	0	ABarppa;ABarpaaa;ABarpapa;ABarppaa;
ABarpapa	ABarpap	93	120	abarpapa	0	1	0	0	0	0	0	1	0	0	0	0	0	0	0	0	0	0	1	0	0	0	0	0	1	1	1	0	0	0	0	0	0	0	1	1	1	1	1	0	0	0	ABarpaap;ABarpapp;ABpraaaa;
ABarpapp	ABarpap	93	120	abarpap	0	0	0	0	0	0	0	1	0	0	0	0	0	0	0	0	0	0	1	0	0	0	0	0	1	1	1	0	0	0	0	0	0	0	1	0	1	1	1	0	0	0	ABarpapa;ABarpppa;ABpraaap;
ABarppaa	ABarppa	94	125	abarpp	0	1	0	0	0	0	0	0	0	0	0	0	0	0	0	1	0	0	0	0	0	0	0	0	1	1	1	0	0	0	0	0	0	0	0	0	1	1	1	0	0	0	ABarpaap;ABarppap;ABpraaap;ABarpaapp;ABplaaapp;
ABarppap	ABarppa	94	126	abarpp	0	0	0	0	0	0	0	0	0	0	0	0	0	0	0	1	0	0	0	0	0	0	0	0	1	1	1	0	0	0	0	0	0	0	0	0	1	1	1	0	0	0	Caaa;ABarppaa;ABarpppa;ABplapap;Caaaa;ABplapapa;
ABarpppa	ABarppp	95	124	abarpp	0	1	0	0	0	0	0	0	0	0	0	0	0	0	0	1	0	0	0	0	0	0	0	0	1	1	1	0	0	0	0	0	0	0	0	0	1	1	1	0	0	0	ABarpapp;ABarppap;ABarpppp;ABpraaap;ABprapaa;ABarpappp;
ABarpppp	ABarppp	95	126	abarpp	0	0	0	0	0	0	0	0	0	0	0	0	0	0	0	1	0	0	0	0	0	0	0	0	1	1	1	0	0	0	0	0	0	0	0	0	1	1	1	0	0	0	Epr;Epra;Caaa;Cpaa;ABarpppa;ABprapap;Cpaaa;
ABplaaaa	ABplaaa	93	120	abplaaa	0	1	0	0	0	0	0	1	0	0	0	0	0	0	0	0	0	0	1	0	0	0	0	0	0	0	0	0	0	0	0	0	0	0	0	0	0	1	0	1	0	0	ABalapaa;ABplaaap;ABplaapa;
ABplaaap	ABplaaa	93	121	abplaaa	0	0	0	0	0	0	0	1	0	0	0	0	0	0	0	0	0	0	1	0	0	0	0	0	0	0	0	0	0	0	0	0	0	0	0	0	0	1	0	1	0	0	ABalapap;ABplaaaa;ABplaapa;ABplapaa;
ABplaapa	ABplaap	92	120	abplaapa	0	1	0	0	0	0	0	0	0	0	0	0	0	0	0	0	0	0	0	0	0	0	0	0	0	0	0	0	0	0	0	1	0	0	0	1	0	1	1	1	0	0	ABalppa;ABplaaaa;ABplaaap;ABplaapp;ABplaappa;
ABplaapp	ABplaap	92	118	abplaapp	0	0	0	0	0	0	0	0	0	0	0	0	0	0	0	0	1	0	0	0	0	0	0	0	0	0	0	0	0	0	0	0	0	0	0	0	0	1	1	1	0	0	ABalpppp;ABplaapa;ABplapaa;ABplappa;ABplpaap;
ABplapaa	ABplapa	92	121	abplapaa	0	1	0	0	0	0	0	0	0	0	0	0	0	0	0	0	0	0	0	0	0	0	1	0	0	1	0	0	0	0	0	0	0	0	0	0	0	1	0	0	0	1	ABplaaap;ABplaapp;ABplapap;ABplaappa;ABplaappp;ABplapapa;
ABplapap	ABplapa	92	118	abplapap	0	0	0	0	0	0	0	0	0	0	0	0	0	0	1	0	0	0	0	0	0	0	1	0	0	1	0	0	0	1	0	0	0	0	0	0	0	1	0	0	0	0	ABarppa;Caaa;ABarppap;ABplapaa;ABplappa;
ABplappa	ABplapp	93	122	abplappa	0	1	0	0	0	0	0	0	0	0	0	0	0	0	1	0	1	0	0	0	0	0	0	0	0	1	0	0	1	0	0	0	0	0	0	0	0	1	1	0	0	0	ABplaapp;ABplapap;ABplappp;ABplppaa;ABplppap;ABplaappp;ABplapapp;
ABplappp	ABplapp	93	124	abplapp	0	0	0	0	0	0	0	0	0	0	0	0	0	0	1	0	1	0	0	0	0	0	0	0	0	1	0	0	0	0	0	0	0	0	0	0	0	1	1	0	0	0	ABplppa;Caaa;Capa;ABplappa;ABplppap;ABplappap;
ABplpaaa	ABplpaa	94	121	abplpaa	0	1	0	1	0	0	0	1	0	0	0	0	0	0	0	0	0	0	0	1	0	0	0	0	0	0	0	0	0	0	0	1	0	0	0	0	0	1	0	1	0	0	ABalppap;ABplpaap;
ABplpaap	ABplpaa	94	120	abplpaa	0	0	0	1	0	0	0	1	0	0	0	0	0	0	0	0	0	0	0	1	0	0	0	0	0	0	0	0	0	0	0	1	0	0	0	0	0	1	0	1	0	0	ABplaapp;ABplpaaa;ABplpapa;ABplppaa;
ABplpapa	ABplpap	93	120	abplpap	0	1	0	1	0	0	0	1	0	0	0	0	0	0	0	0	0	0	0	1	0	0	0	0	0	0	0	0	0	0	0	0	1	0	0	0	0	1	1	0	0	0	MSapa;ABalpppp;ABplpaap;ABplpapp;ABplpappa;
ABplpapp	ABplpap	93	119	abplpapp	0	0	0	1	0	0	0	1	0	0	0	0	0	0	0	0	0	0	0	1	1	0	0	0	0	0	0	0	0	0	0	0	1	0	0	0	0	1	1	0	0	0	MSapp;ABplpapa;ABplppap;ABplpppa;MSapap;MSappa;
ABplppaa	ABplppa	95	126	abplppa	0	1	0	1	0	0	0	1	0	0	0	0	0	0	0	0	0	0	0	1	0	0	1	0	0	0	0	0	0	0	0	0	0	0	0	0	0	1	0	0	0	0	ABplappa;ABplpaap;ABplppap;ABplpaapp;ABplpapap;ABplppapa;
ABplppap	ABplppa	95	123	abplppa	0	0	0	1	0	0	0	1	0	0	0	0	0	0	0	0	0	0	0	1	0	0	1	0	0	0	0	0	0	0	0	0	0	0	0	0	0	1	0	0	0	0	ABplappa;ABplappp;ABplpapp;ABplppaa;ABplpppa;ABplpppaa;
ABplpppa	ABplppp	94	121	abplpppa	0	1	0	1	0	0	0	1	0	0	0	0	0	0	0	0	0	0	0	1	0	0	1	0	0	0	0	0	0	0	0	0	0	0	0	0	0	1	1	0	0	0	ABplpapp;ABplppap;ABplpppp;ABplpappp;
ABplpppp	ABplppp	94	121	abplpppp	0	0	0	1	0	0	0	1	0	0	0	0	0	0	0	0	0	0	0	1	1	0	0	0	0	0	0	0	0	1	0	0	0	0	0	0	0	1	1	0	0	0	Da;Capa;Capp;Daa;ABplpppa;MSappp;
ABpraaaa	ABpraaa	94	124	abpraaaa	0	1	0	0	0	0	0	0	0	0	0	0	0	0	0	0	0	0	0	0	0	0	0	0	0	0	0	0	0	0	0	0	0	0	1	0	0	1	0	1	0	0	ABarpapa;ABpraaap;ABpraaapa;
ABpraaap	ABpraaa	94	122	abplaap	0	0	0	0	0	0	0	0	0	0	0	0	0	0	0	0	0	0	0	0	0	0	0	0	0	0	0	0	0	0	0	0	0	0	0	0	0	1	1	1	0	0	ABarpapp;ABarppaa;ABarpppa;ABpraaaa;ABpraapa;
ABpraapa	ABpraap	92	121	abplaapa	0	1	0	0	0	0	0	0	0	0	0	0	0	0	0	0	0	0	0	0	0	0	0	0	0	0	0	0	0	0	0	1	0	0	0	1	0	1	1	1	0	0	ABpraaap;ABpraapp;ABprpaaa;ABpraappa;
ABpraapp	ABpraap	92	119	abplaapp	0	0	0	0	0	0	0	0	0	0	0	0	0	0	0	0	1	0	0	0	0	0	0	0	0	0	0	0	0	0	0	0	0	0	0	0	0	1	1	1	0	0	ABarppp;ABprpaa;ABpraapa;ABprapaa;ABprapap;ABprpaap;
ABprapaa	ABprapa	93	122	abplapaa	0	1	0	0	0	0	0	0	0	0	0	0	0	0	0	0	0	0	0	0	0	0	1	0	0	1	0	0	0	0	0	0	0	0	0	0	0	1	0	0	0	1	ABarpppa;ABpraapp;ABprapap;ABprapapa;
ABprapap	ABprapa	93	119	abplapap	0	0	0	0	0	0	0	0	0	0	0	0	0	0	1	0	0	0	0	0	0	0	1	0	0	1	0	0	0	1	0	0	0	0	0	0	0	1	0	0	0	0	Cpaa;ABarpppp;ABpraapp;ABprapaa;ABprappa;
ABprappa	ABprapp	93	123	abplappa	0	1	0	0	0	0	0	0	0	0	0	0	0	0	1	0	1	0	0	0	0	0	0	0	0	1	0	0	1	0	0	0	0	0	0	0	0	1	1	0	0	0	ABprppa;ABprapap;ABprappp;ABprppaa;ABprppap;ABpraappp;ABprapapa;ABprapapp;
ABprappp	ABprapp	93	125	abplapp	0	0	0	0	0	0	0	0	0	0	0	0	0	0	1	0	1	0	0	0	0	0	0	0	0	1	0	0	0	0	0	0	0	0	0	0	0	1	1	0	0	0	Epr;Eprp;Cpaa;Cppa;ABprappa;ABprpppa;ABprpppap;
ABprpaaa	ABprpaa	95	122	abplpaa	0	1	0	1	0	0	0	1	0	0	0	0	0	0	0	0	0	0	0	1	0	0	0	0	0	0	0	0	0	0	0	1	0	0	0	0	0	1	0	1	0	0	ABarappp;ABpraapa;ABprpaap;
ABprpaap	ABprpaa	95	121	abplpaa	0	0	0	1	0	0	0	1	0	0	0	0	0	0	0	0	0	0	0	1	0	0	0	0	0	0	0	0	0	0	0	1	0	0	0	0	0	1	0	1	0	0	ABpraapp;ABprpaaa;ABprpapa;ABprppaa;
ABprpapa	ABprpap	95	122	abplpap	0	1	0	1	0	0	0	1	0	0	0	0	0	0	0	0	0	0	0	1	0	0	0	0	0	0	0	0	0	0	0	0	1	0	0	0	0	1	1	0	0	0	MSppa;ABprpaap;ABprpapp;
ABprpapp	ABprpap	95	121	abplpapp	0	0	0	1	0	0	0	1	0	0	0	0	0	0	0	0	0	0	0	1	1	0	0	0	0	0	0	0	0	0	0	0	1	0	0	0	0	1	1	0	0	0	MSppp;ABprpapa;ABprppap;MSpppa;
ABprppaa	ABprppa	96	127	abplppa	0	1	0	1	0	0	0	1	0	0	0	0	0	0	0	0	0	0	0	1	0	0	1	0	0	0	0	0	0	0	0	0	0	0	0	0	0	1	0	0	0	0	ABprappa;ABprpaap;ABprppap;ABprpaapp;ABprpapap;ABprppapa;
ABprppap	ABprppa	96	124	abplppa	0	0	0	1	0	0	0	1	0	0	0	0	0	0	0	0	0	0	0	1	0	0	1	0	0	0	0	0	0	0	0	0	0	0	0	0	0	1	0	0	0	0	ABprappa;ABprpapp;ABprppaa;ABprpppa;ABprpppaa;
ABprpppa	ABprppp	95	122	abplpppa	0	1	0	1	0	0	0	1	0	0	0	0	0	0	0	0	0	0	0	1	0	0	1	0	0	0	0	0	0	0	0	0	0	0	0	0	0	1	1	0	0	0	ABprappp;ABprppap;ABprpppp;
ABprpppp	ABprppp	95	121	abplpppp	0	0	0	1	0	0	0	1	0	0	0	0	0	0	0	0	0	0	0	1	1	0	0	0	0	0	0	0	0	1	0	0	0	0	0	0	0	1	1	0	0	0	Dp;Cppa;Dpa;ABprpppa;
MSaaaa	MSaaa	104	129	msaa	0	1	1	0	0	0	1	1	1	0	0	0	1	1	0	0	0	0	1	0	0	0	0	0	0	0	0	0	0	0	0	0	0	0	0	0	0	1	0	1	0	0	ABalpapa;ABaraapa;MSaaap;
MSaaap	MSaaa	104	132	msaa	0	0	1	0	0	0	1	1	1	0	0	0	1	1	0	0	0	0	1	0	0	0	0	0	0	0	0	0	0	0	0	0	0	0	0	0	0	1	0	1	0	0	ABalpapp;MSaaaa;MSaapa;MSapaa;MSpaaa;MSaaaap;MSaapaa;
MSaapa	MSaap	104	129	msaapa	0	1	1	0	0	0	1	1	1	0	0	0	1	1	0	0	0	0	1	1	0	1	0	0	0	0	0	0	0	0	0	0	0	0	0	0	0	1	0	1	0	0	MSapa;MSaaap;MSaapp;MSapaa;ABalpappp;
MSaapp	MSaap	104	136	msaapp	0	0	1	0	0	0	1	1	1	0	0	0	1	1	0	0	0	0	1	1	1	0	0	0	0	0	0	0	0	0	0	0	0	0	0	0	0	1	0	1	0	0	MSapa;MSapp;MSaapa;MSappa;MSpapa;MSaapap;MSpapap;
MSapaa	MSapa	107	136	msapa	0	1	1	0	0	0	1	1	1	0	0	0	1	0	0	0	0	1	0	0	0	0	1	0	0	0	0	0	0	0	0	0	0	0	0	0	0	1	1	1	0	0	ABalpapp;ABalpppp;MSaaap;MSaapa;MSapap;MSaaapa;
MSapap	MSapa	107	137	msapap	0	0	1	0	0	0	1	1	1	0	0	0	1	0	0	0	0	1	0	0	0	0	1	0	1	0	0	0	0	0	0	0	0	0	0	0	0	1	1	1	0	0	Eala;ABplpapp;MSapaa;MSappa;ABalppppp;
MSappa	MSapp	107	141	msap	0	1	1	0	0	0	1	1	1	0	0	0	1	0	0	0	0	1	0	0	0	0	0	0	0	0	0	0	0	0	0	0	0	0	0	0	0	1	1	1	0	0	ABplpapp;MSaapp;MSapap;MSappp;MSaapap;
MSappp	MSapp	107	143	msappp	0	0	1	0	0	0	1	1	1	0	0	0	1	0	0	0	0	1	0	0	0	0	0	0	1	0	0	0	0	0	0	0	0	0	0	0	0	1	1	1	0	0	Da;Ealp;ABplpppp;MSappa;ABplppapa;MSapapp;
MSpaaa	MSpaa	104	129	msaa	0	1	1	0	0	0	1	1	1	0	0	0	1	1	0	0	0	0	1	0	0	0	0	0	0	0	0	0	0	0	0	0	0	0	0	0	0	1	0	1	0	0	ABalaapp;ABaraapp;MSaaap;MSpaap;
MSpaap	MSpaa	104	134	msaa	0	0	1	0	0	0	1	1	1	0	0	0	1	1	0	0	0	0	1	0	0	0	0	0	0	0	0	0	0	0	0	0	0	0	0	0	0	1	0	1	0	0	MSpaaa;MSpapa;MSppaa;ABaraappp;MSpaaap;MSpapaa;
MSpapa	MSpap	104	129	msaapa	0	1	1	0	0	0	1	1	1	0	0	0	1	1	0	0	0	0	1	1	0	1	0	0	0	0	0	0	0	0	0	0	0	0	0	0	0	1	0	1	0	0	MSppa;MSaapp;MSpaap;MSpapp;
MSpapp	MSpap	104	136	mspapp	0	0	1	0	0	0	1	1	1	0	0	0	1	1	0	0	0	1	1	1	1	0	0	0	0	0	0	0	0	0	0	0	0	0	0	0	0	1	0	1	0	0	Z3;MSppp;MSpapa;MSpapap;
MSppaa	MSppa	107	137	msapa	0	1	1	0	0	0	1	1	1	0	0	0	1	0	0	0	0	1	0	0	0	0	1	0	0	0	0	0	0	0	0	0	0	0	0	0	0	1	1	1	0	0	ABarappp;MSpaap;MSppap;MSpaaap;
MSppap	MSppa	107	136	msapap	0	0	1	0	0	0	1	1	1	0	0	0	1	0	0	0	0	1	0	0	0	0	1	0	1	0	0	0	0	0	0	0	0	0	0	0	0	1	1	1	0	0	MSppaa;MSpppa;
MSpppa	MSppp	107	140	msap	0	1	1	0	0	0	1	1	1	0	0	0	1	0	0	0	0	1	0	0	0	0	0	0	0	0	0	0	0	0	0	0	0	0	0	0	0	1	1	1	0	0	ABprpapp;MSppap;MSpppp;MSpapap;
MSpppp	MSppp	107	143	msappp	0	0	1	0	0	0	1	1	1	0	0	0	1	0	0	0	0	1	0	0	0	0	0	0	1	0	0	0	0	0	0	0	0	0	0	0	0	1	1	1	0	0	Epra;MSpppa;ABprppapa;MSppapp;
Caaaa	Caaa	120	159	caaa	0	1	0	0	1	0	0	1	0	1	1	0	0	0	0	0	0	0	0	0	0	0	0	1	1	1	1	0	0	0	1	0	0	0	0	0	0	1	0	0	1	0	ABarppap;Caaap;Cpaaa;ABarppapp;ABplapapp;
Caaap	Caaa	120	157	caaap	0	0	0	0	1	0	0	1	0	1	1	0	0	0	0	0	0	0	0	0	0	0	0	1	1	1	1	0	0	1	1	0	0	0	0	0	0	1	0	0	1	0	Eplp;Caap;Caaaa;Caapa;Caapp;Cpaap;
Caapa	Caap	126	207	caap	0	1	0	0	1	0	0	1	0	0	1	0	0	0	0	1	0	0	0	0	0	0	0	1	1	1	1	1	0	0	1	0	0	0	0	0	0	1	1	0	1	0	Caaap;Caapp;
Caapp	Caap	126	168	caapp	0	0	0	0	1	0	0	1	0	0	1	0	0	0	0	1	0	0	0	0	0	0	0	1	1	1	1	1	0	1	1	0	0	0	0	0	0	1	1	0	1	0	Capp;Caaap;Caapa;Cappa;Cappp;Cpapp;
Capaa	Capa	137	179	cap	0	1	0	0	1	0	0	1	1	0	0	0	0	0	0	0	0	1	0	0	0	0	0	0	1	0	0	1	0	0	1	0	0	0	0	0	0	1	1	0	0	0	Dap;Capap;ABplppppp;
Capap	Capa	137	179	cap	0	0	0	0	1	0	0	1	1	0	0	0	0	0	0	0	0	1	0	0	0	0	0	0	1	0	0	1	0	0	1	0	0	0	0	0	0	1	1	0	0	0	Capaa;Cappp;Cppap;
Cappa	Capp	131	173	capp	0	1	0	0	1	0	0	1	1	0	0	0	0	0	0	1	0	1	0	0	0	0	0	0	1	0	0	1	0	0	1	0	0	0	0	0	0	1	1	0	0	0	Dap;Caapp;Cappp;ABplapppp;
Cappp	Capp	131	175	capp	0	0	0	0	1	0	0	1	1	0	0	0	0	0	0	1	0	1	0	0	0	0	0	0	1	0	0	1	0	0	1	0	0	0	0	0	0	1	1	0	0	0	Capa;Caapp;Capap;Cappa;Cpppp;
Cpaaa	Cpaa	118	159	cpaaa	0	1	0	0	1	0	0	1	0	0	1	0	0	0	0	0	0	0	0	0	0	0	0	1	1	1	1	0	1	0	1	0	0	0	0	0	0	1	0	0	1	0	ABarpppp;Caaaa;Cpaap;ABarppppp;
Cpaap	Cpaa	118	156	cpaap	0	0	0	0	1	0	0	1	0	0	1	0	0	0	0	0	0	0	0	0	0	0	0	1	1	1	1	0	0	1	1	0	0	0	0	0	0	1	0	0	1	0	Eprp;Caaap;Cpaaa;Cpapa;
Cpapa	Cpap	119	164	caap	0	1	0	0	1	0	0	1	0	0	1	0	0	0	0	1	0	0	0	0	0	0	0	1	1	1	1	1	0	0	1	0	0	0	0	0	0	1	1	0	1	0	Cpaap;Cpapp;Cpppa;
Cpapp	Cpap	119	163	caapp	0	0	0	0	1	0	0	1	0	0	1	0	0	0	0	1	0	0	0	0	0	0	0	1	1	1	1	1	0	1	1	0	0	0	0	0	0	1	1	0	1	0	Caap;Cppp;Caapp;Cpapa;Cpppp;
Cppaa	Cppa	135	178	cap	0	1	0	0	1	0	0	1	1	0	0	0	0	0	0	0	0	1	0	0	0	0	0	0	1	0	0	1	0	0	1	0	0	0	0	0	0	1	1	0	0	0	Dpp;Cppap;ABprppppp;MSpappp;
Cppap	Cppa	135	177	cap	0	0	0	0	1	0	0	1	1	0	0	0	0	0	0	0	0	1	0	0	0	0	0	0	1	0	0	1	0	0	1	0	0	0	0	0	0	1	1	0	0	0	Capap;Cppaa;Cpppp;
Cpppa	Cppp	128	170	capp	0	1	0	0	1	0	0	1	1	0	0	0	0	0	0	1	0	1	0	0	0	0	0	0	1	0	0	1	0	0	1	0	0	0	0	0	0	1	1	0	0	0	Eprp;Cpapa;Cpppp;ABprapppp;
Cpppp	Cppp	128	171	capp	0	0	0	0	1	0	0	1	1	0	0	0	0	0	0	1	0	1	0	0	0	0	0	0	1	0	0	1	0	0	1	0	0	0	0	0	0	1	1	0	0	0	Cppa;Cappp;Cpapp;Cppap;Cpppa;
ABalaaaal	ABalaaaa	127	164	abalaaa	0	NaN	0	0	0	0	0	0	0	0	0	0	1	0	0	0	0	0	0	0	0	0	0	0	0	0	0	0	0	0	0	0	0	0	1	0	1	1	1	1	0	0	ABalaaaar;ABalaaapa;ABalapaaa;ABalpaapa;
ABalaaaar	ABalaaaa	127	165	abalaaa	0	NaN	0	0	0	0	0	0	0	0	0	0	1	0	0	0	0	0	0	0	0	0	0	0	0	0	0	0	0	0	0	0	0	0	1	0	1	1	1	1	0	0	ABalaaaal;ABalaaapa;ABaraaaaa;
ABalaaapa	ABalaaap	124	161	abalaaap	0	1	0	0	0	0	0	1	0	0	0	0	1	0	0	0	0	0	0	0	0	0	0	0	0	0	0	0	0	0	0	0	0	0	1	0	1	1	1	1	0	0	ABalaaaa;ABalaaaal;ABalaaaar;ABalaaapp;ABalappaa;
ABalaaapp	ABalaaap	124	161	abalaaap	0	0	0	0	0	0	0	1	0	0	0	0	1	0	0	0	0	0	0	0	0	0	0	0	0	0	0	0	0	0	0	0	0	0	1	0	1	1	1	1	0	0	ABalaaapa;ABalaapaa;ABalaappa;ABalappaa;
ABalaapaa	ABalaapa	128	168	abalaap	0	1	0	0	0	0	0	1	0	0	0	0	0	0	0	0	0	0	0	0	0	0	0	0	0	0	0	0	0	0	0	0	0	0	1	0	1	1	1	1	0	0	ABalaaapp;ABalaapap;ABaraaaaa;
ABalaapap	ABalaapa	128	167	abalaap	0	0	0	0	0	0	0	1	0	0	0	0	0	0	0	0	0	0	0	0	0	0	0	0	0	0	0	0	0	0	0	0	0	0	1	0	1	1	1	1	0	0	ABalaapaa;ABalaappa;ABpraaaaa;
ABalaappa	ABalaapp	125	165	abalaap	0	1	0	0	0	0	0	1	0	0	0	0	0	0	0	0	0	0	0	0	0	0	0	0	0	0	0	0	0	0	0	0	0	0	1	0	1	1	1	1	0	0	ABalaapa;ABalaaapp;ABalaapap;ABalaappp;
ABalaappp	ABalaapp	125	161	abalaap	0	0	0	0	0	0	0	1	0	0	0	0	0	0	0	0	0	0	0	0	0	0	0	0	0	0	0	0	0	0	0	0	0	0	1	0	1	1	1	1	0	0	ABalaappa;ABalapppa;ABpraaapa;
ABalapaaa	ABalapaa	124	164	abalapa	0	1	0	0	0	0	0	0	0	0	0	0	1	0	0	0	0	0	0	0	0	0	0	0	1	1	0	0	0	0	0	0	0	1	1	0	1	1	1	0	0	0	ABalaaaal;ABalapaap;ABalappaa;
ABalapaap	ABalapaa	124	161	abalapa	0	0	0	0	0	0	0	0	0	0	0	0	1	0	0	0	0	0	0	0	0	0	0	0	1	1	0	0	0	0	0	0	0	1	1	0	1	1	1	0	0	0	ABalapaaa;ABalapapa;ABalpppaa;
ABalapapa	ABalapap	122	162	abalapa	0	1	0	0	0	0	0	0	0	0	0	0	1	0	0	0	0	0	0	0	0	0	0	0	1	1	0	0	0	0	0	0	0	1	1	0	1	1	1	0	0	0	ABalapaa;ABalapaap;ABalapapp;ABplaaaaa;
ABalapapp	ABalapap	122	157	abalapa	0	0	0	0	0	0	0	0	0	0	0	0	1	0	0	0	0	0	0	0	0	0	0	0	1	1	0	0	0	0	0	0	0	1	1	0	1	1	1	0	0	0	ABalapapa;
ABalappaa	ABalappa	127	170	abalap	0	1	0	0	0	0	0	0	0	0	0	0	0	0	0	0	0	0	0	0	0	0	0	0	1	1	0	0	0	0	0	0	0	1	1	0	1	1	1	0	0	0	ABalaaapa;ABalaaapp;ABalapaaa;ABalappap;
ABalappap	ABalappa	127	163	abalap	0	0	0	0	0	0	0	0	0	0	0	0	0	0	0	0	0	0	0	0	0	0	0	0	1	1	0	0	0	0	0	0	0	1	1	0	1	1	1	0	0	0	ABalappaa;ABalapppa;
ABalapppa	ABalappp	123	159	abalap	0	1	0	0	0	0	0	0	0	0	0	0	0	0	0	0	0	0	0	0	0	0	0	0	1	1	0	0	0	0	0	0	0	1	1	0	1	1	1	0	0	0	ABalappa;ABalaappp;ABalappap;ABalapppp;ABarpapaa;
ABalapppp	ABalappp	123	159	abalap	0	0	0	0	0	0	0	0	0	0	0	0	0	0	0	0	0	0	0	0	0	0	0	0	1	1	0	0	0	0	0	0	0	1	1	0	1	1	1	0	0	0	Eara;ABalapppa;ABarpapap;MSpaaap;
ABalpaaaa	ABalpaaa	125	165	abalpa	0	1	0	1	0	0	0	1	0	0	0	0	0	0	0	0	0	0	0	0	0	0	0	0	0	0	0	0	0	0	0	0	0	0	0	0	1	1	0	1	0	0	ABalpaaap;ABaraaaaa;
ABalpaaap	ABalpaaa	125	164	abalpa	0	0	0	1	0	0	0	1	0	0	0	0	0	0	0	0	0	0	0	0	0	0	0	0	0	0	0	0	0	0	0	0	0	0	0	0	1	1	0	1	0	0	ABalpaaaa;ABalpapaa;
ABalpaapa	ABalpaap	120	151	abalpa	0	1	0	1	0	0	0	1	0	0	0	0	0	0	0	0	0	0	0	0	0	0	0	0	0	0	0	0	0	0	0	0	0	0	0	0	1	1	0	1	0	0	ABalaaaa;ABalaaaal;ABalpaapp;
ABalpaapp	ABalpaap	120	158	abalpa	0	0	0	1	0	0	0	1	0	0	0	0	0	0	0	0	0	0	0	0	0	0	0	0	0	0	0	0	0	0	0	0	0	0	0	0	1	1	0	1	0	0	ABalppaa;ABalpaapa;ABalppaaa;MSapaaa;
ABalpapaa	ABalpapa	120	158	abalpap	0	1	0	1	0	0	0	1	0	0	0	0	0	0	0	0	0	0	0	0	0	0	0	0	0	0	0	0	0	0	0	0	1	0	0	0	1	1	0	1	0	0	ABalpaaa;ABalpaaap;ABalpapap;
ABalpapap	ABalpapa	120	157	abalpap	0	0	0	1	0	0	0	1	0	0	0	0	0	0	0	0	0	0	0	0	0	0	0	0	0	0	0	0	0	0	0	0	1	0	0	0	1	1	0	1	0	0	ABalpapaa;ABalpappa;ABalppapa;
ABalpappa	ABalpapp	118	151	abalpap	0	1	0	1	0	0	0	1	0	0	0	0	0	0	0	0	0	0	0	0	0	0	0	0	0	0	0	0	0	0	0	0	1	0	0	0	1	1	0	1	0	0	ABalpapa;ABalppap;ABalpapap;ABalpappp;ABaraapap;
ABalpappp	ABalpapp	118	150	abalpap	0	0	0	1	0	0	0	1	0	0	0	0	0	0	0	0	0	0	0	0	0	0	0	0	0	0	0	0	0	0	0	0	1	0	0	0	1	1	0	1	0	0	MSaapa;ABalpappa;MSaapaa;
ABalppaaa	ABalppaa	128	167	abalppaa	0	1	0	1	0	0	0	1	0	0	0	1	0	0	0	0	0	0	0	0	0	0	0	0	0	0	0	0	0	0	0	0	0	1	0	0	1	1	0	0	0	0	ABalpaapp;ABalppaap;ABalpppaa;
ABalppaap	ABalppaa	128	167	abalppaa	0	0	0	1	0	0	0	1	0	0	0	1	0	0	0	0	0	0	0	0	0	0	0	0	0	0	0	0	0	0	0	0	0	1	0	0	1	1	0	0	0	0	ABalppaaa;ABalppapa;ABplpaaaa;
ABalppapa	ABalppap	123	158	abarapp	0	1	0	1	0	0	0	1	0	0	0	0	0	0	0	0	0	0	0	0	0	0	0	0	0	0	0	0	0	0	0	1	0	1	0	0	1	1	0	0	0	0	ABalppaa;ABalpapap;ABalppaap;ABalppapp;ABplpaaaa;
ABalppapp	ABalppap	123	156	abarapp	0	0	0	1	0	0	0	1	0	0	0	0	0	0	0	0	0	0	0	0	0	0	0	0	0	0	0	0	0	0	0	1	0	1	0	0	1	1	0	0	0	0	ABalppapa;ABplpapaa;
ABalpppaa	ABalpppa	122	162	abalppp	0	1	0	1	0	0	0	1	0	0	0	0	0	0	0	0	0	0	0	0	0	0	0	0	0	0	0	0	0	0	0	0	0	1	0	0	1	1	1	0	0	0	ABalapaap;ABalppaaa;ABalpppap;
ABalpppap	ABalpppa	122	156	abalppp	0	0	0	1	0	0	0	1	0	0	0	0	0	0	0	0	0	0	0	0	0	0	0	0	0	0	0	0	0	0	0	0	0	1	0	0	1	1	1	0	0	0	ABalpppaa;ABalppppa;
ABalppppa	ABalpppp	120	156	abalppp	0	1	0	1	0	0	0	1	0	0	0	0	0	0	0	0	0	0	0	0	0	0	0	0	0	0	0	0	0	0	0	0	0	1	0	0	1	1	1	0	0	0	ABalpppa;ABalpppap;ABalppppp;ABplaapaa;
ABalppppp	ABalpppp	120	151	abalppp	0	0	0	1	0	0	0	1	0	0	0	0	0	0	0	0	0	0	0	0	0	0	0	0	0	0	0	0	0	0	0	0	0	1	0	0	1	1	1	0	0	0	MSapap;ABalppppa;ABplaappa;
ABaraaaaa	ABaraaaa	125	164	abalpa	0	1	0	1	0	0	0	1	0	0	0	0	0	0	0	0	0	0	0	0	0	0	0	0	0	0	0	0	0	0	0	0	0	0	0	0	1	1	0	1	0	0	ABalaaaar;ABalaapaa;ABalpaaaa;ABaraaaap;
ABaraaaap	ABaraaaa	125	169	abalpa	0	0	0	1	0	0	0	1	0	0	0	0	0	0	0	0	0	0	0	0	0	0	0	0	0	0	0	0	0	0	0	0	0	0	0	0	1	1	0	1	0	0	ABaraaaaa;ABaraaapa;ABaraapaa;
ABaraaapa	ABaraaap	120	152	abalpa	0	1	0	1	0	0	0	1	0	0	0	0	0	0	0	0	0	0	0	0	0	0	0	0	0	0	0	0	0	0	0	0	0	0	0	0	1	1	0	1	0	0	ABalaapa;ABaraaaa;ABaraaaap;ABaraaapp;ABarapaaa;
ABaraaapp	ABaraaap	120	159	abalpa	0	0	0	1	0	0	0	1	0	0	0	0	0	0	0	0	0	0	0	0	0	0	0	0	0	0	0	0	0	0	0	0	0	0	0	0	1	1	0	1	0	0	ABaraaapa;
ABaraapaa	ABaraapa	121	157	abalpap	0	1	0	1	0	0	0	1	0	0	0	0	0	0	0	0	0	0	0	0	0	0	0	0	0	0	0	0	0	0	0	0	1	0	0	0	1	1	0	1	0	0	ABaraaaa;ABaraaaap;ABaraapap;
ABaraapap	ABaraapa	121	156	abalpap	0	0	0	1	0	0	0	1	0	0	0	0	0	0	0	0	0	0	0	0	0	0	0	0	0	0	0	0	0	0	0	0	1	0	0	0	1	1	0	1	0	0	ABalpappa;ABaraapaa;ABaraappa;MSaaapa;
ABaraappa	ABaraapp	120	156	abalpap	0	1	0	1	0	0	0	1	0	0	0	0	0	0	0	0	0	0	0	0	0	0	0	0	0	0	0	0	0	0	0	0	1	0	0	0	1	1	0	1	0	0	ABaraapap;ABaraappp;ABarapaap;
ABaraappp	ABaraapp	120	155	abalpap	0	0	0	1	0	0	0	1	0	0	0	0	0	0	0	0	0	0	0	0	0	0	0	0	0	0	0	0	0	0	0	0	1	0	0	0	1	1	0	1	0	0	MSpaap;ABaraappa;MSpaapa;
ABarapaaa	ABarapaa	122	162	abalpp	0	1	0	1	0	0	0	1	0	0	0	0	0	0	0	0	0	0	0	0	0	0	0	0	0	0	0	0	0	0	0	0	0	1	0	0	1	1	0	0	0	0	ABaraaapa;ABarapaap;
ABarapaap	ABarapaa	122	156	abalpp	0	0	0	1	0	0	0	1	0	0	0	0	0	0	0	0	0	0	0	0	0	0	0	0	0	0	0	0	0	0	0	0	0	1	0	0	1	1	0	0	0	0	ABaraappa;ABarapaaa;ABarapapa;
ABarapapa	ABarapap	120	155	abalpp	0	1	0	1	0	0	0	1	0	0	0	0	0	0	0	0	0	0	0	0	0	0	0	0	0	0	0	0	0	0	0	0	0	1	0	0	1	1	0	0	0	0	ABarapaa;ABarappa;ABarapaap;ABarapapp;
ABarapapp	ABarapap	120	152	abalpp	0	0	0	1	0	0	0	1	0	0	0	0	0	0	0	0	0	0	0	0	0	0	0	0	0	0	0	0	0	0	0	0	0	1	0	0	1	1	0	0	0	0	ABarapapa;ABarappap;MSpapaa;
ABarappaa	ABarappa	124	164	abarappa	0	1	0	1	0	0	0	1	0	0	0	1	0	0	0	0	0	0	0	0	0	0	0	0	0	0	0	0	0	0	0	1	0	1	0	0	1	1	0	0	0	0	ABarappap;ABarapppa;
ABarappap	ABarappa	124	160	abarappa	0	0	0	1	0	0	0	1	0	0	0	1	0	0	0	0	0	0	0	0	0	0	0	0	0	0	0	0	0	0	0	1	0	1	0	0	1	1	0	0	0	0	ABarapapp;ABarappaa;ABarapppp;ABprpapaa;
ABarapppa	ABarappp	122	159	abarapp	0	1	0	1	0	0	0	1	0	0	0	0	0	0	0	0	0	0	0	0	0	0	0	0	0	0	0	0	0	0	0	1	0	1	0	0	1	1	0	0	0	0	ABarappaa;ABarapppp;ABprpaaaa;
ABarapppp	ABarappp	122	157	abarapp	0	0	0	1	0	0	0	1	0	0	0	0	0	0	0	0	0	0	0	0	0	0	0	0	0	0	0	0	0	0	0	1	0	1	0	0	1	1	0	0	0	0	ABarappap;ABarapppa;ABprpaaap;ABprpapaa;
ABarpaaaa	ABarpaaa	127	166	abarpaaa	0	1	0	0	0	0	0	0	0	0	0	0	1	0	0	0	0	0	0	0	0	0	0	0	1	1	1	0	0	0	0	0	0	0	1	0	1	1	0	0	1	0	ABarpaaap;
ABarpaaap	ABarpaaa	127	169	abarpaaa	0	0	0	0	0	0	0	0	0	0	0	0	1	0	0	0	0	0	0	0	0	0	0	0	1	1	1	0	0	0	0	0	0	0	1	0	1	1	0	0	1	0	ABarpaaaa;ABarpaapa;
ABarpaapa	ABarpaap	120	155	abarpaa	0	1	0	0	0	0	0	0	0	0	0	0	0	0	0	0	0	0	0	0	0	0	0	0	1	1	1	0	0	0	0	0	0	0	1	0	1	1	0	0	1	0	ABarpaaa;ABarpaaap;ABarpaapp;
ABarpaapp	ABarpaap	120	155	abarpaa	0	0	0	0	0	0	0	0	0	0	0	0	0	0	0	0	0	0	0	0	0	0	0	0	1	1	1	0	0	0	0	0	0	0	1	0	1	1	0	0	1	0	ABarppaa;ABarpaapa;ABarppaaa;ABarpppaa;
ABarpapaa	ABarpapa	121	160	abarpapa	0	1	0	0	0	0	0	1	0	0	0	0	0	0	0	0	0	0	1	0	0	0	0	0	1	1	1	0	0	0	0	0	0	0	1	1	1	1	1	0	0	0	ABalapppa;ABarpapap;
ABarpapap	ABarpapa	121	159	abarpapa	0	0	0	0	0	0	0	1	0	0	0	0	0	0	0	0	0	0	1	0	0	0	0	0	1	1	1	0	0	0	0	0	0	0	1	1	1	1	1	0	0	0	ABalapppp;ABarpapaa;ABarpappa;
ABarpappa	ABarpapp	121	164	abarpap	0	1	0	0	0	0	0	1	0	0	0	0	0	0	0	0	0	0	1	0	0	0	0	0	1	1	1	0	0	0	0	0	0	0	1	0	1	1	1	0	0	0	ABarpapap;ABarpappp;
ABarpappp	ABarpapp	121	159	abarpap	0	0	0	0	0	0	0	1	0	0	0	0	0	0	0	0	0	0	1	0	0	0	0	0	1	1	1	0	0	0	0	0	0	0	1	0	1	1	1	0	0	0	ABarpppa;ABarpappa;ABarpppaa;ABpraapap;
ABarppaaa	ABarppaa	126	169	abarpp	0	1	0	0	0	0	0	0	0	0	0	0	0	0	0	1	0	0	0	0	0	0	0	0	1	1	1	0	0	0	0	0	0	0	0	0	1	1	1	0	0	0	ABarpaapp;ABarppaap;ABplaaapp;
ABarppaap	ABarppaa	126	164	abarpp	0	0	0	0	0	0	0	0	0	0	0	0	0	0	0	1	0	0	0	0	0	0	0	0	1	1	1	0	0	0	0	0	0	0	0	0	1	1	1	0	0	0	Epla;ABarppaaa;ABarppapa;
ABarppapa	ABarppap	127	169	abarpp	0	1	0	0	0	0	0	0	0	0	0	0	0	0	0	1	0	0	0	0	0	0	0	0	1	1	1	0	0	0	0	0	0	0	0	0	1	1	1	0	0	0	Epla;ABarppaap;ABarppapp;ABplapaap;ABplapapa;
ABarppapp	ABarppap	127	170	abarpp	0	0	0	0	0	0	0	0	0	0	0	0	0	0	0	1	0	0	0	0	0	0	0	0	1	1	1	0	0	0	0	0	0	0	0	0	1	1	1	0	0	0	Caaaa;ABarppapa;ABplapapa;ABplapapp;
ABarpppaa	ABarpppa	125	167	abarpp	0	1	0	0	0	0	0	0	0	0	0	0	0	0	0	1	0	0	0	0	0	0	0	0	1	1	1	0	0	0	0	0	0	0	0	0	1	1	1	0	0	0	ABarpaapp;ABarpappp;ABarpppap;
ABarpppap	ABarpppa	125	163	abarpp	0	0	0	0	0	0	0	0	0	0	0	0	0	0	0	1	0	0	0	0	0	0	0	0	1	1	1	0	0	0	0	0	0	0	0	0	1	1	1	0	0	0	ABarpppaa;ABarppppa;
ABarppppa	ABarpppp	127	168	abarpp	0	1	0	0	0	0	0	0	0	0	0	0	0	0	0	1	0	0	0	0	0	0	0	0	1	1	1	0	0	0	0	0	0	0	0	0	1	1	1	0	0	0	Epra;ABarpppap;ABarppppp;ABprapaap;
ABarppppp	ABarpppp	127	169	abarpp	0	0	0	0	0	0	0	0	0	0	0	0	0	0	0	1	0	0	0	0	0	0	0	0	1	1	1	0	0	0	0	0	0	0	0	0	1	1	1	0	0	0	Eprp;Cpaaa;ABarppppa;ABprapapa;
ABplaaaaa	ABplaaaa	121	160	abplaaa	0	1	0	0	0	0	0	1	0	0	0	0	0	0	0	0	0	0	1	0	0	0	0	0	0	0	0	0	0	0	0	0	0	0	0	0	0	1	0	1	0	0	ABalapaa;ABalapapa;ABplaaaap;
ABplaaaap	ABplaaaa	121	160	abplaaa	0	0	0	0	0	0	0	1	0	0	0	0	0	0	0	0	0	0	1	0	0	0	0	0	0	0	0	0	0	0	0	0	0	0	0	0	0	1	0	1	0	0	ABplaaaaa;ABplaaapa;
ABplaaapa	ABplaaap	122	164	abplaaa	0	1	0	0	0	0	0	1	0	0	0	0	0	0	0	0	0	0	1	0	0	0	0	0	0	0	0	0	0	0	0	0	0	0	0	0	0	1	0	1	0	0	ABplaaaap;ABplaaapp;
ABplaaapp	ABplaaap	122	159	abplaaa	0	0	0	0	0	0	0	1	0	0	0	0	0	0	0	0	0	0	1	0	0	0	0	0	0	0	0	0	0	0	0	0	0	0	0	0	0	1	0	1	0	0	ABarppaa;ABarppaaa;ABplaaapa;ABplapaaa;
ABplaapaa	ABplaapa	121	159	abplaapa	0	1	0	0	0	0	0	0	0	0	0	0	0	0	0	0	0	0	0	0	0	0	0	0	0	0	0	0	0	0	0	1	0	0	0	1	0	1	1	1	0	0	ABalppppa;ABplaapap;
ABplaapap	ABplaapa	121	158	abplaapa	0	0	0	0	0	0	0	0	0	0	0	0	0	0	0	0	0	0	0	0	0	0	0	0	0	0	0	0	0	0	0	1	0	0	0	1	0	1	1	1	0	0	ABplaapaa;ABplaappa;
ABplaappa	ABplaapp	119	159	abplaappa	0	1	0	0	0	0	0	0	0	0	0	0	0	0	0	0	1	0	0	0	0	0	0	0	0	0	0	0	0	0	0	0	0	0	0	1	0	1	1	1	0	0	ABplaapa;ABplapaa;ABalppppp;ABplaapap;ABplaappp;ABplapaaa;
ABplaappp	ABplaapp	119	154	abplaapp	0	0	0	0	0	0	0	0	0	0	0	0	0	0	0	0	1	0	0	0	0	0	0	0	0	0	0	0	0	0	0	0	0	0	0	0	0	1	1	1	0	0	ABplapaa;ABplappa;ABplaappa;ABplapaap;ABplappaa;
ABplapaaa	ABplapaa	122	159	abplapaaa	0	1	0	0	0	0	0	0	0	0	0	1	0	0	0	0	0	0	0	0	0	0	1	0	0	1	0	0	0	0	0	0	0	0	0	0	0	1	0	0	0	1	ABplaaapp;ABplaappa;ABplapaap;
ABplapaap	ABplapaa	122	163	abplapaa	0	0	0	0	0	0	0	0	0	0	0	0	0	0	0	0	0	0	0	0	0	0	1	0	0	1	0	0	0	0	0	0	0	0	0	0	0	1	0	0	0	1	ABarppapa;ABplaappp;ABplapaaa;ABplapapa;
ABplapapa	ABplapap	119	157	abplapap	0	1	0	0	0	0	0	0	0	0	0	0	0	0	1	0	0	0	0	0	0	0	1	0	0	1	0	0	0	1	0	0	0	0	0	0	0	1	0	0	0	0	ABarppap;ABplapaa;ABarppapa;ABarppapp;ABplapaap;ABplapapp;ABplappaa;ABplappap;
ABplapapp	ABplapap	119	154	abplapapp	0	0	0	0	0	0	0	0	0	0	0	0	0	0	1	1	0	0	0	0	0	0	1	0	0	1	0	0	0	1	0	0	0	0	0	0	0	1	0	0	0	0	ABplappa;Caaaa;ABarppapp;ABplapapa;ABplappap;ABplapppa;
ABplappaa	ABplappa	123	162	abplappa	0	1	0	0	0	0	0	0	0	0	0	0	0	0	1	0	1	0	0	0	0	0	0	0	0	1	0	0	1	0	0	0	0	0	0	0	0	1	1	0	0	0	ABplaappp;ABplapapa;ABplappap;ABplppapa;
ABplappap	ABplappa	123	161	abplappap	0	0	0	0	0	0	0	0	0	0	0	0	0	0	1	0	1	0	0	0	0	0	0	0	0	1	0	0	1	1	0	0	0	0	0	0	0	1	1	0	0	0	ABplappp;ABplapapa;ABplapapp;ABplappaa;ABplapppa;
ABplapppa	ABplappp	125	167	abplapp	0	1	0	0	0	0	0	0	0	0	0	0	0	0	1	0	1	0	0	0	0	0	0	0	0	1	0	0	0	0	0	0	0	0	0	0	0	1	1	0	0	0	ABplapapp;ABplappap;ABplapppp;ABplppapp;
ABplapppp	ABplappp	125	166	abplapppp	0	0	0	0	0	0	0	0	0	0	0	0	0	0	1	0	1	0	0	0	0	0	0	0	0	1	0	0	0	1	0	0	0	0	0	0	0	1	1	0	0	0	Capp;Cappa;ABplapppa;ABplpppap;
ABplpaaaa	ABplpaaa	122	157	abplpaa	0	1	0	1	0	0	0	1	0	0	0	0	0	0	0	0	0	0	0	1	0	0	0	0	0	0	0	0	0	0	0	1	0	0	0	0	0	1	0	1	0	0	ABalppaap;ABalppapa;ABplpaaap;
ABplpaaap	ABplpaaa	122	158	abplpaa	0	0	0	1	0	0	0	1	0	0	0	0	0	0	0	0	0	0	0	1	0	0	0	0	0	0	0	0	0	0	0	1	0	0	0	0	0	1	0	1	0	0	ABplpaaaa;ABplpaapa;
ABplpaapa	ABplpaap	121	158	abplpaa	0	1	0	1	0	0	0	1	0	0	0	0	0	0	0	0	0	0	0	1	0	0	0	0	0	0	0	0	0	0	0	1	0	0	0	0	0	1	0	1	0	0	ABplpaaap;ABplpaapp;
ABplpaapp	ABplpaap	121	156	abplpaa	0	0	0	1	0	0	0	1	0	0	0	0	0	0	0	0	0	0	0	1	0	0	0	0	0	0	0	0	0	0	0	1	0	0	0	0	0	1	0	1	0	0	ABplppaa;ABplpaapa;ABplppaaa;
ABplpapaa	ABplpapa	121	161	abplpap	0	1	0	1	0	0	0	1	0	0	0	0	0	0	0	0	0	0	0	1	0	0	0	0	0	0	0	0	0	0	0	0	1	0	0	0	0	1	1	0	0	0	ABalppapp;ABplpapap;
ABplpapap	ABplpapa	121	158	abplpap	0	0	0	1	0	0	0	1	0	0	0	0	0	0	0	0	0	0	0	1	0	0	0	0	0	0	0	0	0	0	0	0	1	0	0	0	0	1	1	0	0	0	ABplppaa;ABplpapaa;ABplpappa;ABplppaaa;
ABplpappa	ABplpapp	120	154	abplpapp	0	1	0	1	0	0	0	1	0	0	0	0	0	0	0	0	0	0	0	1	1	0	0	0	0	0	0	0	0	0	0	0	1	0	0	0	0	1	1	0	0	0	ABplpapa;ABplpapap;ABplpappp;
ABplpappp	ABplpapp	120	159	abplpapp	0	0	0	1	0	0	0	1	0	0	0	0	0	0	0	0	0	0	0	1	1	0	0	0	0	0	0	0	0	0	0	0	1	0	0	0	0	1	1	0	0	0	ABplpppa;ABplpappa;ABplppppa;MSaappp;
ABplppaaa	ABplppaa	127	168	abplppa	0	1	0	1	0	0	0	1	0	0	0	0	0	0	0	0	0	0	0	1	0	0	1	0	0	0	0	0	0	0	0	0	0	0	0	0	0	1	0	0	0	0	ABplpaapp;ABplpapap;ABplppaap;
ABplppaap	ABplppaa	127	165	abplppa	0	0	0	1	0	0	0	1	0	0	0	0	0	0	0	0	0	0	0	1	0	0	1	0	0	0	0	0	0	0	0	0	0	0	0	0	0	1	0	0	0	0	ABplppaaa;ABplppapa;
ABplppapa	ABplppap	124	161	abplppa	0	1	0	1	0	0	0	1	0	0	0	0	0	0	0	0	0	0	0	1	0	0	1	0	0	0	0	0	0	0	0	0	0	0	0	0	0	1	0	0	0	0	ABplppaa;MSappp;ABplappaa;ABplppaap;ABplppapp;
ABplppapp	ABplppap	124	164	abplppa	0	0	0	1	0	0	0	1	0	0	0	0	0	0	0	0	0	0	0	1	0	0	1	0	0	0	0	0	0	0	0	0	0	0	0	0	0	1	0	0	0	0	ABplapppa;ABplppapa;ABplpppaa;
ABplpppaa	ABplpppa	122	159	abplpppa	0	1	0	1	0	0	0	1	0	0	0	0	0	0	0	0	0	0	0	1	0	0	1	0	0	0	0	0	0	0	0	0	0	0	0	0	0	1	1	0	0	0	ABplppap;ABplppapp;ABplpppap;ABplppppa;
ABplpppap	ABplpppa	122	160	abplpppa	0	0	0	1	0	0	0	1	0	0	0	0	0	0	0	0	0	0	0	1	0	0	1	0	0	0	0	0	0	0	0	0	0	0	0	0	0	1	1	0	0	0	ABplapppp;ABplpppaa;
ABplppppa	ABplpppp	122	157	abplpppp	0	1	0	1	0	0	0	1	0	0	0	0	0	0	0	0	0	0	0	1	1	0	0	0	0	0	0	0	0	1	0	0	0	0	0	0	0	1	1	0	0	0	ABplpappp;ABplpppaa;ABplppppp;
ABplppppp	ABplpppp	122	159	abplpppp	0	0	0	1	0	0	0	1	0	0	0	0	0	0	0	0	0	0	0	1	1	0	0	0	0	0	0	0	0	1	0	0	0	0	0	0	0	1	1	0	0	0	Capa;Daa;Dap;Capaa;ABplppppa;
ABpraaaaa	ABpraaaa	125	165	abpraaaa	0	1	0	0	0	0	0	0	0	0	0	0	0	0	0	0	0	0	0	0	0	0	0	0	0	0	0	0	0	0	0	0	0	0	1	0	0	1	0	1	0	0	ABalaapap;ABpraaaap;ABpraaapa;
ABpraaaap	ABpraaaa	125	160	abpraaaa	0	0	0	0	0	0	0	0	0	0	0	0	0	0	0	0	0	0	0	0	0	0	0	0	0	0	0	0	0	0	0	0	0	0	1	0	0	1	0	1	0	0	ABpraaaaa;ABpraaapa;ABprpaaaa;
ABpraaapa	ABpraaap	123	162	abplaap	0	1	0	0	0	0	0	0	0	0	0	0	0	0	0	0	0	0	0	0	0	0	0	0	0	0	0	0	0	0	0	0	0	0	0	0	0	1	1	1	0	0	ABpraaaa;ABalaappp;ABpraaaaa;ABpraaaap;ABpraaapp;ABpraapaa;
ABpraaapp	ABpraaap	123	155	abplaap	0	0	0	0	0	0	0	0	0	0	0	0	0	0	0	0	0	0	0	0	0	0	0	0	0	0	0	0	0	0	0	0	0	0	0	0	0	1	1	1	0	0	ABpraaapa;ABpraapaa;
ABpraapaa	ABpraapa	122	160	abplaapa	0	1	0	0	0	0	0	0	0	0	0	0	0	0	0	0	0	0	0	0	0	0	0	0	0	0	0	0	0	0	0	1	0	0	0	1	0	1	1	1	0	0	ABpraaapa;ABpraaapp;ABpraapap;
ABpraapap	ABpraapa	122	159	abplaapa	0	0	0	0	0	0	0	0	0	0	0	0	0	0	0	0	0	0	0	0	0	0	0	0	0	0	0	0	0	0	0	1	0	0	0	1	0	1	1	1	0	0	ABarpappp;ABpraapaa;ABpraappa;ABprapaaa;
ABpraappa	ABpraapp	120	161	abplaappa	0	1	0	0	0	0	0	0	0	0	0	0	0	0	0	0	1	0	0	0	0	0	0	0	0	0	0	0	0	0	0	0	0	0	0	1	0	1	1	1	0	0	ABpraapa;ABpraapap;ABpraappp;ABprapaaa;
ABpraappp	ABpraapp	120	156	abplaapp	0	0	0	0	0	0	0	0	0	0	0	0	0	0	0	0	1	0	0	0	0	0	0	0	0	0	0	0	0	0	0	0	0	0	0	0	0	1	1	1	0	0	ABprappa;ABpraappa;ABprapaap;ABprappaa;
ABprapaaa	ABprapaa	123	161	abplapaaa	0	1	0	0	0	0	0	0	0	0	0	1	0	0	0	0	0	0	0	0	0	0	1	0	0	1	0	0	0	0	0	0	0	0	0	0	0	1	0	0	0	1	ABpraapap;ABpraappa;ABprapaap;
ABprapaap	ABprapaa	123	165	abplapaa	0	0	0	0	0	0	0	0	0	0	0	0	0	0	0	0	0	0	0	0	0	0	1	0	0	1	0	0	0	0	0	0	0	0	0	0	0	1	0	0	0	1	ABarppppa;ABpraappp;ABprapaaa;ABprapapa;ABprappaa;
ABprapapa	ABprapap	120	158	abplapap	0	1	0	0	0	0	0	0	0	0	0	0	0	0	1	0	0	0	0	0	0	0	1	0	0	1	0	0	0	1	0	0	0	0	0	0	0	1	0	0	0	0	ABprapaa;ABprappa;ABarppppp;ABprapaap;ABprapapp;ABprappaa;ABprappap;
ABprapapp	ABprapap	120	156	abplapapp	0	0	0	0	0	0	0	0	0	0	0	0	0	0	1	1	0	0	0	0	0	0	1	0	0	1	0	0	0	1	0	0	0	0	0	0	0	1	0	0	0	0	ABprappa;ABprapapa;ABprappap;ABprapppa;
ABprappaa	ABprappa	124	163	abplappa	0	1	0	0	0	0	0	0	0	0	0	0	0	0	1	0	1	0	0	0	0	0	0	0	0	1	0	0	1	0	0	0	0	0	0	0	0	1	1	0	0	0	ABpraappp;ABprapaap;ABprapapa;ABprappap;ABprppapa;ABprppapp;
ABprappap	ABprappa	124	163	abplappap	0	0	0	0	0	0	0	0	0	0	0	0	0	0	1	0	1	0	0	0	0	0	0	0	0	1	0	0	1	1	0	0	0	0	0	0	0	1	1	0	0	0	ABprapapa;ABprapapp;ABprappaa;ABprapppa;
ABprapppa	ABprappp	126	168	abplapp	0	1	0	0	0	0	0	0	0	0	0	0	0	0	1	0	1	0	0	0	0	0	0	0	0	1	0	0	0	0	0	0	0	0	0	0	0	1	1	0	0	0	ABprapapp;ABprappap;ABprapppp;ABprpppap;
ABprapppp	ABprappp	126	168	abplapppp	0	0	0	0	0	0	0	0	0	0	0	0	0	0	1	0	1	0	0	0	0	0	0	0	0	1	0	0	0	1	0	0	0	0	0	0	0	1	1	0	0	0	Cppa;Cpppa;ABprapppa;ABprpppap;
ABprpaaaa	ABprpaaa	123	158	abplpaa	0	1	0	1	0	0	0	1	0	0	0	0	0	0	0	0	0	0	0	1	0	0	0	0	0	0	0	0	0	0	0	1	0	0	0	0	0	1	0	1	0	0	ABarapppa;ABpraaaap;ABprpaaap;
ABprpaaap	ABprpaaa	123	159	abplpaa	0	0	0	1	0	0	0	1	0	0	0	0	0	0	0	0	0	0	0	1	0	0	0	0	0	0	0	0	0	0	0	1	0	0	0	0	0	1	0	1	0	0	ABarapppp;ABprpaaaa;ABprpaapa;
ABprpaapa	ABprpaap	122	160	abplpaa	0	1	0	1	0	0	0	1	0	0	0	0	0	0	0	0	0	0	0	1	0	0	0	0	0	0	0	0	0	0	0	1	0	0	0	0	0	1	0	1	0	0	ABprpaaap;ABprpaapp;
ABprpaapp	ABprpaap	122	157	abplpaa	0	0	0	1	0	0	0	1	0	0	0	0	0	0	0	0	0	0	0	1	0	0	0	0	0	0	0	0	0	0	0	1	0	0	0	0	0	1	0	1	0	0	ABprppaa;ABprpaapa;ABprppaaa;
ABprpapaa	ABprpapa	123	162	abplpap	0	1	0	1	0	0	0	1	0	0	0	0	0	0	0	0	0	0	0	1	0	0	0	0	0	0	0	0	0	0	0	0	1	0	0	0	0	1	1	0	0	0	ABarappap;ABarapppp;ABprpapap;
ABprpapap	ABprpapa	123	160	abplpap	0	0	0	1	0	0	0	1	0	0	0	0	0	0	0	0	0	0	0	1	0	0	0	0	0	0	0	0	0	0	0	0	1	0	0	0	0	1	1	0	0	0	ABprppaa;ABprpapaa;ABprpappa;ABprppaap;
ABprpappa	ABprpapp	122	157	abplpapp	0	1	0	1	0	0	0	1	0	0	0	0	0	0	0	0	0	0	0	1	1	0	0	0	0	0	0	0	0	0	0	0	1	0	0	0	0	1	1	0	0	0	ABprpapap;ABprpappp;
ABprpappp	ABprpapp	122	159	abplpapp	0	0	0	1	0	0	0	1	0	0	0	0	0	0	0	0	0	0	0	1	1	0	0	0	0	0	0	0	0	0	0	0	1	0	0	0	0	1	1	0	0	0	Dpa;ABprpappa;ABprppppa;
ABprppaaa	ABprppaa	128	169	abplppa	0	1	0	1	0	0	0	1	0	0	0	0	0	0	0	0	0	0	0	1	0	0	1	0	0	0	0	0	0	0	0	0	0	0	0	0	0	1	0	0	0	0	ABprpaapp;ABprppaap;
ABprppaap	ABprppaa	128	166	abplppa	0	0	0	1	0	0	0	1	0	0	0	0	0	0	0	0	0	0	0	1	0	0	1	0	0	0	0	0	0	0	0	0	0	0	0	0	0	1	0	0	0	0	ABprpapap;ABprppaaa;ABprppapa;
ABprppapa	ABprppap	125	162	abplppa	0	1	0	1	0	0	0	1	0	0	0	0	0	0	0	0	0	0	0	1	0	0	1	0	0	0	0	0	0	0	0	0	0	0	0	0	0	1	0	0	0	0	ABprppaa;MSpppp;ABprappaa;ABprppaap;ABprppapp;
ABprppapp	ABprppap	125	165	abplppa	0	0	0	1	0	0	0	1	0	0	0	0	0	0	0	0	0	0	0	1	0	0	1	0	0	0	0	0	0	0	0	0	0	0	0	0	0	1	0	0	0	0	ABprappaa;ABprppapa;ABprpppaa;
ABprpppaa	ABprpppa	123	161	abplpppa	0	1	0	1	0	0	0	1	0	0	0	0	0	0	0	0	0	0	0	1	0	0	1	0	0	0	0	0	0	0	0	0	0	0	0	0	0	1	1	0	0	0	ABprppap;ABprppapp;ABprpppap;ABprppppa;
ABprpppap	ABprpppa	123	161	abplpppa	0	0	0	1	0	0	0	1	0	0	0	0	0	0	0	0	0	0	0	1	0	0	1	0	0	0	0	0	0	0	0	0	0	0	0	0	0	1	1	0	0	0	ABprappp;ABprapppa;ABprapppp;ABprpppaa;ABprppppp;
ABprppppa	ABprpppp	122	158	abplpppp	0	1	0	1	0	0	0	1	0	0	0	0	0	0	0	0	0	0	0	1	1	0	0	0	0	0	0	0	0	1	0	0	0	0	0	0	0	1	1	0	0	0	ABprpappp;ABprpppaa;ABprppppp;
ABprppppp	ABprpppp	122	160	abplpppp	0	0	0	1	0	0	0	1	0	0	0	0	0	0	0	0	0	0	0	1	1	0	0	0	0	0	0	0	0	1	0	0	0	0	0	0	0	1	1	0	0	0	Cppa;Cppaa;ABprpppap;ABprppppa;
MSaaaaa	MSaaaa	130	161	msaa	0	1	1	0	0	0	1	1	1	0	0	0	1	1	0	0	0	0	1	0	0	0	0	0	0	0	0	0	0	0	0	0	0	0	0	0	0	1	0	1	0	0	MSaaaap;
MSaaaap	MSaaaa	130	165	msaa	0	0	1	0	0	0	1	1	1	0	0	0	1	1	0	0	0	0	1	0	0	0	0	0	0	0	0	0	0	0	0	0	0	0	0	0	0	1	0	1	0	0	MSaaap;MSaaaaa;MSaaapa;
MSaaapa	MSaaap	133	163	msaa	0	1	1	0	0	0	1	1	1	0	0	0	1	1	0	0	0	0	1	0	0	0	0	0	0	0	0	0	0	0	0	0	0	0	0	0	0	1	0	1	0	0	MSapaa;ABaraapap;MSaaaap;MSaaapp;
MSaaapp	MSaaap	133	182	msaa	0	0	1	0	0	0	1	1	1	0	0	0	1	1	0	0	0	0	1	0	0	0	0	0	0	0	0	0	0	0	0	0	0	0	0	0	0	1	0	1	0	0	Eala;MSaaapa;MSaapaa;
MSaapaa	MSaapa	130	161	msaapa	0	1	1	0	0	0	1	1	1	0	0	0	1	1	0	0	0	0	1	1	0	1	0	0	0	0	0	0	0	0	0	0	0	0	0	0	0	1	0	1	0	0	MSaaap;ABalpappp;MSaaapp;MSaapap;
MSaapap	MSaapa	130	168	msaapa	0	0	1	0	0	0	1	1	1	0	0	0	1	1	0	0	0	0	1	1	0	1	0	0	0	0	0	0	0	0	0	0	0	0	0	0	0	1	0	1	0	0	MSaapp;MSappa;MSaapaa;MSaappa;MSpapaa;
MSaappa	MSaapp	137	196	msaapp	0	1	1	0	0	0	1	1	1	0	0	0	1	1	0	0	0	0	1	1	1	0	0	0	0	0	0	0	0	0	0	0	0	0	0	0	0	1	0	1	0	0	MSaapap;MSaappp;
MSaappp	MSaapp	137	185	msaapp	0	0	1	0	0	0	1	1	1	0	0	0	1	1	0	0	0	0	1	1	1	0	0	0	0	0	0	0	0	0	0	0	0	0	0	0	0	1	0	1	0	0	Daa;ABplpappp;MSaappa;MSpappp;
MSapaaa	MSapaa	137	174	msapa	0	1	1	0	0	0	1	1	1	0	0	0	1	0	0	0	0	1	0	0	0	0	1	0	0	0	0	0	0	0	0	0	0	0	0	0	0	1	1	1	0	0	ABalpaapp;MSapaap;
MSapaap	MSapaa	137	182	msapa	0	0	1	0	0	0	1	1	1	0	0	0	1	0	0	0	0	1	0	0	0	0	1	0	0	0	0	0	0	0	0	0	0	0	0	0	0	1	1	1	0	0	MSapaaa;MSapapa;
MSapapa	MSapap	138	175	msapap	0	1	1	0	0	0	1	1	1	0	0	0	1	0	0	0	0	1	0	0	0	0	1	0	1	0	0	0	0	0	0	0	0	0	0	0	0	1	1	1	0	0	MSapaap;MSapapp;
MSapapp	MSapap	138	179	msapap	0	0	1	0	0	0	1	1	1	0	0	0	1	0	0	0	0	1	0	0	0	0	1	0	1	0	0	0	0	0	0	0	0	0	0	0	0	1	1	1	0	0	MSappp;MSapapa;
MSpaaaa	MSpaaa	130	161	msaa	0	1	1	0	0	0	1	1	1	0	0	0	1	1	0	0	0	0	1	0	0	0	0	0	0	0	0	0	0	0	0	0	0	0	0	0	0	1	0	1	0	0	MSpaaap;
MSpaaap	MSpaaa	130	163	msaa	0	0	1	0	0	0	1	1	1	0	0	0	1	1	0	0	0	0	1	0	0	0	0	0	0	0	0	0	0	0	0	0	0	0	0	0	0	1	0	1	0	0	MSpaap;MSppaa;ABalapppp;MSpaaaa;MSpaapa;
MSpaapa	MSpaap	135	168	msaa	0	1	1	0	0	0	1	1	1	0	0	0	1	1	0	0	0	0	1	0	0	0	0	0	0	0	0	0	0	0	0	0	0	0	0	0	0	1	0	1	0	0	ABaraappp;MSpaaap;MSpaapp;
MSpaapp	MSpaap	135	182	msaa	0	0	1	0	0	0	1	1	1	0	0	0	1	1	0	0	0	0	1	0	0	0	0	0	0	0	0	0	0	0	0	0	0	0	0	0	0	1	0	1	0	0	Eara;MSpaapa;MSpapaa;
MSpapaa	MSpapa	130	162	msaapa	0	1	1	0	0	0	1	1	1	0	0	0	1	1	0	0	0	0	1	1	0	1	0	0	0	0	0	0	0	0	0	0	0	0	0	0	0	1	0	1	0	0	MSpaap;ABarapapp;MSaapap;MSpaapp;MSpapap;
MSpapap	MSpapa	130	168	msaapa	0	0	1	0	0	0	1	1	1	0	0	0	1	1	0	0	0	0	1	1	0	1	0	0	0	0	0	0	0	0	0	0	0	0	0	0	0	1	0	1	0	0	MSaapp;MSpapp;MSpppa;MSpapaa;MSpappa;
MSpappa	MSpapp	137	195	mspapp	0	1	1	0	0	0	1	1	1	0	0	0	1	1	0	0	0	1	1	1	1	0	0	0	0	0	0	0	0	0	0	0	0	0	0	0	0	1	0	1	0	0	MSpapap;MSpappp;
MSpappp	MSpapp	137	181	mspapp	0	0	1	0	0	0	1	1	1	0	0	0	1	1	0	0	0	1	1	1	1	0	0	0	0	0	0	0	0	0	0	0	0	0	0	0	0	1	0	1	0	0	Cppaa;MSaappp;MSpappa;
MSppaaa	MSppaa	138	174	msapa	0	1	1	0	0	0	1	1	1	0	0	0	1	0	0	0	0	1	0	0	0	0	1	0	0	0	0	0	0	0	0	0	0	0	0	0	0	1	1	1	0	0	MSppaap;
MSppaap	MSppaa	138	185	msapa	0	0	1	0	0	0	1	1	1	0	0	0	1	0	0	0	0	1	0	0	0	0	1	0	0	0	0	0	0	0	0	0	0	0	0	0	0	1	1	1	0	0	MSppaaa;MSppapa;
MSppapa	MSppap	137	174	msapap	0	1	1	0	0	0	1	1	1	0	0	0	1	0	0	0	0	1	0	0	0	0	1	0	1	0	0	0	0	0	0	0	0	0	0	0	0	1	1	1	0	0	MSppaap;MSppapp;
MSppapp	MSppap	137	179	msapap	0	0	1	0	0	0	1	1	1	0	0	0	1	0	0	0	0	1	0	0	0	0	1	0	1	0	0	0	0	0	0	0	0	0	0	0	0	1	1	1	0	0	MSpppp;MSppapa;
