# Supplementary material for: A mathematical framework for understanding the spontaneous emergence of complexity applicable to growing multicellular systems
Source: PLoS Comput Biol. 2024 Jun 5;20(6):e1011882. doi: 10.1371/journal.pcbi.1011882 (PMC11182560; doi:10.1371/journal.pcbi.1011882)
Supplement: S4 Appendix — (XLSX) [file pcbi.1011882.s004.xlsx]

## Sheet: 4-cell
'Cell Identity'	'ABa'	'ABp'	'EMS'	'P2'
'ABa'	0	1	1	0
'ABp'	1	0	1	1
'EMS'	1	1	0	1
'P2'	0	1	1	0

## Sheet: 6-cell
'Cell Identity'	'ABal'	'ABar'	'ABpl'	'ABpr'	'EMS'	'P2'
'ABal'	0	1	1	0	1	0
'ABar'	1	0	1	1	1	0
'ABpl'	1	1	0	1	1	1
'ABpr'	0	1	1	0	1	1
'EMS'	1	1	1	1	0	1
'P2'	0	0	1	1	1	0

## Sheet: 7-cell
'Cell Identity'	'ABal'	'ABar'	'ABpl'	'ABpr'	'MS'	'E'	'P2'
'ABal'	0	1	1	0	1	0	0
'ABar'	1	0	1	1	1	0	0.0588235
'ABpl'	1	1	0	1	1	1	1
'ABpr'	0	1	1	0	1	1	1
'MS'	1	1	1	1	0	1	0
'E'	0	0	1	1	1	0	1
'P2'	0	0.0588235	1	1	0	1	0

## Sheet: 8-cell
'Cell Identity'	'ABal'	'ABar'	'ABpl'	'ABpr'	'MS'	'E'	'C'	'P3'
'ABal'	0	1	1	0	0.882353	0	0	0
'ABar'	1	0	1	1	1	0	0.764706	0
'ABpl'	1	1	0	0.470588	1	1	1	0
'ABpr'	0	1	0.470588	0	0.941176	1	1	0.0588235
'MS'	0.882353	1	1	0.941176	0	1	0.529412	0
'E'	0	0	1	1	1	0	1	1
'C'	0	0.764706	1	1	0.529412	1	0	1
'P3'	0	0	0	0.0588235	0	1	1	0

## Sheet: 12-cell
'Cell Identity'	'ABala'	'ABalp'	'ABara'	'ABarp'	'ABpla'	'ABplp'	'ABpra'	'ABprp'	'MS'	'E'	'C'	'P3'
'ABala'	0	1	1	0.647059	1	0	0	0	0.352941	0	0	0
'ABalp'	1	0	0.823529	0	1	1	0	0	1	0	0	0
'ABara'	1	0.823529	0	1	1	0	1	0.588235	1	0	0.176471	0
'ABarp'	0.647059	0	1	0	1	0.117647	1	0.882353	0.823529	0	1	0
'ABpla'	1	1	1	1	0	1	0.0588235	0	1	0	1	0
'ABplp'	0	1	0	0.117647	1	0	0	0.470588	1	1	1	0.0588235
'ABpra'	0	0	1	1	0.0588235	0	0	1	0.647059	0	1	0
'ABprp'	0	0	0.588235	0.882353	0	0.470588	1	0	1	1	1	1
'MS'	0.352941	1	1	0.823529	1	1	0.647059	1	0	1	0.941176	0
'E'	0	0	0	0	0	1	0	1	1	0	1	1
'C'	0	0	0.176471	1	1	1	1	1	0.941176	1	0	1
'P3'	0	0	0	0	0	0.0588235	0	1	0	1	1	0

## Sheet: 14-cell
'Cell Identity'	'ABala'	'ABalp'	'ABara'	'ABarp'	'ABpla'	'ABplp'	'ABpra'	'ABprp'	'MSa'	'MSp'	'Ea'	'Ep'	'C'	'P3'
'ABala'	0	1	1	0.705882	1	0	0	0	0.470588	0	0	0	0	0
'ABalp'	1	0	0.588235	0	1	0.941176	0	0	1	0	0	0	0	0
'ABara'	1	0.588235	0	1	1	0	1	0.411765	1	1	0	0	0.117647	0
'ABarp'	0.705882	0	1	0	1	0	1	0.529412	0	0.764706	0	0	1	0
'ABpla'	1	1	1	1	0	1	0.0588235	0.0588235	1	1	0	0	1	0
'ABplp'	0	0.941176	0	0	1	0	0	0.176471	1	1	1	1	1	0
'ABpra'	0	0	1	1	0.0588235	0	0	1	0	0.647059	0	0	1	0
'ABprp'	0	0	0.411765	0.529412	0.0588235	0.176471	1	0	0	1	1	1	1	1
'MSa'	0.470588	1	1	0	1	1	0	0	0	1	0	0	0	0
'MSp'	0	0	1	0.764706	1	1	0.647059	1	1	0	1	0	0.941176	0
'Ea'	0	0	0	0	0	1	0	1	0	1	0	1	0.75	0
'Ep'	0	0	0	0	0	1	0	1	0	0	1	0	1	1
'C'	0	0	0.117647	1	1	1	1	1	0	0.941176	0.75	1	0	1
'P3'	0	0	0	0	0	0	0	1	0	0	0	1	1	0

## Sheet: 15-cell
'Cell Identity'	'ABala'	'ABalp'	'ABara'	'ABarp'	'ABpla'	'ABplp'	'ABpra'	'ABprp'	'MSa'	'MSp'	'Ea'	'Ep'	'Ca'	'Cp'	'P3'
'ABala'	0	1	1	0.705882	1	0	0	0	0.470588	0	0	0	0	0	0
'ABalp'	1	0	0.588235	0	1	0.823529	0	0	1	0	0	0	0	0	0
'ABara'	1	0.588235	0	1	1	0	1	0.352941	1	1	0	0	0.294118	0	0
'ABarp'	0.705882	0	1	0	1	0	1	0.176471	0	0.588235	0	0	1	0	0
'ABpla'	1	1	1	1	0	1	0	0	1	1	0	0	1	0	0
'ABplp'	0	0.823529	0	0	1	0	0	0	1	1	1	0.941176	1	0	0
'ABpra'	0	0	1	1	0	0	0	1	0	0.705882	0	0	1	1	0
'ABprp'	0	0	0.352941	0.176471	0	0	1	0	0	1	1	1	1	1	0.941176
'MSa'	0.470588	1	1	0	1	1	0	0	0	1	0	0	0	0	0
'MSp'	0	0	1	0.588235	1	1	0.705882	1	1	0	1	0.0588235	1	0	0
'Ea'	0	0	0	0	0	1	0	1	0	1	0	1	1	0	0
'Ep'	0	0	0	0	0	0.941176	0	1	0	0.0588235	1	0	1	1	1
'Ca'	0	0	0.294118	1	1	1	1	1	0	1	1	1	0	1	0
'Cp'	0	0	0	0	0	0	1	1	0	0	0	1	1	0	1
'P3'	0	0	0	0	0	0	0	0.941176	0	0	0	1	0	1	0
