# Supplementary material for: A mathematical framework for understanding the spontaneous emergence of complexity applicable to growing multicellular systems
Source: PLoS Comput Biol. 2024 Jun 5;20(6):e1011882. doi: 10.1371/journal.pcbi.1011882 (PMC11182560; doi:10.1371/journal.pcbi.1011882)
Supplement: S5 Appendix — (ZIP) [file pcbi.1011882.s005.zip]

Archive with 359 entries (314 files):
- PositionalInformation_Code/
- PositionalInformation_Code/.DS_Store
- PositionalInformation_Code/Boolean_model/
- PositionalInformation_Code/Boolean_model/.DS_Store
- PositionalInformation_Code/Boolean_model/Single_gene_system/
- PositionalInformation_Code/Boolean_model/Single_gene_system/.DS_Store
- PositionalInformation_Code/Boolean_model/Single_gene_system/cell_farm_1D.m
- PositionalInformation_Code/Boolean_model/Single_gene_system/cell_farm_screen.m
- PositionalInformation_Code/Boolean_model/Single_gene_system/topology_choose.m
- PositionalInformation_Code/Boolean_model/Single_gene_system/TOPOLOGY_WRITE.mat
- PositionalInformation_Code/Boolean_model/Single_gene_system/TOTAL_TOPOLOGY_STATE.mat
- PositionalInformation_Code/Boolean_model/Two_gene_system/
- PositionalInformation_Code/Boolean_model/Two_gene_system/.DS_Store
- PositionalInformation_Code/Boolean_model/Two_gene_system/Asynchronous/
- PositionalInformation_Code/Boolean_model/Two_gene_system/Asynchronous/.DS_Store
- PositionalInformation_Code/Boolean_model/Two_gene_system/Asynchronous/Boolean_logic_function_asynchronous.m
- PositionalInformation_Code/Boolean_model/Two_gene_system/Asynchronous/caculate.m
- PositionalInformation_Code/Boolean_model/Two_gene_system/Asynchronous/cell_farm_asynchronous.m
- PositionalInformation_Code/Boolean_model/Two_gene_system/Asynchronous/draw_asynchronous.m
- PositionalInformation_Code/Boolean_model/Two_gene_system/Asynchronous/I10000T1sigma0mill.mat
- PositionalInformation_Code/Boolean_model/Two_gene_system/Asynchronous/I10000T1sigma0percent.mat
- PositionalInformation_Code/Boolean_model/Two_gene_system/Asynchronous/I10000T1sigma10mill.mat
- PositionalInformation_Code/Boolean_model/Two_gene_system/Asynchronous/I10000T1sigma15mill.mat
- PositionalInformation_Code/Boolean_model/Two_gene_system/Asynchronous/I10000T1sigma1mill.mat
- PositionalInformation_Code/Boolean_model/Two_gene_system/Asynchronous/I10000T1sigma20mill.mat
- PositionalInformation_Code/Boolean_model/Two_gene_system/Asynchronous/I10000T1sigma2mill.mat
- PositionalInformation_Code/Boolean_model/Two_gene_system/Asynchronous/I10000T1sigma2percent.mat
- PositionalInformation_Code/Boolean_model/Two_gene_system/Asynchronous/I10000T1sigma3mill.mat
- PositionalInformation_Code/Boolean_model/Two_gene_system/Asynchronous/I10000T1sigma4mill.mat
- PositionalInformation_Code/Boolean_model/Two_gene_system/Asynchronous/I10000T1sigma4percent.mat
- PositionalInformation_Code/Boolean_model/Two_gene_system/Asynchronous/I10000T1sigma5mill.mat
- PositionalInformation_Code/Boolean_model/Two_gene_system/Asynchronous/I10000T1sigma6percent.mat
- PositionalInformation_Code/Boolean_model/Two_gene_system/Asynchronous/I10000T1sigma8percent.mat
- PositionalInformation_Code/Boolean_model/Two_gene_system/Asynchronous/right_percent.mat
- PositionalInformation_Code/Boolean_model/Two_gene_system/cell_farm/
- PositionalInformation_Code/Boolean_model/Two_gene_system/cell_farm/.DS_Store
- PositionalInformation_Code/Boolean_model/Two_gene_system/cell_farm/Boolean_logic_function_1D.m
- PositionalInformation_Code/Boolean_model/Two_gene_system/cell_farm/cell_farm_1D.m
- PositionalInformation_Code/Boolean_model/Two_gene_system/Fixed_Cell_Number/
- PositionalInformation_Code/Boolean_model/Two_gene_system/Fixed_Cell_Number/.DS_Store
- PositionalInformation_Code/Boolean_model/Two_gene_system/Fixed_Cell_Number/Cell_2/
- PositionalInformation_Code/Boolean_model/Two_gene_system/Fixed_Cell_Number/Cell_2/.DS_Store
- PositionalInformation_Code/Boolean_model/Two_gene_system/Fixed_Cell_Number/Cell_2/Boolean_logic_function.m
- PositionalInformation_Code/Boolean_model/Two_gene_system/Fixed_Cell_Number/Cell_2/CELL_2.mat
- PositionalInformation_Code/Boolean_model/Two_gene_system/Fixed_Cell_Number/Cell_2/cell_farm_nodivi_reachstablestate.m
- PositionalInformation_Code/Boolean_model/Two_gene_system/Fixed_Cell_Number/Cell_2/initial_states.m
- PositionalInformation_Code/Boolean_model/Two_gene_system/Fixed_Cell_Number/Cell_2/STABLE_STATE.mat
- PositionalInformation_Code/Boolean_model/Two_gene_system/Fixed_Cell_Number/Cell_2/stable_state_probability_states_H.mat
- PositionalInformation_Code/Boolean_model/Two_gene_system/Fixed_Cell_Number/Cell_2/statistics_H.m
- PositionalInformation_Code/Boolean_model/Two_gene_system/Fixed_Cell_Number/Cell_4/
- PositionalInformation_Code/Boolean_model/Two_gene_system/Fixed_Cell_Number/Cell_4/.DS_Store
- PositionalInformation_Code/Boolean_model/Two_gene_system/Fixed_Cell_Number/Cell_4/Boolean_logic_function.m
- PositionalInformation_Code/Boolean_model/Two_gene_system/Fixed_Cell_Number/Cell_4/CELL_4.mat
- PositionalInformation_Code/Boolean_model/Two_gene_system/Fixed_Cell_Number/Cell_4/cell_farm_nodivi_reachstablestate.m
- PositionalInformation_Code/Boolean_model/Two_gene_system/Fixed_Cell_Number/Cell_4/draw_attraction.m
- PositionalInformation_Code/Boolean_model/Two_gene_system/Fixed_Cell_Number/Cell_4/draw_basinsize_bar.m
- PositionalInformation_Code/Boolean_model/Two_gene_system/Fixed_Cell_Number/Cell_4/H_2_states.mat
- PositionalInformation_Code/Boolean_model/Two_gene_system/Fixed_Cell_Number/Cell_4/initial_states.m
- PositionalInformation_Code/Boolean_model/Two_gene_system/Fixed_Cell_Number/Cell_4/STABLE_STATE.mat
- PositionalInformation_Code/Boolean_model/Two_gene_system/Fixed_Cell_Number/Cell_4/stable_state_probability_states_H.mat
- PositionalInformation_Code/Boolean_model/Two_gene_system/Fixed_Cell_Number/Cell_4/state_percent_ini_pi.mat
- PositionalInformation_Code/Boolean_model/Two_gene_system/Fixed_Cell_Number/Cell_4/statistics_H.m
- PositionalInformation_Code/Boolean_model/Two_gene_system/Fixed_Cell_Number/Cell_8/
- PositionalInformation_Code/Boolean_model/Two_gene_system/Fixed_Cell_Number/Cell_8/.DS_Store
- PositionalInformation_Code/Boolean_model/Two_gene_system/Fixed_Cell_Number/Cell_8/8cells_basin_size_stable_states_number.fig
- PositionalInformation_Code/Boolean_model/Two_gene_system/Fixed_Cell_Number/Cell_8/Boolean_logic_function.m
- PositionalInformation_Code/Boolean_model/Two_gene_system/Fixed_Cell_Number/Cell_8/CELL_8.mat
- PositionalInformation_Code/Boolean_model/Two_gene_system/Fixed_Cell_Number/Cell_8/cell_farm_nodivi_reachstablestate.m
- PositionalInformation_Code/Boolean_model/Two_gene_system/Fixed_Cell_Number/Cell_8/draw_attraction.m
- PositionalInformation_Code/Boolean_model/Two_gene_system/Fixed_Cell_Number/Cell_8/draw_basinsize.m
- PositionalInformation_Code/Boolean_model/Two_gene_system/Fixed_Cell_Number/Cell_8/initial_data.mat
- PositionalInformation_Code/Boolean_model/Two_gene_system/Fixed_Cell_Number/Cell_8/initial_states.m
- PositionalInformation_Code/Boolean_model/Two_gene_system/Fixed_Cell_Number/Cell_8/STABLE_STATE.mat
- PositionalInformation_Code/Boolean_model/Two_gene_system/Fixed_Cell_Number/Cell_8/stable_state_probability_states_H.mat
- PositionalInformation_Code/Boolean_model/Two_gene_system/Fixed_Cell_Number/Cell_8/states_probability_number.mat
- PositionalInformation_Code/Boolean_model/Two_gene_system/Fixed_Cell_Number/Cell_8/state_percent_ini_pi.mat
- PositionalInformation_Code/Boolean_model/Two_gene_system/Fixed_Cell_Number/Cell_8/statistics_H.m
- PositionalInformation_Code/Boolean_model/Two_gene_system/Fixed_One_Cell/
- PositionalInformation_Code/Boolean_model/Two_gene_system/Fixed_One_Cell/.DS_Store
- PositionalInformation_Code/Boolean_model/Two_gene_system/Fixed_One_Cell/Boolean_logic_function_1D.m
- PositionalInformation_Code/Boolean_model/Two_gene_system/Fixed_One_Cell/cell_farm_1D_fixedone.m
- PositionalInformation_Code/Boolean_model/Two_gene_system/Fixed_One_Cell/Topology_Screen/
- PositionalInformation_Code/Boolean_model/Two_gene_system/Fixed_One_Cell/Topology_Screen/.DS_Store
- PositionalInformation_Code/Boolean_model/Two_gene_system/Fixed_One_Cell/Topology_Screen/Block/
- PositionalInformation_Code/Boolean_model/Two_gene_system/Fixed_One_Cell/Topology_Screen/Block/Boolean_logic_function_1D.m
- PositionalInformation_Code/Boolean_model/Two_gene_system/Fixed_One_Cell/Topology_Screen/Block/cell_farm_1D_fixedone.m
- PositionalInformation_Code/Boolean_model/Two_gene_system/Fixed_One_Cell/Topology_Screen/Block/cell_farm_screen.m
- PositionalInformation_Code/Boolean_model/Two_gene_system/Fixed_One_Cell/Topology_Screen/Block/draw_bar_patternumber_motifratio.m
- PositionalInformation_Code/Boolean_model/Two_gene_system/Fixed_One_Cell/Topology_Screen/Block/draw_patternnumber_module.m
- PositionalInformation_Code/Boolean_model/Two_gene_system/Fixed_One_Cell/Topology_Screen/Block/lateral_inhibition.m
- PositionalInformation_Code/Boolean_model/Two_gene_system/Fixed_One_Cell/Topology_Screen/Block/module_percent.mat
- PositionalInformation_Code/Boolean_model/Two_gene_system/Fixed_One_Cell/Topology_Screen/Block/motif_ratio.mat
- PositionalInformation_Code/Boolean_model/Two_gene_system/Fixed_One_Cell/Topology_Screen/Block/M_2.mat
- PositionalInformation_Code/Boolean_model/Two_gene_system/Fixed_One_Cell/Topology_Screen/Block/M_3.mat
- PositionalInformation_Code/Boolean_model/Two_gene_system/Fixed_One_Cell/Topology_Screen/Block/M_4.mat
- PositionalInformation_Code/Boolean_model/Two_gene_system/Fixed_One_Cell/Topology_Screen/Block/topology_choose.m
- PositionalInformation_Code/Boolean_model/Two_gene_system/Fixed_One_Cell/Topology_Screen/Block/TOPOLOGY_module.mat
- PositionalInformation_Code/Boolean_model/Two_gene_system/Fixed_One_Cell/Topology_Screen/Block/TOPOLOGY_module_cell_number.mat
- PositionalInformation_Code/Boolean_model/Two_gene_system/Fixed_One_Cell/Topology_Screen/Block/TOPOLOGY_WRITE.mat
- PositionalInformation_Code/Boolean_model/Two_gene_system/Fixed_One_Cell/Topology_Screen/Block/TOTAL_TOPOLOGY_STATE.mat
- PositionalInformation_Code/Boolean_model/Two_gene_system/Fixed_One_Cell/Topology_Screen/PI/
- PositionalInformation_Code/Boolean_model/Two_gene_system/Fixed_One_Cell/Topology_Screen/PI/Boolean_logic_function_1D.m
- PositionalInformation_Code/Boolean_model/Two_gene_system/Fixed_One_Cell/Topology_Screen/PI/cell_farm_fixedone.m
- PositionalInformation_Code/Boolean_model/Two_gene_system/Fixed_One_Cell/Topology_Screen/PI/cell_farm_screen.m
- PositionalInformation_Code/Boolean_model/Two_gene_system/Fixed_One_Cell/Topology_Screen/PI/draw_positionalinformation_motifratio.m
- PositionalInformation_Code/Boolean_model/Two_gene_system/Fixed_One_Cell/Topology_Screen/PI/H0.mat
- PositionalInformation_Code/Boolean_model/Two_gene_system/Fixed_One_Cell/Topology_Screen/PI/H05033.mat
- PositionalInformation_Code/Boolean_model/Two_gene_system/Fixed_One_Cell/Topology_Screen/PI/H07642.mat
- PositionalInformation_Code/Boolean_model/Two_gene_system/Fixed_One_Cell/Topology_Screen/PI/H09183.mat
- PositionalInformation_Code/Boolean_model/Two_gene_system/Fixed_One_Cell/Topology_Screen/PI/H09864.mat
- PositionalInformation_Code/Boolean_model/Two_gene_system/Fixed_One_Cell/Topology_Screen/PI/H09911.mat
- PositionalInformation_Code/Boolean_model/Two_gene_system/Fixed_One_Cell/Topology_Screen/PI/H12244.mat
- PositionalInformation_Code/Boolean_model/Two_gene_system/Fixed_One_Cell/Topology_Screen/PI/H13516.mat
- PositionalInformation_Code/Boolean_model/Two_gene_system/Fixed_One_Cell/Topology_Screen/PI/H13921.mat
- PositionalInformation_Code/Boolean_model/Two_gene_system/Fixed_One_Cell/Topology_Screen/PI/H14355.mat
- PositionalInformation_Code/Boolean_model/Two_gene_system/Fixed_One_Cell/Topology_Screen/PI/H14466.mat
- PositionalInformation_Code/Boolean_model/Two_gene_system/Fixed_One_Cell/Topology_Screen/PI/H15305.mat
- PositionalInformation_Code/Boolean_model/Two_gene_system/Fixed_One_Cell/Topology_Screen/PI/H15850.mat
- PositionalInformation_Code/Boolean_model/Two_gene_system/Fixed_One_Cell/Topology_Screen/PI/H16577.mat
- PositionalInformation_Code/Boolean_model/Two_gene_system/Fixed_One_Cell/Topology_Screen/PI/H17527.mat
- PositionalInformation_Code/Boolean_model/Two_gene_system/Fixed_One_Cell/Topology_Screen/PI/H18366.mat
- PositionalInformation_Code/Boolean_model/Two_gene_system/Fixed_One_Cell/Topology_Screen/PI/H18911.mat
- PositionalInformation_Code/Boolean_model/Two_gene_system/Fixed_One_Cell/Topology_Screen/PI/H19749.mat
- PositionalInformation_Code/Boolean_model/Two_gene_system/Fixed_One_Cell/Topology_Screen/PI/lateral_inhibition.m
- PositionalInformation_Code/Boolean_model/Two_gene_system/Fixed_One_Cell/Topology_Screen/PI/module_percent.mat
- PositionalInformation_Code/Boolean_model/Two_gene_system/Fixed_One_Cell/Topology_Screen/PI/motif_ratio.mat
- PositionalInformation_Code/Boolean_model/Two_gene_system/Fixed_One_Cell/Topology_Screen/PI/topology_choose.m
- PositionalInformation_Code/Boolean_model/Two_gene_system/Fixed_One_Cell/Topology_Screen/PI/topology_module.m
- PositionalInformation_Code/Boolean_model/Two_gene_system/Fixed_One_Cell/Topology_Screen/PI/TOPOLOGY_module.mat
- PositionalInformation_Code/Boolean_model/Two_gene_system/Fixed_One_Cell/Topology_Screen/PI/topology_module_2step.m
- PositionalInformation_Code/Boolean_model/Two_gene_system/Fixed_One_Cell/Topology_Screen/PI/TOPOLOGY_module_cell_number.mat
- PositionalInformation_Code/Boolean_model/Two_gene_system/Fixed_One_Cell/Topology_Screen/PI/TOPOLOGY_WRITE.mat
- PositionalInformation_Code/Boolean_model/Two_gene_system/Fixed_One_Cell/Topology_Screen/PI/TOTAL_TOPOLOGY_STATE.mat
- PositionalInformation_Code/Boolean_model/Two_gene_system/Topology_Screen/
- PositionalInformation_Code/Boolean_model/Two_gene_system/Topology_Screen/screen_topology_initial_A0_B0/
- PositionalInformation_Code/Boolean_model/Two_gene_system/Topology_Screen/screen_topology_initial_A0_B0/.DS_Store
- PositionalInformation_Code/Boolean_model/Two_gene_system/Topology_Screen/screen_topology_initial_A0_B0/cell_farm_screen.m
- PositionalInformation_Code/Boolean_model/Two_gene_system/Topology_Screen/screen_topology_initial_A0_B0/TOPOLOGY_WRITE.mat
- PositionalInformation_Code/Boolean_model/Two_gene_system/Topology_Screen/screen_topology_initial_A0_B0/TOTAL_TOPOLOGY_STATE.mat
- PositionalInformation_Code/Boolean_model/Two_gene_system/Topology_Screen/screen_topology_initial_A0_B1/
- PositionalInformation_Code/Boolean_model/Two_gene_system/Topology_Screen/screen_topology_initial_A0_B1/.DS_Store
- PositionalInformation_Code/Boolean_model/Two_gene_system/Topology_Screen/screen_topology_initial_A0_B1/cell_farm_screen.m
- PositionalInformation_Code/Boolean_model/Two_gene_system/Topology_Screen/screen_topology_initial_A0_B1/TOPOLOGY_WRITE.mat
- PositionalInformation_Code/Boolean_model/Two_gene_system/Topology_Screen/screen_topology_initial_A0_B1/TOTAL_TOPOLOGY_STATE.mat
- PositionalInformation_Code/Boolean_model/Two_gene_system/Topology_Screen/screen_topology_initial_A1_B0/
- PositionalInformation_Code/Boolean_model/Two_gene_system/Topology_Screen/screen_topology_initial_A1_B0/.DS_Store
- PositionalInformation_Code/Boolean_model/Two_gene_system/Topology_Screen/screen_topology_initial_A1_B0/cell_farm_screen.m
- PositionalInformation_Code/Boolean_model/Two_gene_system/Topology_Screen/screen_topology_initial_A1_B0/draw_PI_motif.m
- PositionalInformation_Code/Boolean_model/Two_gene_system/Topology_Screen/screen_topology_initial_A1_B0/draw_PI_motif_majorfigure.m
- PositionalInformation_Code/Boolean_model/Two_gene_system/Topology_Screen/screen_topology_initial_A1_B0/H_0.mat
- PositionalInformation_Code/Boolean_model/Two_gene_system/Topology_Screen/screen_topology_initial_A1_B0/H_0811.mat
- PositionalInformation_Code/Boolean_model/Two_gene_system/Topology_Screen/screen_topology_initial_A1_B0/H_1.mat
- PositionalInformation_Code/Boolean_model/Two_gene_system/Topology_Screen/screen_topology_initial_A1_B0/H_1061.mat
- PositionalInformation_Code/Boolean_model/Two_gene_system/Topology_Screen/screen_topology_initial_A1_B0/H_14056.mat
- PositionalInformation_Code/Boolean_model/Two_gene_system/Topology_Screen/screen_topology_initial_A1_B0/H_15.mat
- PositionalInformation_Code/Boolean_model/Two_gene_system/Topology_Screen/screen_topology_initial_A1_B0/H_1561.mat
- PositionalInformation_Code/Boolean_model/Two_gene_system/Topology_Screen/screen_topology_initial_A1_B0/H_175.mat
- PositionalInformation_Code/Boolean_model/Two_gene_system/Topology_Screen/screen_topology_initial_A1_B0/H_1811.mat
- PositionalInformation_Code/Boolean_model/Two_gene_system/Topology_Screen/screen_topology_initial_A1_B0/H_19056.mat
- PositionalInformation_Code/Boolean_model/Two_gene_system/Topology_Screen/screen_topology_initial_A1_B0/H_2.mat
- PositionalInformation_Code/Boolean_model/Two_gene_system/Topology_Screen/screen_topology_initial_A1_B0/lateral_inhibition.m
- PositionalInformation_Code/Boolean_model/Two_gene_system/Topology_Screen/screen_topology_initial_A1_B0/module_percent.mat
- PositionalInformation_Code/Boolean_model/Two_gene_system/Topology_Screen/screen_topology_initial_A1_B0/motif_ratio.mat
- PositionalInformation_Code/Boolean_model/Two_gene_system/Topology_Screen/screen_topology_initial_A1_B0/PI.mat
- PositionalInformation_Code/Boolean_model/Two_gene_system/Topology_Screen/screen_topology_initial_A1_B0/PI_Num.mat
- PositionalInformation_Code/Boolean_model/Two_gene_system/Topology_Screen/screen_topology_initial_A1_B0/topologynumber_Pi.m
- PositionalInformation_Code/Boolean_model/Two_gene_system/Topology_Screen/screen_topology_initial_A1_B0/topology_choose.m
- PositionalInformation_Code/Boolean_model/Two_gene_system/Topology_Screen/screen_topology_initial_A1_B0/topology_module.m
- PositionalInformation_Code/Boolean_model/Two_gene_system/Topology_Screen/screen_topology_initial_A1_B0/topology_module_2step.m
- PositionalInformation_Code/Boolean_model/Two_gene_system/Topology_Screen/screen_topology_initial_A1_B0/TOPOLOGY_WRITE.mat
- PositionalInformation_Code/Boolean_model/Two_gene_system/Topology_Screen/screen_topology_initial_A1_B0/TOTAL_TOPOLOGY_STATE.mat
- PositionalInformation_Code/Boolean_model/Two_gene_system/Topology_Screen/screen_topology_initial_A1_B1/
- PositionalInformation_Code/Boolean_model/Two_gene_system/Topology_Screen/screen_topology_initial_A1_B1/.DS_Store
- PositionalInformation_Code/Boolean_model/Two_gene_system/Topology_Screen/screen_topology_initial_A1_B1/cell_farm_screen.m
- PositionalInformation_Code/Boolean_model/Two_gene_system/Topology_Screen/screen_topology_initial_A1_B1/draw_PI_module.m
- PositionalInformation_Code/Boolean_model/Two_gene_system/Topology_Screen/screen_topology_initial_A1_B1/draw_PI_module_2.m
- PositionalInformation_Code/Boolean_model/Two_gene_system/Topology_Screen/screen_topology_initial_A1_B1/H_0.mat
- PositionalInformation_Code/Boolean_model/Two_gene_system/Topology_Screen/screen_topology_initial_A1_B1/H_0811.mat
- PositionalInformation_Code/Boolean_model/Two_gene_system/Topology_Screen/screen_topology_initial_A1_B1/H_1.mat
- PositionalInformation_Code/Boolean_model/Two_gene_system/Topology_Screen/screen_topology_initial_A1_B1/H_1061.mat
- PositionalInformation_Code/Boolean_model/Two_gene_system/Topology_Screen/screen_topology_initial_A1_B1/H_14056.mat
- PositionalInformation_Code/Boolean_model/Two_gene_system/Topology_Screen/screen_topology_initial_A1_B1/H_15.mat
- PositionalInformation_Code/Boolean_model/Two_gene_system/Topology_Screen/screen_topology_initial_A1_B1/H_1561.mat
- PositionalInformation_Code/Boolean_model/Two_gene_system/Topology_Screen/screen_topology_initial_A1_B1/H_175.mat
- PositionalInformation_Code/Boolean_model/Two_gene_system/Topology_Screen/screen_topology_initial_A1_B1/H_19056.mat
- PositionalInformation_Code/Boolean_model/Two_gene_system/Topology_Screen/screen_topology_initial_A1_B1/H_2.mat
- PositionalInformation_Code/Boolean_model/Two_gene_system/Topology_Screen/screen_topology_initial_A1_B1/lateral_inhibition.m
- PositionalInformation_Code/Boolean_model/Two_gene_system/Topology_Screen/screen_topology_initial_A1_B1/module_percent.mat
- PositionalInformation_Code/Boolean_model/Two_gene_system/Topology_Screen/screen_topology_initial_A1_B1/motif_ratio.mat
- PositionalInformation_Code/Boolean_model/Two_gene_system/Topology_Screen/screen_topology_initial_A1_B1/topology_choose.m
- PositionalInformation_Code/Boolean_model/Two_gene_system/Topology_Screen/screen_topology_initial_A1_B1/topology_module.m
- PositionalInformation_Code/Boolean_model/Two_gene_system/Topology_Screen/screen_topology_initial_A1_B1/topology_module_2step.m
- PositionalInformation_Code/Boolean_model/Two_gene_system/Topology_Screen/screen_topology_initial_A1_B1/TOPOLOGY_WRITE.mat
- PositionalInformation_Code/Boolean_model/Two_gene_system/Topology_Screen/screen_topology_initial_A1_B1/TOTAL_TOPOLOGY_STATE.mat
- PositionalInformation_Code/Boolean_model/Two_gene_system/Update_noise/
- PositionalInformation_Code/Boolean_model/Two_gene_system/Update_noise/.DS_Store
- PositionalInformation_Code/Boolean_model/Two_gene_system/Update_noise/Boolean_logic_function_addnoise.m
- PositionalInformation_Code/Boolean_model/Two_gene_system/Update_noise/cell_farm_noise.m
- PositionalInformation_Code/Boolean_model/Two_gene_system/Update_noise/draw_percent.m
- PositionalInformation_Code/Boolean_model/Two_gene_system/Update_noise/I10000T1Noise0mill.mat
- PositionalInformation_Code/Boolean_model/Two_gene_system/Update_noise/I10000T1Noise10mill.mat
- PositionalInformation_Code/Boolean_model/Two_gene_system/Update_noise/I10000T1Noise15mill.mat
- PositionalInformation_Code/Boolean_model/Two_gene_system/Update_noise/I10000T1Noise20mill.mat
- PositionalInformation_Code/Boolean_model/Two_gene_system/Update_noise/I10000T1Noise5mill.mat
- PositionalInformation_Code/Boolean_model/Two_gene_system/Update_noise/right_percent.mat
- PositionalInformation_Code/Boolean_model/Two_gene_system/Update_noise/wrong_percent.m
- PositionalInformation_Code/Continues_model/
- PositionalInformation_Code/Continues_model/.DS_Store
- PositionalInformation_Code/Continues_model/Single_gene_system/
- PositionalInformation_Code/Continues_model/Single_gene_system/.DS_Store
- PositionalInformation_Code/Continues_model/Single_gene_system/AND-gate/
- PositionalInformation_Code/Continues_model/Single_gene_system/AND-gate/.DS_Store
- PositionalInformation_Code/Continues_model/Single_gene_system/AND-gate/Aex_A_phase_diagram.m
- PositionalInformation_Code/Continues_model/Single_gene_system/AND-gate/A_STAND.mat
- PositionalInformation_Code/Continues_model/Single_gene_system/AND-gate/cell_farm_1D.m
- PositionalInformation_Code/Continues_model/Single_gene_system/AND-gate/cell_farm_1D_parasa.m
- PositionalInformation_Code/Continues_model/Single_gene_system/AND-gate/cell_farm_screen.m
- PositionalInformation_Code/Continues_model/Single_gene_system/AND-gate/odefc_structure.m
- PositionalInformation_Code/Continues_model/Single_gene_system/AND-gate/phase_diagram.m
- PositionalInformation_Code/Continues_model/Single_gene_system/Noise/
- PositionalInformation_Code/Continues_model/Single_gene_system/Noise/AND-gate/
- PositionalInformation_Code/Continues_model/Single_gene_system/Noise/AND-gate/.DS_Store
- PositionalInformation_Code/Continues_model/Single_gene_system/Noise/AND-gate/A_STAND.mat
- PositionalInformation_Code/Continues_model/Single_gene_system/Noise/AND-gate/cell_farm_noise.m
- PositionalInformation_Code/Continues_model/Single_gene_system/Noise/AND-gate/dAdt_func.m
- PositionalInformation_Code/Continues_model/Single_gene_system/Noise/AND-gate/odefc_structure.m
- PositionalInformation_Code/Continues_model/Single_gene_system/Noise/AND-gate/special_SED_func.m
- PositionalInformation_Code/Continues_model/Single_gene_system/Noise/Generation3/
- PositionalInformation_Code/Continues_model/Single_gene_system/Noise/Generation3/constitutive_A.mat
- PositionalInformation_Code/Continues_model/Single_gene_system/Noise/Generation3/draw_noise.m
- PositionalInformation_Code/Continues_model/Single_gene_system/Noise/Generation3/selfA_ac_add.mat
- PositionalInformation_Code/Continues_model/Single_gene_system/Noise/Generation3/selfA_ac_plus.mat
- PositionalInformation_Code/Continues_model/Single_gene_system/Noise/Generation4/
- PositionalInformation_Code/Continues_model/Single_gene_system/Noise/Generation4/constitutive_A.mat
- PositionalInformation_Code/Continues_model/Single_gene_system/Noise/Generation4/draw_noise.m
- PositionalInformation_Code/Continues_model/Single_gene_system/Noise/Generation4/selfA_ac_add.mat
- PositionalInformation_Code/Continues_model/Single_gene_system/Noise/Generation4/selfA_ac_plus.mat
- PositionalInformation_Code/Continues_model/Single_gene_system/Noise/OR-gate/
- PositionalInformation_Code/Continues_model/Single_gene_system/Noise/OR-gate/ConstitutiveA/
- PositionalInformation_Code/Continues_model/Single_gene_system/Noise/OR-gate/ConstitutiveA/.DS_Store
- PositionalInformation_Code/Continues_model/Single_gene_system/Noise/OR-gate/ConstitutiveA/A_STAND.mat
- PositionalInformation_Code/Continues_model/Single_gene_system/Noise/OR-gate/ConstitutiveA/cell_farm_noise.m
- PositionalInformation_Code/Continues_model/Single_gene_system/Noise/OR-gate/ConstitutiveA/dAdt_func.m
- PositionalInformation_Code/Continues_model/Single_gene_system/Noise/OR-gate/ConstitutiveA/odefc_structure.m
- PositionalInformation_Code/Continues_model/Single_gene_system/Noise/OR-gate/ConstitutiveA/special_SED_func.m
- PositionalInformation_Code/Continues_model/Single_gene_system/Noise/OR-gate/SelfactiveA/
- PositionalInformation_Code/Continues_model/Single_gene_system/Noise/OR-gate/SelfactiveA/.DS_Store
- PositionalInformation_Code/Continues_model/Single_gene_system/Noise/OR-gate/SelfactiveA/A_STAND.mat
- PositionalInformation_Code/Continues_model/Single_gene_system/Noise/OR-gate/SelfactiveA/cell_farm_noise.m
- PositionalInformation_Code/Continues_model/Single_gene_system/Noise/OR-gate/SelfactiveA/dAdt_func.m
- PositionalInformation_Code/Continues_model/Single_gene_system/Noise/OR-gate/SelfactiveA/odefc_structure.m
- PositionalInformation_Code/Continues_model/Single_gene_system/Noise/OR-gate/SelfactiveA/special_SED_func.m
- PositionalInformation_Code/Continues_model/Single_gene_system/OR-gate/
- PositionalInformation_Code/Continues_model/Single_gene_system/OR-gate/ConstitutiveA/
- PositionalInformation_Code/Continues_model/Single_gene_system/OR-gate/ConstitutiveA/.DS_Store
- PositionalInformation_Code/Continues_model/Single_gene_system/OR-gate/ConstitutiveA/Aex_A_phase_diagram.m
- PositionalInformation_Code/Continues_model/Single_gene_system/OR-gate/ConstitutiveA/A_STAND.mat
- PositionalInformation_Code/Continues_model/Single_gene_system/OR-gate/ConstitutiveA/cell_farm_1D.m
- PositionalInformation_Code/Continues_model/Single_gene_system/OR-gate/ConstitutiveA/cell_farm_1D_parasa.m
- PositionalInformation_Code/Continues_model/Single_gene_system/OR-gate/ConstitutiveA/cell_farm_screen.m
- PositionalInformation_Code/Continues_model/Single_gene_system/OR-gate/ConstitutiveA/odefc_structure.m
- PositionalInformation_Code/Continues_model/Single_gene_system/OR-gate/SelfactiveA/
- PositionalInformation_Code/Continues_model/Single_gene_system/OR-gate/SelfactiveA/.DS_Store
- PositionalInformation_Code/Continues_model/Single_gene_system/OR-gate/SelfactiveA/Aex_A_phase_diagram.m
- PositionalInformation_Code/Continues_model/Single_gene_system/OR-gate/SelfactiveA/A_STAND.mat
- PositionalInformation_Code/Continues_model/Single_gene_system/OR-gate/SelfactiveA/cell_farm_1D.m
- PositionalInformation_Code/Continues_model/Single_gene_system/OR-gate/SelfactiveA/cell_farm_1D_parasa.m
- PositionalInformation_Code/Continues_model/Single_gene_system/OR-gate/SelfactiveA/cell_farm_screen.m
- PositionalInformation_Code/Continues_model/Single_gene_system/OR-gate/SelfactiveA/odefc_structure.m
- PositionalInformation_Code/Continues_model/Single_gene_system/OR-gate/SelfactiveA/phase_diagram.m
- PositionalInformation_Code/Continues_model/Two_gene_system/
- PositionalInformation_Code/Continues_model/Two_gene_system/.DS_Store
- PositionalInformation_Code/Continues_model/Two_gene_system/Noise/
- PositionalInformation_Code/Continues_model/Two_gene_system/Noise/.DS_Store
- PositionalInformation_Code/Continues_model/Two_gene_system/Noise/draw_noise.m
- PositionalInformation_Code/Continues_model/Two_gene_system/Noise/T1/
- PositionalInformation_Code/Continues_model/Two_gene_system/Noise/T1/.DS_Store
- PositionalInformation_Code/Continues_model/Two_gene_system/Noise/T1/plus_add/
- PositionalInformation_Code/Continues_model/Two_gene_system/Noise/T1/plus_add/.DS_Store
- PositionalInformation_Code/Continues_model/Two_gene_system/Noise/T1/plus_add/A_STAND.mat
- PositionalInformation_Code/Continues_model/Two_gene_system/Noise/T1/plus_add/B_STAND.mat
- PositionalInformation_Code/Continues_model/Two_gene_system/Noise/T1/plus_add/cell_farm_noise.m
- PositionalInformation_Code/Continues_model/Two_gene_system/Noise/T1/plus_add/dAdt_func.m
- PositionalInformation_Code/Continues_model/Two_gene_system/Noise/T1/plus_add/dBdt_func.m
- PositionalInformation_Code/Continues_model/Two_gene_system/Noise/T1/plus_add/plus_add_para.mat
- PositionalInformation_Code/Continues_model/Two_gene_system/Noise/T1/plus_add/special_SED_func.m
- PositionalInformation_Code/Continues_model/Two_gene_system/Noise/T1/plus_plus/
- PositionalInformation_Code/Continues_model/Two_gene_system/Noise/T1/plus_plus/.DS_Store
- PositionalInformation_Code/Continues_model/Two_gene_system/Noise/T1/plus_plus/A_STAND.mat
- PositionalInformation_Code/Continues_model/Two_gene_system/Noise/T1/plus_plus/B_STAND.mat
- PositionalInformation_Code/Continues_model/Two_gene_system/Noise/T1/plus_plus/cell_farm_noise.m
- PositionalInformation_Code/Continues_model/Two_gene_system/Noise/T1/plus_plus/dAdt_func.m
- PositionalInformation_Code/Continues_model/Two_gene_system/Noise/T1/plus_plus/dBdt_func.m
- PositionalInformation_Code/Continues_model/Two_gene_system/Noise/T1/plus_plus/plus_plus_para.mat
- PositionalInformation_Code/Continues_model/Two_gene_system/Noise/T1/plus_plus/special_SED_func.m
- PositionalInformation_Code/Continues_model/Two_gene_system/Noise/T1_plus_add.mat
- PositionalInformation_Code/Continues_model/Two_gene_system/Noise/T1_plus_plus.mat
- PositionalInformation_Code/Continues_model/Two_gene_system/Noise/T6/
- PositionalInformation_Code/Continues_model/Two_gene_system/Noise/T6/.DS_Store
- PositionalInformation_Code/Continues_model/Two_gene_system/Noise/T6/A_STAND.mat
[truncated: 59 more entries]
