# Supplementary material for: A mathematical framework for understanding the spontaneous emergence of complexity applicable to growing multicellular systems
Source: PLoS Comput Biol. 2024 Jun 5;20(6):e1011882. doi: 10.1371/journal.pcbi.1011882 (PMC11182560; doi:10.1371/journal.pcbi.1011882)
Supplement: S5 Appendix — (ZIP) [file pcbi.1011882.s005.zip › PositionalInformation_Code/Boolean_model/Two_gene_system/Asynchronous/caculate.m]

%-----------------------载入数据+载入数据赋值------------------------------------------------------------------------------------------------------------------------------------
IT_NUMBER = 10000;
topology_index = 1;
i_sigma = 20;
FileName =['I' num2str(IT_NUMBER) 'T' num2str(topology_index) 'sigma' num2str(i_sigma) 'mill'];
load (FileName);
eval(['st_Matrix = I',num2str(IT_NUMBER),'T',num2str(topology_index),'sigma',num2str(i_sigma),'mill;'])

%-----------------------初筛：删除矩阵中多余的0元素------------------------------------------------------------------------------------------------------------------------------------
size_number = zeros(size(st_Matrix,3),2);
for iteration_number1 = 1:1:size(st_Matrix,3)
    iteration_temple_1 = st_Matrix(:,:,iteration_number1);
    iteration_temple_1 (:,all(iteration_temple_1 == 0, 1)) = []; %全零列设为空，即可去掉
    [h,l] = size(iteration_temple_1);
    size_number(iteration_number1,:) = [h,l];
end
Time_States_Iteration_Matrix = zeros(max(size_number(:,1)),max(size_number(:,2)),size(st_Matrix,3));
for iteration_number2 = 1:1:size(st_Matrix,3)
    iteration_temple_2 = st_Matrix(:,:,iteration_number2);
    iteration_temple_2 (:,all(iteration_temple_2 == 0, 1)) = []; %全零列设为空，即可去掉
    Time_States_Iteration_Matrix(1:size(iteration_temple_2,1),1:size(iteration_temple_2,2),iteration_number2) = iteration_temple_2;
end

%-----------------------细胞位置的重排：每一行细胞从第一列开始排布------------------------------------------------------------------------------------------------------------------------------------
Time_States_rearrangement = zeros(size(Time_States_Iteration_Matrix,1),size(Time_States_Iteration_Matrix,2),size(Time_States_Iteration_Matrix,3));
for iteration_number3 = 1:1:size(Time_States_Iteration_Matrix,3)
    iteration_sample = Time_States_Iteration_Matrix(:,:,iteration_number3);
    for i_time = 1:1:size(iteration_sample,1)
        column = find(iteration_sample(i_time,:)~=0);
        Time_States_rearrangement(i_time,1:size(column,2),iteration_number3) = iteration_sample(i_time,column);
    end
end
    
%----------------------------------------------------------------------------------------------------------------------------------------------------------------------------------
all_result = Time_States_rearrangement(end,:,:);
for i=1:1:size(all_result,3)
   wrong_state_caculate(i,:) = all_result(:,:,i); 
end
right_number = find(wrong_state_caculate(:,1)==6 & wrong_state_caculate(:,2)==3 & wrong_state_caculate(:,3)==4 & wrong_state_caculate(:,4)==1 ...
                  & wrong_state_caculate(:,5)==1 & wrong_state_caculate(:,6)==4 & wrong_state_caculate(:,7)==3 & wrong_state_caculate(:,8)==6);
right_percent = size(right_number,1)/size(wrong_state_caculate,1)
