# Supplementary material for: A mathematical framework for understanding the spontaneous emergence of complexity applicable to growing multicellular systems
Source: PLoS Comput Biol. 2024 Jun 5;20(6):e1011882. doi: 10.1371/journal.pcbi.1011882 (PMC11182560; doi:10.1371/journal.pcbi.1011882)
Supplement: S5 Appendix — (ZIP) [file pcbi.1011882.s005.zip › PositionalInformation_Code/Boolean_model/Two_gene_system/Asynchronous/cell_farm_asynchronous.m]

%------------------------------------------------------------------------------------------------------------------------------------------------
% ************************************************************************************************************************************************
%                   细胞数目随着时间的增加而增加
%                 每一个细胞里包含一个两节点的网络
%                      细胞之间有相互作用关系
%                    细胞的分裂时间服从正态分布
%                      多次运行求互信息
%--------------------------------------------------------------------------------------------------------------------------------------------------
clc
clear
%hold off

global position_x  birth_time  divide_time  cell_age  A  B  finish_divide cell_lifetime
%***********************************************************************************************************************************************
% 每一个特征对应大矩阵的列数
position_x = 1;
birth_time = 2;
divide_time = 3;
cell_age = 4;
A = 5;
B = 6;
finish_divide = 7;
cell_lifetime = 8;
%***********************************************************************************************************************************************
topology_index = 1;
noise_percent = 0;
%***********************************************************************************************************************************************
for i_sigma = 0:5:20
    sigma = i_sigma/1000; %分裂时间服从正态分布，标准差
    rng('shuffle');
    
    N = 5;  % 总代数N
    total_cell_number = 2^(N+2)-1;  % 总细胞数目
    characteristics_number = 8;  % 表征一个细胞的特征数目
    cell_lifetime_stand = 8;  % 细胞从出生到分裂所需要的时间
    total_time = (N-1)*(cell_lifetime_stand-1)+1-1;  % 程序运行的总时间(总代数N上一代的最后一排)
    %***********************************************************************************************************************************************
    IT_NUMBER = 10000; %多次撒样
    Matrix_time_position_iteration = zeros(total_time,total_cell_number*2+10,IT_NUMBER);
    
    for ITERATION = 1:1:IT_NUMBER
        Cell_Matrix = zeros (total_cell_number,characteristics_number,total_time);  % 用一个大的矩阵记录所有细胞
        
        % 时间开始走
        for time = 1:1:total_time
            
            %  选定初始细胞生长的位置，设定初始细胞的状态
            if time == 1
                start_cell_position = total_cell_number+10; %初始细胞的位置!!!防止细胞位置的坐标为负
                cell_index = 1;
                Cell_Matrix(cell_index,position_x,time) = start_cell_position;
                Cell_Matrix(cell_index,birth_time,time) = time;
                Cell_Matrix(cell_index,cell_age,time) = time;
                %  初始A,B的状态
                initial_A = 1;
                initial_B = 0;
                Cell_Matrix(cell_index,A,time) = initial_A;
                Cell_Matrix(cell_index,B,time) = initial_B;
                Cell_Matrix(cell_index,cell_lifetime,time) = normrnd(cell_lifetime_stand,sigma,1);
            else
                Cell_Matrix(:,:,time) = Cell_Matrix(:,:,time-1);
                
                % 有细胞且细胞没有完成分裂，对应细胞的age加1
                age_add_cell = find(Cell_Matrix(:,position_x,time)~=0 & Cell_Matrix(:,finish_divide,time)~=1);
                Cell_Matrix(age_add_cell,cell_age,time) = Cell_Matrix(age_add_cell,cell_age,time-1)+1;
                
                % 布尔网络，从t到t+1的改变，A和B的重新赋值
                cell_occupancy = find(Cell_Matrix(:,position_x,time)~=0 & Cell_Matrix(:,finish_divide,time)~=1);
                cell_matrix_q = Cell_Matrix(:,:,time-1);
                cell_matrix = Cell_Matrix(:,:,time);
                cell_matrix_new = Boolean_logic_function_asynchronous (cell_occupancy,cell_matrix_q,cell_matrix,noise_percent);
                Cell_Matrix(:,:,time) = cell_matrix_new;
                
                % 判断是否分裂，如果分裂，分裂后的子细胞占据怎样的位置。
                cell_divide_number = find(Cell_Matrix(:,position_x,time)~=0 & Cell_Matrix(:,finish_divide,time)~=1 & Cell_Matrix(:,cell_age,time) >= Cell_Matrix(:,cell_lifetime,time));
                Cell_Matrix(cell_divide_number,divide_time,time) = ones(size(cell_divide_number,1),1)*time;
                randindex = randperm(size(cell_divide_number,1));
                cell_divide_number_new = cell_divide_number(randindex,:);
                for n_d=1:1:size(cell_divide_number_new,1)
                    cell_divide_index = cell_divide_number_new(n_d);
                    new_cell_index_1 = 2*cell_divide_index;
                    new_cell_index_2 = 2*cell_divide_index+1;
                    cell_divide_position = Cell_Matrix(cell_divide_index,position_x,time);
                    cell_divide_position_before = cell_divide_position-1;
                    cell_divide_position_after = cell_divide_position+1;
                    
                    judge_cell_divide_position_before = find(Cell_Matrix(:,position_x,time)==cell_divide_position_before & Cell_Matrix(:,finish_divide,time)~=1);
                    judge_cell_divide_position_after = find(Cell_Matrix(:,position_x,time)==cell_divide_position_after & Cell_Matrix(:,finish_divide,time)~=1);
                    
                    if isempty(judge_cell_divide_position_before) & isempty(judge_cell_divide_position_after) %要分裂的细胞前后都有空位
                        if randperm(2,1)==1 %新出生的细胞在前面的空位
                            Cell_Matrix(new_cell_index_1,position_x,time) = cell_divide_position_before;
                            Cell_Matrix(new_cell_index_1,birth_time,time) = time;
                            Cell_Matrix(new_cell_index_1,cell_age,time) = 1;
                            Cell_Matrix(new_cell_index_1,cell_lifetime,time) = normrnd(cell_lifetime_stand,sigma,1);
                            Cell_Matrix(new_cell_index_1,A,time) = Cell_Matrix(cell_divide_index,A,time);
                            Cell_Matrix(new_cell_index_1,B,time) = Cell_Matrix(cell_divide_index,B,time);
                            
                            Cell_Matrix(new_cell_index_2,position_x,time) = Cell_Matrix(cell_divide_index,position_x,time);
                            Cell_Matrix(new_cell_index_2,birth_time,time) = time;
                            Cell_Matrix(new_cell_index_2,cell_age,time) = 1;
                            Cell_Matrix(new_cell_index_2,cell_lifetime,time) = normrnd(cell_lifetime_stand,sigma,1);
                            Cell_Matrix(new_cell_index_2,A,time) = Cell_Matrix(cell_divide_index,A,time);
                            Cell_Matrix(new_cell_index_2,B,time) = Cell_Matrix(cell_divide_index,B,time);
                            
                            Cell_Matrix(cell_divide_index,finish_divide,time) = 1;
                        else
                            Cell_Matrix(new_cell_index_1,position_x,time) = Cell_Matrix(cell_divide_index,position_x,time);
                            Cell_Matrix(new_cell_index_1,birth_time,time) = time;
                            Cell_Matrix(new_cell_index_1,cell_age,time) = 1;
                            Cell_Matrix(new_cell_index_1,cell_lifetime,time) = normrnd(cell_lifetime_stand,sigma,1);
                            Cell_Matrix(new_cell_index_1,A,time) = Cell_Matrix(cell_divide_index,A,time);
                            Cell_Matrix(new_cell_index_1,B,time) = Cell_Matrix(cell_divide_index,B,time);
                            
                            Cell_Matrix(new_cell_index_2,position_x,time) = cell_divide_position_after;
                            Cell_Matrix(new_cell_index_2,birth_time,time) = time;
                            Cell_Matrix(new_cell_index_2,cell_age,time) = 1;
                            Cell_Matrix(new_cell_index_2,cell_lifetime,time) = normrnd(cell_lifetime_stand,sigma,1);
                            Cell_Matrix(new_cell_index_2,A,time) = Cell_Matrix(cell_divide_index,A,time);
                            Cell_Matrix(new_cell_index_2,B,time) = Cell_Matrix(cell_divide_index,B,time);
                            
                            Cell_Matrix(cell_divide_index,finish_divide,time) = 1;
                        end
                    else
                        if isempty(judge_cell_divide_position_before) && ~isempty(judge_cell_divide_position_after) %要分裂的细胞前面有空位
                            Cell_Matrix(new_cell_index_1,position_x,time) = cell_divide_position_before;
                            Cell_Matrix(new_cell_index_1,birth_time,time) = time;
                            Cell_Matrix(new_cell_index_1,cell_age,time) = 1;
                            Cell_Matrix(new_cell_index_1,cell_lifetime,time) = normrnd(cell_lifetime_stand,sigma,1);
                            Cell_Matrix(new_cell_index_1,A,time) = Cell_Matrix(cell_divide_index,A,time);
                            Cell_Matrix(new_cell_index_1,B,time) = Cell_Matrix(cell_divide_index,B,time);
                            
                            Cell_Matrix(new_cell_index_2,position_x,time) = Cell_Matrix(cell_divide_index,position_x,time);
                            Cell_Matrix(new_cell_index_2,birth_time,time) = time;
                            Cell_Matrix(new_cell_index_2,cell_age,time) = 1;
                            Cell_Matrix(new_cell_index_2,cell_lifetime,time) = normrnd(cell_lifetime_stand,sigma,1);
                            Cell_Matrix(new_cell_index_2,A,time) = Cell_Matrix(cell_divide_index,A,time);
                            Cell_Matrix(new_cell_index_2,B,time) = Cell_Matrix(cell_divide_index,B,time);
                            
                            Cell_Matrix(cell_divide_index,finish_divide,time) = 1;
                        else
                            if ~isempty(judge_cell_divide_position_before) && isempty(judge_cell_divide_position_after) %要分裂的细胞后面有空位
                                Cell_Matrix(new_cell_index_1,position_x,time) = Cell_Matrix(cell_divide_index,position_x,time);
                                Cell_Matrix(new_cell_index_1,birth_time,time) = time;
                                Cell_Matrix(new_cell_index_1,cell_age,time) = 1;
                                Cell_Matrix(new_cell_index_1,cell_lifetime,time) = normrnd(cell_lifetime_stand,sigma,1);
                                Cell_Matrix(new_cell_index_1,A,time) = Cell_Matrix(cell_divide_index,A,time);
                                Cell_Matrix(new_cell_index_1,B,time) = Cell_Matrix(cell_divide_index,B,time);
                                
                                Cell_Matrix(new_cell_index_2,position_x,time) = cell_divide_position_after;
                                Cell_Matrix(new_cell_index_2,birth_time,time) = time;
                                Cell_Matrix(new_cell_index_2,cell_age,time) = 1;
                                Cell_Matrix(new_cell_index_2,cell_lifetime,time) = normrnd(cell_lifetime_stand,sigma,1);
                                Cell_Matrix(new_cell_index_2,A,time) = Cell_Matrix(cell_divide_index,A,time);
                                Cell_Matrix(new_cell_index_2,B,time) = Cell_Matrix(cell_divide_index,B,time);
                                
                                Cell_Matrix(cell_divide_index,finish_divide,time) = 1;
                            else  %要分裂的细胞前后都没有空位
                                if randperm(2,1)==1  %新出生的细胞在原来细胞的前面
                                    move_forward_cell_number = find(Cell_Matrix(:,position_x,time)~=0 & Cell_Matrix(:,position_x,time)<cell_divide_position & Cell_Matrix(:,finish_divide,time)~=1);
                                    Cell_Matrix(move_forward_cell_number,position_x,time) = Cell_Matrix(move_forward_cell_number,position_x,time)-1;
                                    
                                    Cell_Matrix(new_cell_index_1,position_x,time) = cell_divide_position_before;
                                    Cell_Matrix(new_cell_index_1,birth_time,time) = time;
                                    Cell_Matrix(new_cell_index_1,cell_age,time) = 1;
                                    Cell_Matrix(new_cell_index_1,cell_lifetime,time) = normrnd(cell_lifetime_stand,sigma,1);
                                    Cell_Matrix(new_cell_index_1,A,time) = Cell_Matrix(cell_divide_index,A,time);
                                    Cell_Matrix(new_cell_index_1,B,time) = Cell_Matrix(cell_divide_index,B,time);
                                    
                                    Cell_Matrix(new_cell_index_2,position_x,time) = Cell_Matrix(cell_divide_index,position_x,time);
                                    Cell_Matrix(new_cell_index_2,birth_time,time) = time;
                                    Cell_Matrix(new_cell_index_2,cell_age,time) = 1;
                                    Cell_Matrix(new_cell_index_2,cell_lifetime,time) = normrnd(cell_lifetime_stand,sigma,1);
                                    Cell_Matrix(new_cell_index_2,A,time) = Cell_Matrix(cell_divide_index,A,time);
                                    Cell_Matrix(new_cell_index_2,B,time) = Cell_Matrix(cell_divide_index,B,time);
                                    
                                    Cell_Matrix(cell_divide_index,finish_divide,time) = 1;
                                else  %新出生的细胞在原来细胞的后面
                                    move_backward_cell_number = find(Cell_Matrix(:,position_x,time)~=0 & Cell_Matrix(:,position_x,time)>cell_divide_position & Cell_Matrix(:,finish_divide,time)~=1);
                                    Cell_Matrix(move_backward_cell_number,position_x,time) = Cell_Matrix(move_backward_cell_number,position_x,time)+1;
                                    
                                    Cell_Matrix(new_cell_index_1,position_x,time) = Cell_Matrix(cell_divide_index,position_x,time);
                                    Cell_Matrix(new_cell_index_1,birth_time,time) = time;
                                    Cell_Matrix(new_cell_index_1,cell_age,time) = 1;
                                    Cell_Matrix(new_cell_index_1,cell_lifetime,time) = normrnd(cell_lifetime_stand,sigma,1);
                                    Cell_Matrix(new_cell_index_1,A,time) = Cell_Matrix(cell_divide_index,A,time);
                                    Cell_Matrix(new_cell_index_1,B,time) = Cell_Matrix(cell_divide_index,B,time);
                                    
                                    Cell_Matrix(new_cell_index_2,position_x,time) = cell_divide_position_after;
                                    Cell_Matrix(new_cell_index_2,birth_time,time) = time;
                                    Cell_Matrix(new_cell_index_2,cell_age,time) = 1;
                                    Cell_Matrix(new_cell_index_2,cell_lifetime,time) = normrnd(cell_lifetime_stand,sigma,1);
                                    Cell_Matrix(new_cell_index_2,A,time) = Cell_Matrix(cell_divide_index,A,time);
                                    Cell_Matrix(new_cell_index_2,B,time) = Cell_Matrix(cell_divide_index,B,time);
                                    
                                    Cell_Matrix(cell_divide_index,finish_divide,time) = 1;
                                end
                            end
                        end
                    end
                end
            end
            
            % 将当前时间点存在的细胞和它的状态放在对应的时间-位置-迭代次数矩阵的相应位置
            cell_write = find(Cell_Matrix(:,position_x,time)~=0 & Cell_Matrix(:,finish_divide,time)~=1);
            for n_write=1:1:size(cell_write,1)
                cell_temporal_index = cell_write(n_write);
                temporal_cell_position = Cell_Matrix(cell_temporal_index,position_x,time); %当前细胞对应为细胞位置
                Matrix_time_position_iteration(time,temporal_cell_position,ITERATION) = 2*Cell_Matrix(cell_temporal_index,A,time)+3*Cell_Matrix(cell_temporal_index,B,time)+1; %对细胞状态A与B进行运算，用一个具体的数字来表示细胞状态，按时间-细胞位置-迭代次数把细胞状态存入矩阵的对应位置
            end
            
            % 画出细胞的位置，标出细胞的状态
%             cell_draw = find(Cell_Matrix(:,position_x,time)~=0 & Cell_Matrix(:,finish_divide,time)~=1);
%             r = 0.5;
%             for cell_d = 1:1:size(cell_draw,1)
%                 cell_d_index = cell_draw(cell_d);
%                 cell_d_p = Cell_Matrix(cell_d_index,position_x,time);
%                 theta=0:0.1:2*pi;
%                 Circle1=cell_d_p+r*cos(theta);
%                 Circle2=time+r*sin(theta);
%                 cell_d_A = Cell_Matrix(cell_d_index,A,time);
%                 cell_d_B = Cell_Matrix(cell_d_index,B,time);
%                 if cell_d_A ==1 & cell_d_B ==1
%                     color = [71/255,120/255,185/255];
%                 else
%                     if cell_d_A ==1 & cell_d_B ==0
%                         color = [84/255 172/255 117/255];
%                     else
%                         if cell_d_A ==0 & cell_d_B ==1
%                             color = [197/255 86/255 89/255];
%                         else
%                             color = [203/255 180/255 123/255];
%                         end
%                     end
%                 end
%                 fill(Circle1,Circle2,color,'EdgeColor',[1,1,1]);
%                 set(gca,'YDir','reverse')
%                 hold on
%             end
%             current_number = size(cell_draw,1);
%             %text(260,time,num2str([time]','[%d]'),'FontSize',14)
%             text(260,time,num2str([current_number]','~%d'),'FontSize',14)
        end
        
    end
    
    eval(['I',num2str(IT_NUMBER),'T',num2str(topology_index),'sigma',num2str(i_sigma),'mill=Matrix_time_position_iteration;'])
    eval(['save ','I',num2str(IT_NUMBER),'T',num2str(topology_index),'sigma',num2str(i_sigma),'mill.mat ','I',num2str(IT_NUMBER),'T',num2str(topology_index),'sigma',num2str(i_sigma),'mill'])

end
