# Supplementary material for: A mathematical framework for understanding the spontaneous emergence of complexity applicable to growing multicellular systems
Source: PLoS Comput Biol. 2024 Jun 5;20(6):e1011882. doi: 10.1371/journal.pcbi.1011882 (PMC11182560; doi:10.1371/journal.pcbi.1011882)
Supplement: S5 Appendix — (ZIP) [file pcbi.1011882.s005.zip › PositionalInformation_Code/Boolean_model/Two_gene_system/Asynchronous/draw_asynchronous.m]

load('right_percent.mat')
plot(right_percent(1,:),right_percent(2,:),'-o','LineWidth',2,'color',[37/255,52/255,148/255],'MarkerEdgeColor',[37/255,52/255,148/255],'MarkerFaceColor',[37/255,52/255,148/255],'MarkerSize',10)
hold on
plot(right_percent(1,:),right_percent(3,:),'-o','LineWidth',2,'color',[44/255,127/255,184/255],'MarkerEdgeColor',[44/255,127/255,184/255],'MarkerFaceColor',[44/255,127/255,184/255],'MarkerSize',10)
plot(right_percent(1,:),right_percent(4,:),'-o','LineWidth',2,'color',[65/255,182/255,196/255],'MarkerEdgeColor',[65/255,182/255,196/255],'MarkerFaceColor',[65/255,182/255,196/255],'MarkerSize',10)
%plot(right_percent(1,:),right_percent(3,:),'-o','LineWidth',2,'color',[127/255,205/255,187/255],'MarkerEdgeColor',[127/255,205/255,187/255],'MarkerFaceColor',[127/255,205/255,187/255],'MarkerSize',10)
%plot(right_percent(1,:),right_percent(4,:),'-o','LineWidth',2,'color',[199/255,233/255,180/255],'MarkerEdgeColor',[199/255,233/255,180/255],'MarkerFaceColor',[199/255,233/255,180/255],'MarkerSize',10)
%xlim([0,20])
%ylim([0,2.5])
set(gca,'FontName','Arial','FontSize',16,'LineWidth',2);
xlabel('Sigma','FontName','Arial','FontSize',18);
ylabel('Accuracy','FontName','Arial','FontSize',18);
legend('cell cycle length=5','cell cycle length=6','cell cycle length=7','FontName','Arial','FontSize',18,'Location','northeast');
title('noise','FontName','Arial','FontSize',18);
