# Supplementary material for: A mathematical framework for understanding the spontaneous emergence of complexity applicable to growing multicellular systems
Source: PLoS Comput Biol. 2024 Jun 5;20(6):e1011882. doi: 10.1371/journal.pcbi.1011882 (PMC11182560; doi:10.1371/journal.pcbi.1011882)
Supplement: S5 Appendix — (ZIP) [file pcbi.1011882.s005.zip › PositionalInformation_Code/Boolean_model/Two_gene_system/Fixed_Cell_Number/Cell_2/Boolean_logic_function.m]

function [cell_matrix_new] = Boolean_logic_function (cell_occupancy,cell_matrix_q,cell_matrix)

global position_x  birth_time  divide_time  cell_age  A  B  finish_divide

% 布尔网络的调控关系
aAA = 1;
aBA = 0;

aAbeforeA = -1;
aBbeforeA = 0;
aAafterA = aAbeforeA;
aBafterA = aBbeforeA;

aAB = 0;
aBB = 0;
aAbeforeB = 1;
aBbeforeB = -1;
aAafterB = aAbeforeB;
aBafterB = aBbeforeB;

for n_occupancy = 1:1:size(cell_occupancy,1)
    cell_n = cell_occupancy(n_occupancy);
    cell_p = cell_matrix(cell_n,position_x);
    cell_p_before = cell_p-1;
    cell_p_after = cell_p+1;
    cell_n_before = find(cell_matrix(:,position_x)==cell_p_before & cell_matrix(:,finish_divide)~=1);
    cell_n_after = find(cell_matrix(:,position_x)==cell_p_after & cell_matrix(:,finish_divide)~=1);
    
    if isempty(cell_n_before) & isempty(cell_n_after)
        A_add = cell_matrix_q(cell_n,A)*aAA+cell_matrix_q(cell_n,B)*aBA;
        B_add = cell_matrix_q(cell_n,A)*aAB+cell_matrix_q(cell_n,B)*aBB;
                    
    else if isempty(cell_n_before) & ~isempty(cell_n_after)
            A_add = cell_matrix_q(cell_n,A)*aAA+cell_matrix_q(cell_n_after,A)*aAafterA+cell_matrix_q(cell_n,B)*aBA+cell_matrix_q(cell_n_after,B)*aBafterA;
            B_add = cell_matrix_q(cell_n,A)*aAB+cell_matrix_q(cell_n_after,A)*aAafterB+cell_matrix_q(cell_n,B)*aBB+cell_matrix_q(cell_n_after,B)*aBafterB;
            
        else if ~isempty(cell_n_before) & isempty(cell_n_after)
                A_add = cell_matrix_q(cell_n,A)*aAA+cell_matrix_q(cell_n_before,A)*aAbeforeA+cell_matrix_q(cell_n,B)*aBA+cell_matrix_q(cell_n_before,B)*aBbeforeA;
                B_add = cell_matrix_q(cell_n,A)*aAB+cell_matrix_q(cell_n_before,A)*aAbeforeB+cell_matrix_q(cell_n,B)*aBB+cell_matrix_q(cell_n_before,B)*aBbeforeB;
                
            else
                A_add = cell_matrix_q(cell_n,A)*aAA+cell_matrix_q(cell_n,B)*aBA+cell_matrix_q(cell_n_before,A)*aAbeforeA+cell_matrix_q(cell_n_before,B)*aBbeforeA+cell_matrix_q(cell_n_after,A)*aAafterA+cell_matrix_q(cell_n_after,B)*aBafterA;
                B_add = cell_matrix_q(cell_n,A)*aAB+cell_matrix_q(cell_n,B)*aBB+cell_matrix_q(cell_n_before,A)*aAbeforeB+cell_matrix_q(cell_n_before,B)*aBbeforeB+cell_matrix_q(cell_n_after,A)*aAafterB+cell_matrix_q(cell_n_after,B)*aBafterB;
                
            end
        end
    end
    
    if A_add > 0
        cell_matrix(cell_n,A)=1;
    else
        if A_add == 0
            cell_matrix(cell_n,A)=cell_matrix_q(cell_n,A);
        else
            cell_matrix(cell_n,A)=0;
        end
    end
    
    if B_add > 0
        cell_matrix(cell_n,B)=1;
    else if B_add == 0
            cell_matrix(cell_n,B)=cell_matrix_q(cell_n,B);
        else
            cell_matrix(cell_n,B)=0;
        end
    end
    
end

cell_matrix_new = cell_matrix;

end
