# Supplementary material for: A mathematical framework for understanding the spontaneous emergence of complexity applicable to growing multicellular systems
Source: PLoS Comput Biol. 2024 Jun 5;20(6):e1011882. doi: 10.1371/journal.pcbi.1011882 (PMC11182560; doi:10.1371/journal.pcbi.1011882)
Supplement: S5 Appendix — (ZIP) [file pcbi.1011882.s005.zip › PositionalInformation_Code/Boolean_model/Two_gene_system/Fixed_Cell_Number/Cell_2/initial_states.m]

% 列出所有可能的n个细胞的初始状态
% 1代表黄色（A=0 B=0）2代表绿色（A=1 B=0）3代表红色（A=0 B=1）4代表蓝色（A=1 B=1）    
total_cell_number = 2;  % 总细胞数目
cell_type = 4;
n=cell_type^(total_cell_number);
%------------------好用的函数，可以直接生成可重复全排列的初始条件-------------------
[C1,C2]=ndgrid(1:4);
CELL_2=[C1(:),C2(:)];
%--------------------------------------------------------------------------

save CELL_2.mat CELL_2
