# Supplementary material for: A mathematical framework for understanding the spontaneous emergence of complexity applicable to growing multicellular systems
Source: PLoS Comput Biol. 2024 Jun 5;20(6):e1011882. doi: 10.1371/journal.pcbi.1011882 (PMC11182560; doi:10.1371/journal.pcbi.1011882)
Supplement: S5 Appendix — (ZIP) [file pcbi.1011882.s005.zip › PositionalInformation_Code/Boolean_model/Two_gene_system/Fixed_Cell_Number/Cell_4/draw_attraction.m]

close all
clc
clear
load('state_percent_ini_pi.mat')
cell_number = 4;
data = state_percent_ini_pi;
%data(:,2) = log2(data(:,2).*10.^5);
choose = 2332;
x = 0;
y = 0;
theta=0:0.1:2*pi;
rr = (1/pi)^0.5;
Circle1 = x+rr*cos(theta);
Circle2 = y+rr*sin(theta);
color = [0.5,0.5,0.5];
edgecolor = [0.5,0.5,0.5];
fill(Circle1,Circle2,color,'EdgeColor',edgecolor,'edgealpha',0);
hold on
COLOR_SET = 10;
color_map = winter(COLOR_SET);

r_max = 2*((max(data(:,2)))/pi)^0.5;
n = floor(rr/r_max);
n_min = -1*n;
l_x = n_min:1:n;
l_x = l_x';
net = [];
for j=n_min:1:n
    l_h = ones(2*n+1,1)*j;
    net_add = [l_x,l_h];
    net = [net;net_add];
end
net = net*r_max;
% for k=size(net,1):-1:1
%     net_r = (net(k,1)^2+net(k,2)^2)^0.5;
%     if net_r > (rr-r_max)
%        net(k,:)=[]; 
%     end
% end

fill_node = size(net,1);
circle_number = min(fill_node,size(data,1));

for i=1:1:circle_number
    r = (data(i,2)/pi)^0.5;
    Circle1 = net(i,1)+r*cos(theta);
    Circle2 = net(i,2)+r*sin(theta);
    color_h = floor(data(i,4)/2*(COLOR_SET-1)+1);
    color = color_map(color_h,:); 
    
    if abs(data(i,1)-choose)<eps
        edgecolor = [1,0,0];
        fill(Circle1,Circle2,color,'EdgeColor',edgecolor);
    else
        edgecolor = [1,1,1];
        fill(Circle1,Circle2,color,'EdgeColor',edgecolor,'edgealpha',0);
    end

end
%-----------------------------------------------------
% r_sd = (data(data(:,1)==choose,2)/pi)^0.5;
% Circle1 = r*cos(theta);
% Circle2 = r*sin(theta);
% color_h = floor(data(data(:,1)==choose,4)/2*(COLOR_SET-1)+1);
% color = color_map(color_h,:);
% edgecolor = [1,0,0];
% fill(Circle1,Circle2,color,'EdgeColor',edgecolor);
%------------------------------------------------
%xlim([-300 300])
%ylim([-300 300])
xlim([-1 1])
ylim([-1 1])
axis equal
