# Supplementary material for: A mathematical framework for understanding the spontaneous emergence of complexity applicable to growing multicellular systems
Source: PLoS Comput Biol. 2024 Jun 5;20(6):e1011882. doi: 10.1371/journal.pcbi.1011882 (PMC11182560; doi:10.1371/journal.pcbi.1011882)
Supplement: S5 Appendix — (ZIP) [file pcbi.1011882.s005.zip › PositionalInformation_Code/Boolean_model/Two_gene_system/Fixed_Cell_Number/Cell_4/initial_states.m]

% 列出所有可能的n个细胞的初始状态
% 1代表黄色（A=0 B=0）2代表绿色（A=1 B=0）3代表红色（A=0 B=1）4代表蓝色（A=1 B=1）    
total_cell_number = 4;  % 总细胞数目
cell_type = 4;
n=cell_type^(total_cell_number);

%------------------好用的函数，可以直接生成可重复全排列的初始条件-------------------
[C1,C2,C3,C4]=ndgrid(1:4);
CELL_4=[C1(:),C2(:),C3(:),C4(:)];
%--------------------------------------------------------------------------

save CELL_4.mat CELL_4
