# Supplementary material for: A mathematical framework for understanding the spontaneous emergence of complexity applicable to growing multicellular systems
Source: PLoS Comput Biol. 2024 Jun 5;20(6):e1011882. doi: 10.1371/journal.pcbi.1011882 (PMC11182560; doi:10.1371/journal.pcbi.1011882)
Supplement: S5 Appendix — (ZIP) [file pcbi.1011882.s005.zip › PositionalInformation_Code/Boolean_model/Two_gene_system/Fixed_Cell_Number/Cell_4/statistics_H.m]

load('STABLE_STATE.mat')
stable_state = STABLE_STATE;
stable_state_change = stable_state(:,1).*1000 + stable_state(:,2).*100 + stable_state(:,3).*10 + stable_state(:,4).*1;
                
item_1 = tabulate(stable_state_change);
stable_state_probability = [];
stable_state_probability(:,1) = item_1(:,1);
stable_state_probability(:,2) = item_1(:,3)/100;
stable_state_probability(find(stable_state_probability(:,2)==0),:) = [];

for i=1:1:size(stable_state_probability,1)
    number_tem = stable_state_probability(i,1);
    change_number(i,:) = str2num(num2str(number_tem)')';
end
stable_state_probability_states = [stable_state_probability  change_number];

stable_state_probability_states_H = zeros(size(stable_state_probability_states,1),size(stable_state_probability_states,2)+1);
for i=1:1:size(stable_state_probability_states,1)
    states_tem = stable_state_probability_states(i,3:end);
    item_2 = tabulate(states_tem);
    H_p = [];
    H_p(:,1) = item_2(:,1);
    H_p(:,2) = item_2(:,3)/100;
    H_p(find(H_p(:,2)==0),:) = [];
    H_tem = 0;
    for j = 1:1:size(H_p,1)
        H_tem = H_tem + H_p(j,2)*log2(1/H_p(j,2));
    end
    stable_state_probability_states_H(i,1:end-1) = stable_state_probability_states(i,:);
    stable_state_probability_states_H(i,end) = H_tem;
end
save stable_state_probability_states_H.mat stable_state_probability_states_H

H_2_states = stable_state_probability_states_H(find(stable_state_probability_states_H(:,end)==2),:);
save H_2_states.mat H_2_states
