# Supplementary material for: A mathematical framework for understanding the spontaneous emergence of complexity applicable to growing multicellular systems
Source: PLoS Comput Biol. 2024 Jun 5;20(6):e1011882. doi: 10.1371/journal.pcbi.1011882 (PMC11182560; doi:10.1371/journal.pcbi.1011882)
Supplement: S5 Appendix — (ZIP) [file pcbi.1011882.s005.zip › PositionalInformation_Code/Boolean_model/Two_gene_system/Fixed_Cell_Number/Cell_8/cell_farm_nodivi_reachstablestate.m]

%------------------------------------------------------------------------------------------------------------------------------------------------
% ************************************************************************************************************************************************
%                          细胞数目不变
%                 每一个细胞里包含一个两节点的网络
%                      细胞之间有相互作用关系
%                      遍历所有可能的初始状态
%--------------------------------------------------------------------------------------------------------------------------------------------------
global position_x  birth_time  divide_time  cell_age  A  B  finish_divide
%***********************************************************************************************************************************************
% 每一个特征对应大矩阵的列数
position_x = 1;
birth_time = 2;
divide_time = 3;
cell_age = 4;
A = 5;
B = 6;
finish_divide = 7;
%***********************************************************************************************************************************************
load('CELL_8.mat') %载入初始条件
CELL_I = CELL_8;
STABLE_STATE = zeros(size(CELL_I,1),size(CELL_I,2));

for scan_number =1:1:size(CELL_I,1)
    
    total_cell_number = size(CELL_I,2);  % 总细胞数目
    initial_state = CELL_I(scan_number,:);
    characteristics_number = 7;  % 表征一个细胞的特征数目
    total_time = 50;  % 程序运行的总时间
    
    Cell_Matrix = zeros (total_cell_number,characteristics_number,total_time);  % 用一个大的矩阵记录所有细胞
    % 时间开始走
    for time = 1:1:total_time
        %  设定初始细胞的状态
        if time == 1
            cell_index = 1:1:total_cell_number;
            Cell_Matrix(cell_index,position_x,time) = cell_index';
            Cell_Matrix(cell_index,birth_time,time) = time*ones(total_cell_number,1);
            Cell_Matrix(cell_index,cell_age,time) = time*ones(total_cell_number,1);
            for initial_n =1:1:size(initial_state,2)
                cell_state = initial_state(1,initial_n);
                if cell_state == 1
                    Cell_Matrix(initial_n,A,time) = 0;
                    Cell_Matrix(initial_n,B,time) = 0;
                else
                    if cell_state == 2
                        Cell_Matrix(initial_n,A,time) = 1;
                        Cell_Matrix(initial_n,B,time) = 0;
                    else
                        if cell_state == 3
                            Cell_Matrix(initial_n,A,time) = 0;
                            Cell_Matrix(initial_n,B,time) = 1;
                        else
                            Cell_Matrix(initial_n,A,time) = 1;
                            Cell_Matrix(initial_n,B,time) = 1;
                        end
                    end
                end
            end   
        else
            Cell_Matrix(:,:,time) = Cell_Matrix(:,:,time-1);
            
            % 有细胞且细胞没有完成分裂，对应细胞的age加1
            age_add_cell = find(Cell_Matrix(:,position_x,time)~=0 & Cell_Matrix(:,finish_divide,time)~=1);
            Cell_Matrix(age_add_cell,cell_age,time) = Cell_Matrix(age_add_cell,cell_age,time-1)+1;
            
            % 布尔网络，从t到t+1的改变，A和B的重新赋值
            cell_occupancy = find(Cell_Matrix(:,position_x,time)~=0 & Cell_Matrix(:,finish_divide,time)~=1);
            cell_matrix_q = Cell_Matrix(:,:,time-1);
            cell_matrix = Cell_Matrix(:,:,time);
            cell_matrix_new = Boolean_logic_function (cell_occupancy,cell_matrix_q,cell_matrix);
            Cell_Matrix(:,:,time) = cell_matrix_new;
            
        end
    end
    
    
    %----------------循环的稳态特殊处理----------------------------------------------------------------------
    accumulate_states = [];
    for i_time = time-29:1:time
    final_state = Cell_Matrix(:,5:6,i_time);
    add_c = size(final_state,2)+1;
    final_state(find(final_state(:,1)==0 & final_state(:,2)==0),add_c) = 1;
    final_state(find(final_state(:,1)==1 & final_state(:,2)==0),add_c) = 2;
    final_state(find(final_state(:,1)==0 & final_state(:,2)==1),add_c) = 3;
    final_state(find(final_state(:,1)==1 & final_state(:,2)==1),add_c) = 4;
    accumulate_states(i_time,:) = final_state(:,end)';
    end
    accumulate_states(all(accumulate_states == 0, 2),:) = []; %全零行设为空，即可去掉
    number_before = size(accumulate_states,1);
    accumulate_states_after = unique(accumulate_states,'rows');
    number_after = size(accumulate_states_after,1);
    if number_after == 1
    STABLE_STATE(scan_number,:) = accumulate_states_after;
    else
    STABLE_STATE(scan_number,:) = ones(1,total_cell_number)*9;
    end
    
end


save STABLE_STATE.mat STABLE_STATE
