# Supplementary material for: A mathematical framework for understanding the spontaneous emergence of complexity applicable to growing multicellular systems
Source: PLoS Comput Biol. 2024 Jun 5;20(6):e1011882. doi: 10.1371/journal.pcbi.1011882 (PMC11182560; doi:10.1371/journal.pcbi.1011882)
Supplement: S5 Appendix — (ZIP) [file pcbi.1011882.s005.zip › PositionalInformation_Code/Boolean_model/Two_gene_system/Fixed_Cell_Number/Cell_8/draw_basinsize.m]

figure(1)
load('state_percent_ini_pi.mat')
data = state_percent_ini_pi;
choose = 187;
plot(log2(data(:,3)),data(:,4),'o','MarkerEdgeColor',[0,0,0],'MarkerFaceColor',[0,0,0],'MarkerSize',10);
hold on
plot(log2(data(choose,3)),data(choose,4),'o','MarkerEdgeColor',[1,0,0],'MarkerFaceColor',[1,0,0],'MarkerSize',10);
xlim([-1,12])
ylim([0,2.2])
set(gca,'FontName','Arial','FontSize',16,'LineWidth',2);
xlabel('Basin Size','FontName','Arial','FontSize',16);
ylabel('Positional Information (bit)','FontName','Arial','FontSize',16);
title('8 Cells Stable States','FontName','Arial','FontSize',16);
