# Supplementary material for: A mathematical framework for understanding the spontaneous emergence of complexity applicable to growing multicellular systems
Source: PLoS Comput Biol. 2024 Jun 5;20(6):e1011882. doi: 10.1371/journal.pcbi.1011882 (PMC11182560; doi:10.1371/journal.pcbi.1011882)
Supplement: S5 Appendix — (ZIP) [file pcbi.1011882.s005.zip › PositionalInformation_Code/Boolean_model/Two_gene_system/Fixed_One_Cell/Topology_Screen/Block/cell_farm_1D_fixedone.m]

%------------------------------------------------------------------------------------------------------------------------------------------------
% ************************************************************************************************************************************************
%                    对所有可能的调控拓扑结构进行遍历
%        固定初始细胞中的一个，状态不改变，也不分裂，初始细胞中的另一个细胞随着时间分裂
%                 每一个细胞里包含一个2节点的网络
%                      细胞之间有相互作用关系
%--------------------------------------------------------------------------------------------------------------------------------------------------
global position_x  birth_time  divide_time  cell_age  A  B  finish_divide
N = 5;  % 总代数N
total_cell_number = 2^N-1;  % 总细胞数目
characteristics_number = 7;  % 表征一个细胞的特征数目 
cell_lifetime = 6;  % 细胞从出生到分裂所需要的时间
%total_time = (N-1)*(cell_lifetime-1)+1;  % 程序运行的总时间，总代数
total_time = (N-1)*(cell_lifetime-1);  % 程序运行的总时间，总代数-1
Cell_Matrix = zeros (total_cell_number,characteristics_number,total_time);  % 用一个大的矩阵记录所有细胞
%***********************************************************************************************************************************************
% 每一个特征对应大矩阵的列数
position_x = 1;
birth_time = 2;
divide_time = 3;
cell_age = 4;
A = 5;
B = 6;
finish_divide = 7;
%***********************************************************************************************************************************************
r = 0.5;
Entropy = zeros(total_time,2);
hold off
% 时间开始走
for time = 1:1:total_time
    
    %  选定初始细胞生长的位置，设定初始细胞的状态，其中一个细胞可以分裂，另一个细胞不能分裂,且细胞状态不改变
    if time == 1
        start_cell_position_1 = total_cell_number+10;
        start_cell_position_2 = start_cell_position_1+1; 
        cell_index_1 = 2;
        cell_index_2 = 3;
        Cell_Matrix(cell_index_1,position_x,time) = start_cell_position_1;
        Cell_Matrix(cell_index_2,position_x,time) = start_cell_position_2;
        Cell_Matrix(cell_index_1,birth_time,time) = time;
        Cell_Matrix(cell_index_2,birth_time,time) = time;
        Cell_Matrix(cell_index_1,cell_age,time) = time;
        Cell_Matrix(cell_index_2,cell_age,time) = time;        
        %  初始A,B的状态
        initial_A_fixed = 1;
        initial_B_fixed = 1;
        initial_A = 1;
        initial_B = 1;
        Cell_Matrix(cell_index_1,A,time) = initial_A_fixed;
        Cell_Matrix(cell_index_1,B,time) = initial_B_fixed;  
        Cell_Matrix(cell_index_2,A,time) = initial_A;
        Cell_Matrix(cell_index_2,B,time) = initial_B; 
        
    else 
        Cell_Matrix(:,:,time) = Cell_Matrix(:,:,time-1);
        
        % 有细胞且细胞没有完成分裂，对应细胞的age加1
        age_add_cell = find(Cell_Matrix(:,position_x,time)~=0 & Cell_Matrix(:,finish_divide,time)~=1);
        Cell_Matrix(age_add_cell,cell_age,time) = Cell_Matrix(age_add_cell,cell_age,time-1)+1;
        
        % 布尔网络，从t到t+1的改变，A和B的重新赋值
        cell_occupancy = find(Cell_Matrix(:,position_x,time)~=0 & Cell_Matrix(:,finish_divide,time)~=1);   
        cell_occupancy(cell_occupancy==cell_index_1,:) = [];
        cell_matrix_q = Cell_Matrix(:,:,time-1);
        cell_matrix = Cell_Matrix(:,:,time);
        cell_matrix_new = Boolean_logic_function_1D (cell_occupancy,cell_matrix_q,cell_matrix);
        Cell_Matrix(:,:,time) = cell_matrix_new;
        
        % 判断是否分裂，如果分裂，分裂后的子细胞占据怎样的位置。
        cell_divide_number = find(Cell_Matrix(:,position_x,time)~=0 & Cell_Matrix(:,finish_divide,time)~=1 & Cell_Matrix(:,cell_age,time) >= cell_lifetime);
        cell_divide_number(cell_divide_number==cell_index_1,:)=[];
        Cell_Matrix(cell_divide_number,divide_time,time) = ones(size(cell_divide_number,1),1)*time;
        randindex = randperm(size(cell_divide_number,1));
        cell_divide_number_new = cell_divide_number(randindex,:);
        for n_d=1:1:size(cell_divide_number_new,1)
            cell_divide_index = cell_divide_number_new(n_d);
            new_cell_index_1 = 2*cell_divide_index;
            new_cell_index_2 = 2*cell_divide_index+1;
            cell_divide_position = Cell_Matrix(cell_divide_index,position_x,time);
            cell_divide_position_before = cell_divide_position-1;
            cell_divide_position_after = cell_divide_position+1;
            
            judge_cell_divide_position_before = find(Cell_Matrix(:,position_x,time)==cell_divide_position_before & Cell_Matrix(:,finish_divide,time)~=1);
            judge_cell_divide_position_after = find(Cell_Matrix(:,position_x,time)==cell_divide_position_after & Cell_Matrix(:,finish_divide,time)~=1);
            
            if isempty(judge_cell_divide_position_before) & isempty(judge_cell_divide_position_after) %要分裂的细胞前后都有空位
               if randperm(2,1)==1 %新出生的细胞在前面的空位
                  Cell_Matrix(new_cell_index_1,position_x,time) = cell_divide_position_before;
                  Cell_Matrix(new_cell_index_1,birth_time,time) = time;
                  Cell_Matrix(new_cell_index_1,cell_age,time) = 1;
                  Cell_Matrix(new_cell_index_1,A,time) = Cell_Matrix(cell_divide_index,A,time);
                  Cell_Matrix(new_cell_index_1,B,time) = Cell_Matrix(cell_divide_index,B,time);
                   
                  Cell_Matrix(new_cell_index_2,position_x,time) = Cell_Matrix(cell_divide_index,position_x,time);
                  Cell_Matrix(new_cell_index_2,birth_time,time) = time;
                  Cell_Matrix(new_cell_index_2,cell_age,time) = 1;
                  Cell_Matrix(new_cell_index_2,A,time) = Cell_Matrix(cell_divide_index,A,time);
                  Cell_Matrix(new_cell_index_2,B,time) = Cell_Matrix(cell_divide_index,B,time);
                  
                  Cell_Matrix(cell_divide_index,finish_divide,time) = 1;
               else
                  Cell_Matrix(new_cell_index_1,position_x,time) = Cell_Matrix(cell_divide_index,position_x,time);
                  Cell_Matrix(new_cell_index_1,birth_time,time) = time;
                  Cell_Matrix(new_cell_index_1,cell_age,time) = 1;
                  Cell_Matrix(new_cell_index_1,A,time) = Cell_Matrix(cell_divide_index,A,time);
                  Cell_Matrix(new_cell_index_1,B,time) = Cell_Matrix(cell_divide_index,B,time);
                   
                  Cell_Matrix(new_cell_index_2,position_x,time) = cell_divide_position_after;
                  Cell_Matrix(new_cell_index_2,birth_time,time) = time;
                  Cell_Matrix(new_cell_index_2,cell_age,time) = 1;
                  Cell_Matrix(new_cell_index_2,A,time) = Cell_Matrix(cell_divide_index,A,time);
                  Cell_Matrix(new_cell_index_2,B,time) = Cell_Matrix(cell_divide_index,B,time); 
                  
                  Cell_Matrix(cell_divide_index,finish_divide,time) = 1;
               end              
            else if isempty(judge_cell_divide_position_before) & ~isempty(judge_cell_divide_position_after) %要分裂的细胞前面有空位
                    Cell_Matrix(new_cell_index_1,position_x,time) = cell_divide_position_before;
                    Cell_Matrix(new_cell_index_1,birth_time,time) = time;
                    Cell_Matrix(new_cell_index_1,cell_age,time) = 1;
                    Cell_Matrix(new_cell_index_1,A,time) = Cell_Matrix(cell_divide_index,A,time);
                    Cell_Matrix(new_cell_index_1,B,time) = Cell_Matrix(cell_divide_index,B,time);
                    
                    Cell_Matrix(new_cell_index_2,position_x,time) = Cell_Matrix(cell_divide_index,position_x,time);
                    Cell_Matrix(new_cell_index_2,birth_time,time) = time;
                    Cell_Matrix(new_cell_index_2,cell_age,time) = 1;
                    Cell_Matrix(new_cell_index_2,A,time) = Cell_Matrix(cell_divide_index,A,time);
                    Cell_Matrix(new_cell_index_2,B,time) = Cell_Matrix(cell_divide_index,B,time);
                    
                    Cell_Matrix(cell_divide_index,finish_divide,time) = 1;
                else if ~isempty(judge_cell_divide_position_before) & isempty(judge_cell_divide_position_after) %要分裂的细胞后面有空位
                        Cell_Matrix(new_cell_index_1,position_x,time) = Cell_Matrix(cell_divide_index,position_x,time);
                        Cell_Matrix(new_cell_index_1,birth_time,time) = time;
                        Cell_Matrix(new_cell_index_1,cell_age,time) = 1;
                        Cell_Matrix(new_cell_index_1,A,time) = Cell_Matrix(cell_divide_index,A,time);
                        Cell_Matrix(new_cell_index_1,B,time) = Cell_Matrix(cell_divide_index,B,time);
                        
                        Cell_Matrix(new_cell_index_2,position_x,time) = cell_divide_position_after;
                        Cell_Matrix(new_cell_index_2,birth_time,time) = time;
                        Cell_Matrix(new_cell_index_2,cell_age,time) = 1;
                        Cell_Matrix(new_cell_index_2,A,time) = Cell_Matrix(cell_divide_index,A,time);
                        Cell_Matrix(new_cell_index_2,B,time) = Cell_Matrix(cell_divide_index,B,time);
                        
                        Cell_Matrix(cell_divide_index,finish_divide,time) = 1;
                    else  %要分裂的细胞前后都没有空位
                        if randperm(2,1)==1  %新出生的细胞在原来细胞的前面
                            move_forward_cell_number = find(Cell_Matrix(:,position_x,time)~=0 & Cell_Matrix(:,position_x,time)<cell_divide_position & Cell_Matrix(:,finish_divide,time)~=1);
                            Cell_Matrix(move_forward_cell_number,position_x,time) = Cell_Matrix(move_forward_cell_number,position_x,time)-1;
                            
                            Cell_Matrix(new_cell_index_1,position_x,time) = cell_divide_position_before;
                            Cell_Matrix(new_cell_index_1,birth_time,time) = time;
                            Cell_Matrix(new_cell_index_1,cell_age,time) = 1;
                            Cell_Matrix(new_cell_index_1,A,time) = Cell_Matrix(cell_divide_index,A,time);
                            Cell_Matrix(new_cell_index_1,B,time) = Cell_Matrix(cell_divide_index,B,time);
                            
                            Cell_Matrix(new_cell_index_2,position_x,time) = Cell_Matrix(cell_divide_index,position_x,time);
                            Cell_Matrix(new_cell_index_2,birth_time,time) = time;
                            Cell_Matrix(new_cell_index_2,cell_age,time) = 1;
                            Cell_Matrix(new_cell_index_2,A,time) = Cell_Matrix(cell_divide_index,A,time);
                            Cell_Matrix(new_cell_index_2,B,time) = Cell_Matrix(cell_divide_index,B,time);
                            
                            Cell_Matrix(cell_divide_index,finish_divide,time) = 1;
                        else  %新出生的细胞在原来细胞的后面
                            move_backward_cell_number = find(Cell_Matrix(:,position_x,time)~=0 & Cell_Matrix(:,position_x,time)>cell_divide_position & Cell_Matrix(:,finish_divide,time)~=1);
                            Cell_Matrix(move_backward_cell_number,position_x,time) = Cell_Matrix(move_backward_cell_number,position_x,time)+1;
                            
                            Cell_Matrix(new_cell_index_1,position_x,time) = Cell_Matrix(cell_divide_index,position_x,time);
                            Cell_Matrix(new_cell_index_1,birth_time,time) = time;
                            Cell_Matrix(new_cell_index_1,cell_age,time) = 1;
                            Cell_Matrix(new_cell_index_1,A,time) = Cell_Matrix(cell_divide_index,A,time);
                            Cell_Matrix(new_cell_index_1,B,time) = Cell_Matrix(cell_divide_index,B,time);
                            
                            Cell_Matrix(new_cell_index_2,position_x,time) = cell_divide_position_after;
                            Cell_Matrix(new_cell_index_2,birth_time,time) = time;
                            Cell_Matrix(new_cell_index_2,cell_age,time) = 1;
                            Cell_Matrix(new_cell_index_2,A,time) = Cell_Matrix(cell_divide_index,A,time);
                            Cell_Matrix(new_cell_index_2,B,time) = Cell_Matrix(cell_divide_index,B,time);
                            
                            Cell_Matrix(cell_divide_index,finish_divide,time) = 1;
                        end
                    end
                end
            end        
        end    
    end
    
    % 计算当前细胞状态对应的信息熵
    cell_entropy = find(Cell_Matrix(:,position_x,time)~=0 & Cell_Matrix(:,finish_divide,time)~=1);
    cell_A1B1 = find(Cell_Matrix(cell_entropy,A,time)==1 & Cell_Matrix(cell_entropy,B,time)==1);
    number_A1B1 = size(cell_A1B1,1);
    cell_A1B0 = find(Cell_Matrix(cell_entropy,A,time)==1 & Cell_Matrix(cell_entropy,B,time)==0);
    number_A1B0 = size(cell_A1B0,1);
    cell_A0B1 = find(Cell_Matrix(cell_entropy,A,time)==0 & Cell_Matrix(cell_entropy,B,time)==1);
    number_A0B1 = size(cell_A0B1,1);
    cell_A0B0 = find(Cell_Matrix(cell_entropy,A,time)==0 & Cell_Matrix(cell_entropy,B,time)==0);
    number_A0B0 = size(cell_A0B0,1);
    total_type_number = number_A1B1 + number_A1B0 + number_A0B1 + number_A0B0;
    P_matrix = [number_A1B1/total_type_number; number_A1B0/total_type_number; number_A0B1/total_type_number; number_A0B0/total_type_number];
    P_matrix(P_matrix==0) = [];
    Entropy_tr = 0;
    for num_en=1:1:size(P_matrix,1)
        Entropy_tr = Entropy_tr + P_matrix(num_en)*log2(1/P_matrix(num_en));
    end
    Entropy(time,1)=time;
    Entropy(time,2)=Entropy_tr;   
    X_max = max(Cell_Matrix(cell_entropy,position_x,time));
    X_max = X_max+5;
    X_min = min(Cell_Matrix(cell_entropy,position_x,time));
    X_min = X_min-5;
    
    % 画出细胞的位置，标出细胞的状态
    cell_draw = find(Cell_Matrix(:,position_x,time)~=0 & Cell_Matrix(:,finish_divide,time)~=1);
    min_distance = min(Cell_Matrix(cell_draw,position_x,time));
    remove = min_distance-1;
    for cell_d = 1:1:size(cell_draw,1)
        cell_d_index = cell_draw(cell_d);
        cell_d_p = Cell_Matrix(cell_d_index,position_x,time);
        theta=0:0.1:2*pi;
        Circle1=cell_d_p-remove+r*cos(theta);
        Circle2=time+r*sin(theta);
        cell_d_A = Cell_Matrix(cell_d_index,A,time);
        cell_d_B = Cell_Matrix(cell_d_index,B,time);
        if cell_d_A ==1 & cell_d_B ==1
            color = [12/255,164/255,222/255];
        else if cell_d_A ==1 & cell_d_B ==0
                color = [105/255 160/255 57/255];
            else
                if cell_d_A ==0 & cell_d_B ==1
                    color = [220/255 18/255 27/255];
                else
                    color = [237/255 203/255 74/255];
                end
            end
        end
        fill(Circle1,Circle2,color,'EdgeColor',[1,1,1]);
        set(gca,'YDir','reverse')
        hold on
    end
    current_number = size(cell_draw,1);
    text(-4,time,num2str([Entropy_tr]','（%.3f）'),'FontSize',14)
    %text(-2,time,num2str([time]','[%d]'),'FontSize',14)
    text(-1,time,num2str([current_number]','%d'),'FontSize',14)
    set(gca,'Visible','off');
    set(gcf,'color','w');
    
end

ylim([-1 total_time+2])
xlim([-6 current_number+5])
