# Supplementary material for: A mathematical framework for understanding the spontaneous emergence of complexity applicable to growing multicellular systems
Source: PLoS Comput Biol. 2024 Jun 5;20(6):e1011882. doi: 10.1371/journal.pcbi.1011882 (PMC11182560; doi:10.1371/journal.pcbi.1011882)
Supplement: S5 Appendix — (ZIP) [file pcbi.1011882.s005.zip › PositionalInformation_Code/Boolean_model/Two_gene_system/Fixed_One_Cell/Topology_Screen/Block/draw_bar_patternumber_motifratio.m]

load('motif_ratio.mat')
%%------------------------------------------------------------------------------------------------------------------------------------------------------------------------------
subplot(2,6,1)
h1 = bar(motif_ratio(:,1),motif_ratio(:,3));
set(h1(1),'FaceColor',[0.00784313725490196,0.219607843137255,0.345098039215686]);
xlim([1,5])
ylim([0,2])
set(gca,'FontName','Arial','FontSize',12,'LineWidth',2);
xlabel('Block Number','FontName','Arial','FontSize',12);
ylabel('Module Ratio','FontName','Arial','FontSize',12);
title('No Interaction','FontName','Arial','FontSize',12);

subplot(2,6,2)
h2 = bar(motif_ratio(:,1),motif_ratio(:,4));
set(h2(1),'FaceColor',[0.0156862745098039,0.352941176470588,0.552941176470588]);
xlim([1,5])
ylim([0,2])
set(gca,'FontName','Arial','FontSize',12,'LineWidth',2);
xlabel('Block Number','FontName','Arial','FontSize',12);
ylabel('Module Ratio','FontName','Arial','FontSize',12);
title('Mutual Activation','FontName','Arial','FontSize',12);

subplot(2,6,3)
h3 = bar(motif_ratio(:,1),motif_ratio(:,5));
set(h3(1),'FaceColor',[0.0196078431372549,0.439215686274510,0.690196078431373]);
xlim([1,5])
ylim([0,2])
set(gca,'FontName','Arial','FontSize',12,'LineWidth',2);
xlabel('Block Number','FontName','Arial','FontSize',12);
ylabel('Module Ratio','FontName','Arial','FontSize',12);
title('Mutual Inhibition','FontName','Arial','FontSize',12);

subplot(2,6,4)
h4 = bar(motif_ratio(:,1),motif_ratio(:,6));
set(h4(1),'FaceColor',[0.211764705882353,0.564705882352941,0.752941176470588]);
xlim([1,5])
ylim([0,2])
set(gca,'FontName','Arial','FontSize',12,'LineWidth',2);
xlabel('Block Number','FontName','Arial','FontSize',12);
ylabel('Module Ratio','FontName','Arial','FontSize',12);
title('Negative Feedback','FontName','Arial','FontSize',12);

subplot(2,6,5)
h5 = bar(motif_ratio(:,1),motif_ratio(:,7));
set(h5(1),'FaceColor',[0.454901960784314,0.662745098039216,0.811764705882353]);
xlim([1,5])
ylim([0,2])
set(gca,'FontName','Arial','FontSize',12,'LineWidth',2);
xlabel('Block Number','FontName','Arial','FontSize',12);
ylabel('Module Ratio','FontName','Arial','FontSize',12);
title('Self Activation','FontName','Arial','FontSize',12);


subplot(2,6,6)
h6 = bar(motif_ratio(:,1),motif_ratio(:,8));
set(h6(1),'FaceColor',[0.650980392156863,0.741176470588235,0.858823529411765]);
xlim([1,5])
ylim([0,2])
set(gca,'FontName','Arial','FontSize',12,'LineWidth',2);
xlabel('Block Number','FontName','Arial','FontSize',12);
ylabel('Module Ratio','FontName','Arial','FontSize',12);
title('Self Inhibition','FontName','Arial','FontSize',12);

%%------------------------------------------------------------------------------------------------------------------------------------------------------------------------------

subplot(2,6,7)
h7 = bar(motif_ratio(:,1),motif_ratio(:,9));
set(h7(1),'FaceColor',[0.286274509803922,0,0.415686274509804]);
xlim([1,5])
ylim([0,2])
set(gca,'FontName','Arial','FontSize',12,'LineWidth',2);
xlabel('Block Number','FontName','Arial','FontSize',12);
ylabel('Module Ratio','FontName','Arial','FontSize',12);
title('Direct Lateral Inhibition','FontName','Arial','FontSize',12);

subplot(2,6,8)
h8 = bar(motif_ratio(:,1),motif_ratio(:,10));
set(h8(1),'FaceColor',[0.478431372549020,0.00392156862745098,0.466666666666667]);
xlim([1,5])
ylim([0,2])
set(gca,'FontName','Arial','FontSize',12,'LineWidth',2);
xlabel('Block Number','FontName','Arial','FontSize',12);
ylabel('Module Ratio','FontName','Arial','FontSize',12);
title('Direct Lateral Activation','FontName','Arial','FontSize',12);

subplot(2,6,9)
h9 = bar(motif_ratio(:,1),motif_ratio(:,11));
set(h9(1),'FaceColor',[0.682352941176471,0.00392156862745098,0.494117647058824]);
xlim([1,5])
ylim([0,2])
set(gca,'FontName','Arial','FontSize',12,'LineWidth',2);
xlabel('Block Number','FontName','Arial','FontSize',12);
ylabel('Module Ratio','FontName','Arial','FontSize',12);
title('Indirect Lateral Inhibition (2)','FontName','Arial','FontSize',12);

subplot(2,6,10)
h10 = bar(motif_ratio(:,1),motif_ratio(:,12));
set(h10(1),'FaceColor',[0.866666666666667,0.203921568627451,0.592156862745098]);
xlim([1,5])
ylim([0,2])
set(gca,'FontName','Arial','FontSize',12,'LineWidth',2);
xlabel('Block Number','FontName','Arial','FontSize',12);
ylabel('Module Ratio','FontName','Arial','FontSize',12);
title('Indirect Lateral Inhibition (3)','FontName','Arial','FontSize',12);
