# Supplementary material for: A mathematical framework for understanding the spontaneous emergence of complexity applicable to growing multicellular systems
Source: PLoS Comput Biol. 2024 Jun 5;20(6):e1011882. doi: 10.1371/journal.pcbi.1011882 (PMC11182560; doi:10.1371/journal.pcbi.1011882)
Supplement: S5 Appendix — (ZIP) [file pcbi.1011882.s005.zip › PositionalInformation_Code/Boolean_model/Two_gene_system/Fixed_One_Cell/Topology_Screen/Block/draw_patternnumber_module.m]

load('module_percent.mat')
%%------------------------------------------------------------------------------------------------------------------------------------------------------------------------------
%figure(1)
subplot(2,6,1)
plot(module_percent(:,1),module_percent(:,3),'o','LineWidth',2,'color',[0.00784313725490196,0.219607843137255,0.345098039215686],...
    'MarkerEdgeColor',[0.00784313725490196,0.219607843137255,0.345098039215686],...
    'MarkerFaceColor',[0.00784313725490196,0.219607843137255,0.345098039215686],'MarkerSize',10)
hold on
x1 = 0:0.1:3;
y1 = 0.1805*x1-0.09089;
plot(x1,y1,'LineWidth',2,'color',[0,0,0])
xlim([0,16.1])
ylim([0,2.1])
set(gca,'FontName','Arial','FontSize',12,'LineWidth',2);
%xlabel('Maximum Positional Information (bit)','FontName','Arial','FontSize',10);
%ylabel('Module Percent','FontName','Arial','FontSize',10);
title('No Interaction','FontName','Arial','FontSize',12);

subplot(2,6,2)
plot(module_percent(:,1),module_percent(:,4),'o','LineWidth',2,'color',[0.0156862745098039,0.352941176470588,0.552941176470588],...
    'MarkerEdgeColor',[0.0156862745098039,0.352941176470588,0.552941176470588],...
    'MarkerFaceColor',[0.0156862745098039,0.352941176470588,0.552941176470588],'MarkerSize',10)
hold on
x2 = 0:0.1:3;
y2 = -0.03609*x2+0.1167;
plot(x2,y2,'LineWidth',2,'color',[0,0,0])
xlim([0,16.1])
ylim([0,2.1])
set(gca,'FontName','Arial','FontSize',12,'LineWidth',2);
% xlabel('Maximum Positional Information (bit)','FontName','Arial','FontSize',10);
% ylabel('Module Percent','FontName','Arial','FontSize',10);
title('Mutual Activation','FontName','Arial','FontSize',12);

subplot(2,6,3)
plot(module_percent(:,1),module_percent(:,5),'o','LineWidth',2,'color',[0.0196078431372549,0.439215686274510,0.690196078431373],...
    'MarkerEdgeColor',[0.0196078431372549,0.439215686274510,0.690196078431373],...
    'MarkerFaceColor',[0.0196078431372549,0.439215686274510,0.690196078431373],'MarkerSize',10)
hold on
x3 = 0:0.1:3;
y3 = -0.09209*x3+0.2562;
plot(x3,y3,'LineWidth',2,'color',[0,0,0])
xlim([0,16.1])
ylim([0,2.1])
set(gca,'FontName','Arial','FontSize',12,'LineWidth',2);
% xlabel('Maximum Positional Information (bit)','FontName','Arial','FontSize',10);
% ylabel('Module Percent','FontName','Arial','FontSize',10);
title('Mutual Inhibition','FontName','Arial','FontSize',12);

subplot(2,6,4)
plot(module_percent(:,1),module_percent(:,6),'o','LineWidth',2,'color',[0.211764705882353,0.564705882352941,0.752941176470588],...
    'MarkerEdgeColor',[0.211764705882353,0.564705882352941,0.752941176470588],...
    'MarkerFaceColor',[0.211764705882353,0.564705882352941,0.752941176470588],'MarkerSize',10)
hold on
x4 = 0:0.1:3;
y4 = -0.112*x4+0.3926;
plot(x4,y4,'LineWidth',2,'color',[0,0,0])
xlim([0,16.1])
ylim([0,2.1])
set(gca,'FontName','Arial','FontSize',12,'LineWidth',2);
% xlabel('Maximum Positional Information (bit)','FontName','Arial','FontSize',10);
% ylabel('Module Percent','FontName','Arial','FontSize',10);
title('Negative Feedback','FontName','Arial','FontSize',12);

subplot(2,6,5)
plot(module_percent(:,1),module_percent(:,7),'o','LineWidth',2,'color',[0.454901960784314,0.662745098039216,0.811764705882353],...
    'MarkerEdgeColor',[0.454901960784314,0.662745098039216,0.811764705882353],...
    'MarkerFaceColor',[0.454901960784314,0.662745098039216,0.811764705882353],'MarkerSize',10)
hold on
x5 = 0:0.1:3;
y5 = 0.4101*x5+0.6014;
plot(x5,y5,'LineWidth',2,'color',[0,0,0])
xlim([0,16.1])
ylim([0,2.1])
set(gca,'FontName','Arial','FontSize',12,'LineWidth',2);
% xlabel('Maximum Positional Information (bit)','FontName','Arial','FontSize',10);
% ylabel('Module Percent','FontName','Arial','FontSize',10);
title('Self Activation','FontName','Arial','FontSize',12);


subplot(2,6,6)
plot(module_percent(:,1),module_percent(:,8),'o','LineWidth',2,'color',[0.650980392156863,0.741176470588235,0.858823529411765],...
    'MarkerEdgeColor',[0.650980392156863,0.741176470588235,0.858823529411765],...
    'MarkerFaceColor',[0.650980392156863,0.741176470588235,0.858823529411765],'MarkerSize',10)
hold on
x6 = 0:0.1:3;
y6 = -0.4211*x6+0.9127;
plot(x6,y6,'LineWidth',2,'color',[0,0,0])
xlim([0,16.1])
ylim([0,2.1])
set(gca,'FontName','Arial','FontSize',12,'LineWidth',2);
% xlabel('Maximum Positional Information (bit)','FontName','Arial','FontSize',10);
% ylabel('Module Percent','FontName','Arial','FontSize',10);
title('Self Inhibition','FontName','Arial','FontSize',12);

%%------------------------------------------------------------------------------------------------------------------------------------------------------------------------------

subplot(2,6,7)
plot(module_percent(:,1),module_percent(:,9),'o','LineWidth',2,'color',[[0.286274509803922,0,0.415686274509804]],...
    'MarkerEdgeColor',[[0.286274509803922,0,0.415686274509804]],...
    'MarkerFaceColor',[[0.286274509803922,0,0.415686274509804]],'MarkerSize',10)
hold on
x7 = 0:0.1:3;
y7 = 0.6266*x7+0.4225;
plot(x7,y7,'LineWidth',2,'color',[0,0,0])
xlim([0,16.1])
ylim([0,2.1])
set(gca,'FontName','Arial','FontSize',12,'LineWidth',2);
% xlabel('Maximum Positional Information (bit)','FontName','Arial','FontSize',10);
% ylabel('Module Percent','FontName','Arial','FontSize',10);
title('Direct Lateral Inhibition','FontName','Arial','FontSize',12);

subplot(2,6,8)
plot(module_percent(:,1),module_percent(:,10),'o','LineWidth',2,'color',[0.478431372549020,0.00392156862745098,0.466666666666667],...
    'MarkerEdgeColor',[0.478431372549020,0.00392156862745098,0.466666666666667],...
    'MarkerFaceColor',[0.478431372549020,0.00392156862745098,0.466666666666667],'MarkerSize',10)
hold on
x8 = 0:0.1:3;
y8 = -0.4089*x8+0.7364;
plot(x8,y8,'LineWidth',2,'color',[0,0,0])
xlim([0,16.1])
ylim([0,0.8])
set(gca,'FontName','Arial','FontSize',12,'LineWidth',2);
% xlabel('Maximum Positional Information (bit)','FontName','Arial','FontSize',10);
% ylabel('Module Percent','FontName','Arial','FontSize',10);
title('Direct Lateral Activation','FontName','Arial','FontSize',12);

subplot(2,6,9)
plot(module_percent(:,1),module_percent(:,11),'o','LineWidth',2,'color',[0.682352941176471,0.00392156862745098,0.494117647058824],...
    'MarkerEdgeColor',[0.682352941176471,0.00392156862745098,0.494117647058824],...
    'MarkerFaceColor',[0.682352941176471,0.00392156862745098,0.494117647058824],'MarkerSize',10)
hold on
x9 = 0:0.1:3;
y9 = -0.1753*x9+0.9512;
plot(x9,y9,'LineWidth',2,'color',[0,0,0])
xlim([0,16.1])
ylim([0,2.1])
set(gca,'FontName','Arial','FontSize',12,'LineWidth',2);
% xlabel('Maximum Positional Information (bit)','FontName','Arial','FontSize',10);
% ylabel('Module Percent','FontName','Arial','FontSize',10);
title('Indirect Lateral Inhibition (2)','FontName','Arial','FontSize',12);

subplot(2,6,10)
plot(module_percent(:,1),module_percent(:,12),'o','LineWidth',2,'color',[0.866666666666667,0.203921568627451,0.592156862745098],...
    'MarkerEdgeColor',[0.866666666666667,0.203921568627451,0.592156862745098],...
    'MarkerFaceColor',[0.866666666666667,0.203921568627451,0.592156862745098],'MarkerSize',10)
hold on
x10 = 0:0.1:3;
y10 = 0.2523*x10+0.2772;
plot(x10,y10,'LineWidth',2,'color',[0,0,0])
xlim([0,16.1])
ylim([0,2.1])
set(gca,'FontName','Arial','FontSize',12,'LineWidth',2);
% xlabel('Maximum Positional Information (bit)','FontName','Arial','FontSize',10);
% ylabel('Module Percent','FontName','Arial','FontSize',10);
title('Indirect Lateral Inhibition (3)','FontName','Arial','FontSize',12);

subplot(2,6,11)
plot(module_percent(:,1),module_percent(:,13),'o','LineWidth',2,'color',[0.968627450980392,0.407843137254902,0.631372549019608],...
    'MarkerEdgeColor',[0.968627450980392,0.407843137254902,0.631372549019608],...
    'MarkerFaceColor',[0.968627450980392,0.407843137254902,0.631372549019608],'MarkerSize',10)
hold on
x11 = 0:0.1:3;
y11 = 0.0417*x11+0.1848;
plot(x11,y11,'LineWidth',2,'color',[0,0,0])
xlim([0,16.1])
ylim([0,2.1])
set(gca,'FontName','Arial','FontSize',12,'LineWidth',2);
% xlabel('Maximum Positional Information (bit)','FontName','Arial','FontSize',10);
% ylabel('Module Percent','FontName','Arial','FontSize',10);
title('Indirect Lateral Inhibition (4)','FontName','Arial','FontSize',12);
