# Supplementary material for: A mathematical framework for understanding the spontaneous emergence of complexity applicable to growing multicellular systems
Source: PLoS Comput Biol. 2024 Jun 5;20(6):e1011882. doi: 10.1371/journal.pcbi.1011882 (PMC11182560; doi:10.1371/journal.pcbi.1011882)
Supplement: S5 Appendix — (ZIP) [file pcbi.1011882.s005.zip › PositionalInformation_Code/Boolean_model/Two_gene_system/Fixed_One_Cell/Topology_Screen/Block/lateral_inhibition.m]

clc
clear
load('M_4.mat')
H_data = M_4;

%------------------直接的侧向抑制 ------------------------------------------------------------------------------------------------------------
B_direct_lateral_inhibition = find(H_data(:,8)==-1);
A_direct_lateral_inhibition = find(H_data(:,3)==-1);
direct_lateral_inhibition = [B_direct_lateral_inhibition;A_direct_lateral_inhibition];
direct_lateral_inhibition_refine = unique(direct_lateral_inhibition);
number_of_direct_lateral_inhibition = size(direct_lateral_inhibition_refine,1)

%------------------两步间接侧向抑制 ------------------------------------------------------------------------------------------------------------
A_indirect_2_lateral_inhibition_1 = find(H_data(:,4)==-1 & H_data(:,7)==1);
A_indirect_2_lateral_inhibition_2 = find(H_data(:,2)==-1 & H_data(:,7)==1);
A_indirect_2_lateral_inhibition_3 = find(H_data(:,2)==1 & H_data(:,7)==-1);

B_indirect_2_lateral_inhibition_1 = find(H_data(:,4)==1 & H_data(:,7)==-1);
B_indirect_2_lateral_inhibition_2 = find(H_data(:,4)==1 & H_data(:,5)==-1);
B_indirect_2_lateral_inhibition_3 = find(H_data(:,4)==-1 & H_data(:,5)==1);

indirect_2_lateral_inhibition = [A_indirect_2_lateral_inhibition_1;A_indirect_2_lateral_inhibition_2;A_indirect_2_lateral_inhibition_3;...
                                 B_indirect_2_lateral_inhibition_1;B_indirect_2_lateral_inhibition_2;B_indirect_2_lateral_inhibition_3;];
indirect_2_lateral_inhibition_refine = unique(indirect_2_lateral_inhibition);
number_of_indirect_2_lateral_inhibition = size(indirect_2_lateral_inhibition_refine,1)

%------------------三步间接侧向抑制 ------------------------------------------------------------------------------------------------------------
A_indirect_3_lateral_inhibition_1 = find(H_data(:,3)==1 & H_data(:,4)==1 & H_data(:,5)==-1);
A_indirect_3_lateral_inhibition_2 = find(H_data(:,3)==1 & H_data(:,4)==-1 & H_data(:,5)==1);
A_indirect_3_lateral_inhibition_3 = find(H_data(:,3)==-1 & H_data(:,4)==1 & H_data(:,5)==1);
A_indirect_3_lateral_inhibition_4 = find(H_data(:,3)==-1 & H_data(:,4)==-1 & H_data(:,5)==-1);

B_indirect_3_lateral_inhibition_1 = find(H_data(:,4)==1 & H_data(:,5)==1 & H_data(:,8)==-1);
B_indirect_3_lateral_inhibition_2 = find(H_data(:,4)==-1 & H_data(:,5)==1 & H_data(:,8)==1);
B_indirect_3_lateral_inhibition_3 = find(H_data(:,4)==1 & H_data(:,5)==-1 & H_data(:,8)==1);
B_indirect_3_lateral_inhibition_4 = find(H_data(:,4)==-1 & H_data(:,5)==-1 & H_data(:,8)==-1);

indirect_3_lateral_inhibition = [A_indirect_3_lateral_inhibition_1;A_indirect_3_lateral_inhibition_2;...
                                 A_indirect_3_lateral_inhibition_3;A_indirect_3_lateral_inhibition_4;...
                                 B_indirect_3_lateral_inhibition_1;B_indirect_3_lateral_inhibition_2;...
                                 B_indirect_3_lateral_inhibition_3;B_indirect_3_lateral_inhibition_4];
%indirect_3_lateral_inhibition_refine = unique(indirect_3_lateral_inhibition);
%number_of_indirect_3_lateral_inhibition = size(indirect_3_lateral_inhibition_refine,1);

%------------------四步间接侧向抑制 ------------------------------------------------------------------------------------------------------------
A_indirect_4_lateral_inhibition_1 = find(H_data(:,3)==-1 & H_data(:,5)==1 & H_data(:,8)==1 & H_data(:,2)==1);
A_indirect_4_lateral_inhibition_2 = find(H_data(:,3)==1 & H_data(:,5)==-1 & H_data(:,8)==1 & H_data(:,2)==1);
A_indirect_4_lateral_inhibition_3 = find(H_data(:,3)==1 & H_data(:,5)==1 & H_data(:,8)==-1 & H_data(:,2)==1);
A_indirect_4_lateral_inhibition_4 = find(H_data(:,3)==1 & H_data(:,5)==1 & H_data(:,8)==1 & H_data(:,2)==-1);
A_indirect_4_lateral_inhibition_5 = find(H_data(:,3)==1 & H_data(:,5)==-1 & H_data(:,8)==-1 & H_data(:,2)==-1);
A_indirect_4_lateral_inhibition_6 = find(H_data(:,3)==-1 & H_data(:,5)==1 & H_data(:,8)==-1 & H_data(:,2)==-1);
A_indirect_4_lateral_inhibition_7 = find(H_data(:,3)==-1 & H_data(:,5)==-1 & H_data(:,8)==1 & H_data(:,2)==-1);
A_indirect_4_lateral_inhibition_8 = find(H_data(:,3)==-1 & H_data(:,5)==-1 & H_data(:,8)==-1 & H_data(:,2)==1);

B_indirect_4_lateral_inhibition_1 = find(H_data(:,8)==-1 & H_data(:,2)==1 & H_data(:,3)==1 & H_data(:,5)==1);
B_indirect_4_lateral_inhibition_2 = find(H_data(:,8)==1 & H_data(:,2)==-1 & H_data(:,3)==1 & H_data(:,5)==1);
B_indirect_4_lateral_inhibition_3 = find(H_data(:,8)==1 & H_data(:,2)==1 & H_data(:,3)==-1 & H_data(:,5)==1);
B_indirect_4_lateral_inhibition_4 = find(H_data(:,8)==1 & H_data(:,2)==1 & H_data(:,3)==1 & H_data(:,5)==-1);
B_indirect_4_lateral_inhibition_5 = find(H_data(:,8)==1 & H_data(:,2)==-1 & H_data(:,3)==-1 & H_data(:,5)==-1);
B_indirect_4_lateral_inhibition_6 = find(H_data(:,8)==-1 & H_data(:,2)==1 & H_data(:,3)==-1 & H_data(:,5)==-1);
B_indirect_4_lateral_inhibition_7 = find(H_data(:,8)==-1 & H_data(:,2)==-1 & H_data(:,3)==1 & H_data(:,5)==-1);
B_indirect_4_lateral_inhibition_8 = find(H_data(:,8)==-1 & H_data(:,2)==-1 & H_data(:,3)==-1 & H_data(:,5)==1);

indirect_4_lateral_inhibition = [A_indirect_4_lateral_inhibition_1;A_indirect_4_lateral_inhibition_2;...
                                 A_indirect_4_lateral_inhibition_3;A_indirect_4_lateral_inhibition_4;...
                                 A_indirect_4_lateral_inhibition_5;A_indirect_4_lateral_inhibition_6;...
                                 A_indirect_4_lateral_inhibition_7;A_indirect_4_lateral_inhibition_8;...
                                 B_indirect_4_lateral_inhibition_1;B_indirect_4_lateral_inhibition_2;...
                                 B_indirect_4_lateral_inhibition_3;B_indirect_4_lateral_inhibition_4;...
                                 B_indirect_4_lateral_inhibition_5;B_indirect_4_lateral_inhibition_6;...
                                 B_indirect_4_lateral_inhibition_7;B_indirect_4_lateral_inhibition_8];

%indirect_4_lateral_inhibition_refine = unique(indirect_4_lateral_inhibition);
%number_of_indirect_4_lateral_inhibition = size(indirect_4_lateral_inhibition_refine,1);

indirect_lateral_inhibition = [indirect_2_lateral_inhibition;indirect_3_lateral_inhibition;indirect_4_lateral_inhibition];
indirect_lateral_inhibition_refine = unique(indirect_lateral_inhibition);
number_of_indirect_lateral_inhibition = size(indirect_lateral_inhibition_refine,1);

%------------------无侧向抑制 ------------------------------------------------------------------------------------------------------------
%lateral_inhibition_all = [direct_lateral_inhibition;indirect_2_lateral_inhibition;indirect_3_lateral_inhibition;indirect_4_lateral_inhibition];
lateral_inhibition_all = [direct_lateral_inhibition;indirect_2_lateral_inhibition];
lateral_inhibition_all_refine = unique(lateral_inhibition_all);
H_data(lateral_inhibition_all_refine,:)=[];
number_no_lateral_inhibition = size(H_data,1)

% result_number = [number_of_direct_lateral_inhibition,number_of_indirect_2_lateral_inhibition,...
%                  number_of_indirect_3_lateral_inhibition,number_of_indirect_4_lateral_inhibition,...
%                  number_no_lateral_inhibition];
             
result_number = [number_of_direct_lateral_inhibition,number_of_indirect_lateral_inhibition,number_no_lateral_inhibition];
