# Supplementary material for: A mathematical framework for understanding the spontaneous emergence of complexity applicable to growing multicellular systems
Source: PLoS Comput Biol. 2024 Jun 5;20(6):e1011882. doi: 10.1371/journal.pcbi.1011882 (PMC11182560; doi:10.1371/journal.pcbi.1011882)
Supplement: S5 Appendix — (ZIP) [file pcbi.1011882.s005.zip › PositionalInformation_Code/Boolean_model/Two_gene_system/Fixed_One_Cell/Topology_Screen/Block/topology_choose.m]

% 列出所有可能的调控拓扑结构
% aAB aBA aAA aBB aA'A aB'B    

%------------------好用的函数，可以直接生成可重复全排列的初始条件-------------------
[A1,A2,A3,A4,A5,A6,A7,A8]=ndgrid(-1:1);
TOTAL_TOPOLOGY_STATE=[A1(:),A2(:),A3(:),A4(:),A5(:),A6(:),A7(:),A8(:)];
%--------------------------------------------------------------------------

save TOTAL_TOPOLOGY_STATE.mat TOTAL_TOPOLOGY_STATE
