# Supplementary material for: A mathematical framework for understanding the spontaneous emergence of complexity applicable to growing multicellular systems
Source: PLoS Comput Biol. 2024 Jun 5;20(6):e1011882. doi: 10.1371/journal.pcbi.1011882 (PMC11182560; doi:10.1371/journal.pcbi.1011882)
Supplement: S5 Appendix — (ZIP) [file pcbi.1011882.s005.zip › PositionalInformation_Code/Boolean_model/Two_gene_system/Fixed_One_Cell/Topology_Screen/PI/topology_module.m]

clc
clear

load('H19749.mat')
H_data = H19749;

H_data = table2array(H_data);

%------------------  细胞内  -----------------------------------------------------------------------------------------------------------------------
%------------------1）A和B之间没有相互作用 ------------------------------------------------------------------------------------------------------------
AB_nointeraction = size(find(H_data(:,2)==0 & H_data(:,5)==0),1);
if isempty(AB_nointeraction)
    AB_nointeraction = 0;
end

%------------------2）A和B互相激活 ------------------------------------------------------------------------------------------------------------------
AB_activation = size(find(H_data(:,2)==1 & H_data(:,5)==1),1);
if isempty(AB_activation)
    AB_activation = 0;
end

%------------------3）A和B之间没有相互抑制 ------------------------------------------------------------------------------------------------------------
AB_inhibition = size(find(H_data(:,2)==-1 & H_data(:,5)==-1),1);
if isempty(AB_inhibition)
    AB_inhibition = 0;
end

%------------------4）负反馈 ------------------------------------------------------------------------------------------------------------
A_feedback = size(find(H_data(:,2)==-1 & H_data(:,5)==1),1);
if isempty(A_feedback)
    A_feedback = 0;
end
B_feedback = size(find(H_data(:,2)==1 & H_data(:,5)==-1),1);
if isempty(B_feedback)
    B_feedback = 0;
end

%------------------5）自激活 ------------------------------------------------------------------------------------------------------------
A_self_activation = size(find(H_data(:,1)==1),1);
if isempty(A_self_activation)
    A_self_activation = 0;
end
B_self_activation = size(find(H_data(:,6)==1),1);
if isempty(B_self_activation)
    B_self_activation = 0;
end

%------------------6）自抑制 ------------------------------------------------------------------------------------------------------------
A_self_inhibition = size(find(H_data(:,1)==-1),1);
if isempty(A_self_inhibition)
    A_self_inhibition = 0;
end
B_self_inhibition = size(find(H_data(:,6)==-1),1);
if isempty(B_self_inhibition)
    B_self_inhibition = 0;
end


intracell = [AB_nointeraction,AB_activation,AB_inhibition,...
    A_feedback,B_feedback,...
    A_self_activation,B_self_activation,A_self_inhibition,B_self_inhibition];


%------------------  细胞间   ------------------------------------------------------------------------------------------------------------
%------------------7）直接的侧向抑制 ------------------------------------------------------------------------------------------------------------
A_direct_lateral_inhibition = size(find(H_data(:,3)==-1),1);
if isempty(A_direct_lateral_inhibition)
    A_direct_lateral_inhibition = 0;
end
B_direct_lateral_inhibition = size(find(H_data(:,8)==-1),1);
if isempty(B_direct_lateral_inhibition)
    B_direct_lateral_inhibition = 0;
end

%------------------8）直接的侧向激活 ------------------------------------------------------------------------------------------------------------
A_direct_lateral_activation = size(find(H_data(:,3)==1),1);
if isempty(A_direct_lateral_activation)
    A_direct_lateral_activation = 0;
end
B_direct_lateral_activation = size(find(H_data(:,8)==1),1);
if isempty(B_direct_lateral_activation)
    B_direct_lateral_activation = 0;
end

%------------------9)两步间接侧向抑制 ------------------------------------------------------------------------------------------------------------
A_indirect_2_lateral_inhibition_1 = size(find(H_data(:,4)==-1 & H_data(:,7)==1),1);
if isempty(A_indirect_2_lateral_inhibition_1)
    A_indirect_2_lateral_inhibition_1 = 0;
end
A_indirect_2_lateral_inhibition_2 = size(find(H_data(:,2)==-1 & H_data(:,7)==1),1);
if isempty(A_indirect_2_lateral_inhibition_2)
    A_indirect_2_lateral_inhibition_2 = 0;
end
A_indirect_2_lateral_inhibition_3 = size(find(H_data(:,2)==1 & H_data(:,7)==-1),1);
if isempty(A_indirect_2_lateral_inhibition_3)
    A_indirect_2_lateral_inhibition_3 = 0;
end

B_indirect_2_lateral_inhibition_1 = size(find(H_data(:,4)==1 & H_data(:,7)==-1),1);
if isempty(B_indirect_2_lateral_inhibition_1)
    B_indirect_2_lateral_inhibition_1 = 0;
end
B_indirect_2_lateral_inhibition_2 = size(find(H_data(:,4)==1 & H_data(:,5)==-1),1);
if isempty(B_indirect_2_lateral_inhibition_2)
    B_indirect_2_lateral_inhibition_2 = 0;
end
B_indirect_2_lateral_inhibition_3 = size(find(H_data(:,4)==-1 & H_data(:,5)==1),1);
if isempty(B_indirect_2_lateral_inhibition_3)
    B_indirect_2_lateral_inhibition_3 = 0;
end

indirect_2_lateral_inhibition = [A_indirect_2_lateral_inhibition_1,A_indirect_2_lateral_inhibition_2,A_indirect_2_lateral_inhibition_3,...
    B_indirect_2_lateral_inhibition_1,B_indirect_2_lateral_inhibition_2,B_indirect_2_lateral_inhibition_3];

%------------------10)三步间接侧向抑制 ------------------------------------------------------------------------------------------------------------
A_indirect_3_lateral_inhibition_1 = size(find(H_data(:,3)==1 & H_data(:,4)==1 & H_data(:,5)==-1),1);
if isempty(A_indirect_3_lateral_inhibition_1)
    A_indirect_3_lateral_inhibition_1 = 0;
end
A_indirect_3_lateral_inhibition_2 = size(find(H_data(:,3)==1 & H_data(:,4)==-1 & H_data(:,5)==1),1);
if isempty(A_indirect_3_lateral_inhibition_2)
    A_indirect_3_lateral_inhibition_2 = 0;
end
A_indirect_3_lateral_inhibition_3 = size(find(H_data(:,3)==-1 & H_data(:,4)==1 & H_data(:,5)==1),1);
if isempty(A_indirect_3_lateral_inhibition_3)
    A_indirect_3_lateral_inhibition_3 = 0;
end
A_indirect_3_lateral_inhibition_4 = size(find(H_data(:,3)==-1 & H_data(:,4)==-1 & H_data(:,5)==-1),1);
if isempty(A_indirect_3_lateral_inhibition_4)
    A_indirect_3_lateral_inhibition_4 = 0;
end

B_indirect_3_lateral_inhibition_1 = size(find(H_data(:,4)==1 & H_data(:,5)==1 & H_data(:,8)==-1),1);
if isempty(B_indirect_3_lateral_inhibition_1)
    B_indirect_3_lateral_inhibition_1 = 0;
end
B_indirect_3_lateral_inhibition_2 = size(find(H_data(:,4)==-1 & H_data(:,5)==1 & H_data(:,8)==1),1);
if isempty(B_indirect_3_lateral_inhibition_2)
    B_indirect_3_lateral_inhibition_2 = 0;
end
B_indirect_3_lateral_inhibition_3 = size(find(H_data(:,4)==1 & H_data(:,5)==-1 & H_data(:,8)==1),1);
if isempty(B_indirect_3_lateral_inhibition_3)
    B_indirect_3_lateral_inhibition_3 = 0;
end
B_indirect_3_lateral_inhibition_4 = size(find(H_data(:,4)==-1 & H_data(:,5)==-1 & H_data(:,8)==-1),1);
if isempty(B_indirect_3_lateral_inhibition_4)
    B_indirect_3_lateral_inhibition_4 = 0;
end

%------------------11)四步间接侧向抑制 ------------------------------------------------------------------------------------------------------------
A_indirect_4_lateral_inhibition_1 = size(find(H_data(:,3)==-1 & H_data(:,5)==1 & H_data(:,8)==1 & H_data(:,2)==1),1);
if isempty(A_indirect_4_lateral_inhibition_1)
    A_indirect_4_lateral_inhibition_1 = 0;
end
A_indirect_4_lateral_inhibition_2 = size(find(H_data(:,3)==1 & H_data(:,5)==-1 & H_data(:,8)==1 & H_data(:,2)==1),1);
if isempty(A_indirect_4_lateral_inhibition_2)
    A_indirect_4_lateral_inhibition_2 = 0;
end
A_indirect_4_lateral_inhibition_3 = size(find(H_data(:,3)==1 & H_data(:,5)==1 & H_data(:,8)==-1 & H_data(:,2)==1),1);
if isempty(A_indirect_4_lateral_inhibition_3)
    A_indirect_4_lateral_inhibition_3 = 0;
end
A_indirect_4_lateral_inhibition_4 = size(find(H_data(:,3)==1 & H_data(:,5)==1 & H_data(:,8)==1 & H_data(:,2)==-1),1);
if isempty(A_indirect_4_lateral_inhibition_4)
    A_indirect_4_lateral_inhibition_4 = 0;
end
A_indirect_4_lateral_inhibition_5 = size(find(H_data(:,3)==1 & H_data(:,5)==-1 & H_data(:,8)==-1 & H_data(:,2)==-1),1);
if isempty(A_indirect_4_lateral_inhibition_5)
    A_indirect_4_lateral_inhibition_5 = 0;
end
A_indirect_4_lateral_inhibition_6 = size(find(H_data(:,3)==-1 & H_data(:,5)==1 & H_data(:,8)==-1 & H_data(:,2)==-1),1);
if isempty(A_indirect_4_lateral_inhibition_6)
    A_indirect_4_lateral_inhibition_6 = 0;
end
A_indirect_4_lateral_inhibition_7 = size(find(H_data(:,3)==-1 & H_data(:,5)==-1 & H_data(:,8)==1 & H_data(:,2)==-1),1);
if isempty(A_indirect_4_lateral_inhibition_7)
    A_indirect_4_lateral_inhibition_7 = 0;
end
A_indirect_4_lateral_inhibition_8 = size(find(H_data(:,3)==-1 & H_data(:,5)==-1 & H_data(:,8)==-1 & H_data(:,2)==1),1);
if isempty(A_indirect_4_lateral_inhibition_8)
    A_indirect_4_lateral_inhibition_8 = 0;
end

B_indirect_4_lateral_inhibition_1 = size(find(H_data(:,8)==-1 & H_data(:,2)==1 & H_data(:,3)==1 & H_data(:,5)==1),1);
if isempty(B_indirect_4_lateral_inhibition_1)
    B_indirect_4_lateral_inhibition_1 = 0;
end
B_indirect_4_lateral_inhibition_2 = size(find(H_data(:,8)==1 & H_data(:,2)==-1 & H_data(:,3)==1 & H_data(:,5)==1),1);
if isempty(B_indirect_4_lateral_inhibition_2)
    B_indirect_4_lateral_inhibition_2 = 0;
end
B_indirect_4_lateral_inhibition_3 = size(find(H_data(:,8)==1 & H_data(:,2)==1 & H_data(:,3)==-1 & H_data(:,5)==1),1);
if isempty(B_indirect_4_lateral_inhibition_3)
    B_indirect_4_lateral_inhibition_3 = 0;
end
B_indirect_4_lateral_inhibition_4 = size(find(H_data(:,8)==1 & H_data(:,2)==1 & H_data(:,3)==1 & H_data(:,5)==-1),1);
if isempty(B_indirect_4_lateral_inhibition_4)
    B_indirect_4_lateral_inhibition_4 = 0;
end
B_indirect_4_lateral_inhibition_5 = size(find(H_data(:,8)==1 & H_data(:,2)==-1 & H_data(:,3)==-1 & H_data(:,5)==-1),1);
if isempty(B_indirect_4_lateral_inhibition_5)
    B_indirect_4_lateral_inhibition_5 = 0;
end
B_indirect_4_lateral_inhibition_6 = size(find(H_data(:,8)==-1 & H_data(:,2)==1 & H_data(:,3)==-1 & H_data(:,5)==-1),1);
if isempty(B_indirect_4_lateral_inhibition_6)
    B_indirect_4_lateral_inhibition_6 = 0;
end
B_indirect_4_lateral_inhibition_7 = size(find(H_data(:,8)==-1 & H_data(:,2)==-1 & H_data(:,3)==1 & H_data(:,5)==-1),1);
if isempty(B_indirect_4_lateral_inhibition_7)
    B_indirect_4_lateral_inhibition_7 = 0;
end
B_indirect_4_lateral_inhibition_8 = size(find(H_data(:,8)==-1 & H_data(:,2)==-1 & H_data(:,3)==-1 & H_data(:,5)==1),1);
if isempty(B_indirect_4_lateral_inhibition_8)
    B_indirect_4_lateral_inhibition_8 = 0;
end

intercell = [A_direct_lateral_inhibition,B_direct_lateral_inhibition,...
    A_direct_lateral_activation,B_direct_lateral_activation,...
    A_indirect_2_lateral_inhibition_1,A_indirect_2_lateral_inhibition_2,A_indirect_2_lateral_inhibition_3,...
    B_indirect_2_lateral_inhibition_1,B_indirect_2_lateral_inhibition_2,B_indirect_2_lateral_inhibition_3,...
    A_indirect_3_lateral_inhibition_1,A_indirect_3_lateral_inhibition_2,A_indirect_3_lateral_inhibition_3,A_indirect_3_lateral_inhibition_4,...
    B_indirect_3_lateral_inhibition_1,B_indirect_3_lateral_inhibition_2,B_indirect_3_lateral_inhibition_3,B_indirect_3_lateral_inhibition_4,...
    A_indirect_4_lateral_inhibition_1,A_indirect_4_lateral_inhibition_2,A_indirect_4_lateral_inhibition_3,A_indirect_4_lateral_inhibition_4,...
    A_indirect_4_lateral_inhibition_5,A_indirect_4_lateral_inhibition_6,A_indirect_4_lateral_inhibition_7,A_indirect_4_lateral_inhibition_8,...
    B_indirect_4_lateral_inhibition_1,B_indirect_4_lateral_inhibition_2,B_indirect_4_lateral_inhibition_3,B_indirect_4_lateral_inhibition_4,...
    B_indirect_4_lateral_inhibition_5,B_indirect_4_lateral_inhibition_6,B_indirect_4_lateral_inhibition_7,B_indirect_4_lateral_inhibition_8];
