# Supplementary material for: A mathematical framework for understanding the spontaneous emergence of complexity applicable to growing multicellular systems
Source: PLoS Comput Biol. 2024 Jun 5;20(6):e1011882. doi: 10.1371/journal.pcbi.1011882 (PMC11182560; doi:10.1371/journal.pcbi.1011882)
Supplement: S5 Appendix — (ZIP) [file pcbi.1011882.s005.zip › PositionalInformation_Code/Boolean_model/Two_gene_system/Fixed_One_Cell/Topology_Screen/PI/topology_module_2step.m]

clc
clear
load('H19749.mat')
H_data = H19749;
H_data = table2array(H_data);

%------------------  细胞内  -----------------------------------------------------------------------------------------------------------------------
%------------------1）A和B之间没有相互作用 ------------------------------------------------------------------------------------------------------------
AB_nointeraction = size(find(H_data(:,2)==0 & H_data(:,5)==0),1);
if isempty(AB_nointeraction)
   AB_nointeraction = 0;
end

%------------------2）A和B互相激活 ------------------------------------------------------------------------------------------------------------------
AB_activation = size(find(H_data(:,2)==1 & H_data(:,5)==1),1);
if isempty(AB_activation)
   AB_activation = 0;
end

%------------------3）A和B之间没有相互抑制 ------------------------------------------------------------------------------------------------------------
AB_inhibition = size(find(H_data(:,2)==-1 & H_data(:,5)==-1),1);
if isempty(AB_inhibition)
   AB_inhibition = 0;
end

%------------------4）负反馈 ------------------------------------------------------------------------------------------------------------
A_feedback = size(find(H_data(:,2)==-1 & H_data(:,5)==1),1);
if isempty(A_feedback)
   A_feedback = 0;
end
B_feedback = size(find(H_data(:,2)==1 & H_data(:,5)==-1),1);
if isempty(B_feedback)
   B_feedback = 0;
end

%------------------5）自激活 ------------------------------------------------------------------------------------------------------------
A_self_activation = size(find(H_data(:,1)==1),1);
if isempty(A_self_activation)
   A_self_activation = 0;
end
B_self_activation = size(find(H_data(:,6)==1),1);
if isempty(B_self_activation)
   B_self_activation = 0;
end

%------------------6）自抑制 ------------------------------------------------------------------------------------------------------------
A_self_inhibition = size(find(H_data(:,1)==-1),1);
if isempty(A_self_inhibition)
   A_self_inhibition = 0;
end
B_self_inhibition = size(find(H_data(:,6)==-1),1);
if isempty(B_self_inhibition)
   B_self_inhibition = 0;
end


intracell = [AB_nointeraction,AB_activation,AB_inhibition,...
             A_feedback,B_feedback,...
             A_self_activation,B_self_activation,A_self_inhibition,B_self_inhibition];


%------------------  细胞间   ------------------------------------------------------------------------------------------------------------
%------------------7）直接的侧向抑制 ------------------------------------------------------------------------------------------------------------
A_direct_lateral_inhibition = size(find(H_data(:,3)==-1),1);
if isempty(A_direct_lateral_inhibition)
   A_direct_lateral_inhibition = 0;
end
B_direct_lateral_inhibition = size(find(H_data(:,8)==-1),1);
if isempty(B_direct_lateral_inhibition)
   B_direct_lateral_inhibition = 0;
end

%------------------8）直接的侧向激活 ------------------------------------------------------------------------------------------------------------
A_direct_lateral_activation = size(find(H_data(:,3)==1),1);
if isempty(A_direct_lateral_activation)
   A_direct_lateral_activation = 0;
end
B_direct_lateral_activation = size(find(H_data(:,8)==1),1);
if isempty(B_direct_lateral_activation)
   B_direct_lateral_activation = 0;
end

%------------------9)两步间接侧向抑制 ------------------------------------------------------------------------------------------------------------
A_indirect_2_lateral_inhibition_1 = size(find(H_data(:,4)==-1 & H_data(:,7)==1),1);
if isempty(A_indirect_2_lateral_inhibition_1)
   A_indirect_2_lateral_inhibition_1 = 0;
end
A_indirect_2_lateral_inhibition_2 = size(find(H_data(:,2)==-1 & H_data(:,7)==1),1);
if isempty(A_indirect_2_lateral_inhibition_2)
   A_indirect_2_lateral_inhibition_2 = 0;
end
A_indirect_2_lateral_inhibition_3 = size(find(H_data(:,2)==1 & H_data(:,7)==-1),1);
if isempty(A_indirect_2_lateral_inhibition_3)
   A_indirect_2_lateral_inhibition_3 = 0;
end

B_indirect_2_lateral_inhibition_1 = size(find(H_data(:,4)==1 & H_data(:,7)==-1),1);
if isempty(B_indirect_2_lateral_inhibition_1)
   B_indirect_2_lateral_inhibition_1 = 0;
end
B_indirect_2_lateral_inhibition_2 = size(find(H_data(:,4)==1 & H_data(:,5)==-1),1);
if isempty(B_indirect_2_lateral_inhibition_2)
   B_indirect_2_lateral_inhibition_2 = 0;
end
B_indirect_2_lateral_inhibition_3 = size(find(H_data(:,4)==-1 & H_data(:,5)==1),1);
if isempty(B_indirect_2_lateral_inhibition_3)
   B_indirect_2_lateral_inhibition_3 = 0;
end

indirect_2_lateral_inhibition = [A_indirect_2_lateral_inhibition_1,A_indirect_2_lateral_inhibition_2,A_indirect_2_lateral_inhibition_3,...
                                 B_indirect_2_lateral_inhibition_1,B_indirect_2_lateral_inhibition_2,B_indirect_2_lateral_inhibition_3];

%------------------10)两步间接侧向激活 ------------------------------------------------------------------------------------------------------------
AB_indirect_2_lateral_activation = size(find(H_data(:,7)==1 & H_data(:,4)==1),1);
if isempty(AB_indirect_2_lateral_activation)
   AB_indirect_2_lateral_activation = 0;
end
A_indirect_2_lateral_activation = size(find(H_data(:,7)==1 & H_data(:,2)==1),1);
if isempty(A_indirect_2_lateral_activation)
   A_indirect_2_lateral_activation = 0;
end
B_indirect_2_lateral_activation = size(find(H_data(:,4)==1 & H_data(:,5)==1),1);
if isempty(B_indirect_2_lateral_activation)
   B_indirect_2_lateral_activation = 0;
end

indirect_2_lateral_activation = [AB_indirect_2_lateral_activation,A_indirect_2_lateral_activation,B_indirect_2_lateral_activation];


%-------------------------------------------------------------------------------------------------------------------------
intercell = [A_direct_lateral_inhibition,B_direct_lateral_inhibition,...
             A_direct_lateral_activation,B_direct_lateral_activation,...
             A_indirect_2_lateral_inhibition_1,A_indirect_2_lateral_inhibition_2,A_indirect_2_lateral_inhibition_3,...
             B_indirect_2_lateral_inhibition_1,B_indirect_2_lateral_inhibition_2,B_indirect_2_lateral_inhibition_3,...
             AB_indirect_2_lateral_activation,A_indirect_2_lateral_activation,B_indirect_2_lateral_activation];
