# Supplementary material for: A mathematical framework for understanding the spontaneous emergence of complexity applicable to growing multicellular systems
Source: PLoS Comput Biol. 2024 Jun 5;20(6):e1011882. doi: 10.1371/journal.pcbi.1011882 (PMC11182560; doi:10.1371/journal.pcbi.1011882)
Supplement: S5 Appendix — (ZIP) [file pcbi.1011882.s005.zip › PositionalInformation_Code/Boolean_model/Two_gene_system/Topology_Screen/screen_topology_initial_A0_B1/cell_farm_screen.m]

%------------------------------------------------------------------------------------------------------------------------------------------------
% ************************************************************************************************************************************************
%                 对所有可能的调控拓扑结构进行遍历
%                   细胞数目随着时间的增加而增加
%                 每一个细胞里包含一个两节点的网络
%                      细胞之间有相互作用关系
%--------------------------------------------------------------------------------------------------------------------------------------------------
clc
clear
load('TOTAL_TOPOLOGY_STATE.mat')

global position_x  birth_time  divide_time  cell_age  A  B  finish_divide
%***********************************************************************************************************************************************
% 每一个特征对应大矩阵的列数
position_x = 1;
birth_time = 2;
divide_time = 3;
cell_age = 4;
A = 5;
B = 6;
finish_divide = 7;
%***********************************************************************************************************************************************
TOPOLOGY_WRITE = [];
for TOPOLOGY_I=1:1:size(TOTAL_TOPOLOGY_STATE,1)
    %***********************************************************************************************************************************************
    %  布尔网络的调控关系
    aAA = TOTAL_TOPOLOGY_STATE(TOPOLOGY_I,1);
    aBA = TOTAL_TOPOLOGY_STATE(TOPOLOGY_I,2);
    
    aAbeforeA = TOTAL_TOPOLOGY_STATE(TOPOLOGY_I,3);
    aBbeforeA = TOTAL_TOPOLOGY_STATE(TOPOLOGY_I,4);
    aAafterA = aAbeforeA;
    aBafterA = aBbeforeA;
    
    aAB = TOTAL_TOPOLOGY_STATE(TOPOLOGY_I,5);
    aBB = TOTAL_TOPOLOGY_STATE(TOPOLOGY_I,6);
    aAbeforeB = TOTAL_TOPOLOGY_STATE(TOPOLOGY_I,7);
    aBbeforeB = TOTAL_TOPOLOGY_STATE(TOPOLOGY_I,8);
    aAafterB = aAbeforeB;
    aBafterB = aBbeforeB;
    %***********************************************************************************************************************************************
    N = 6;  % 总代数N
    total_cell_number = 2^N-1;  % 总细胞数目
    characteristics_number = 7;  % 表征一个细胞的特征数目
    cell_lifetime = 20;  % 细胞从出生到分裂所需要的时间
    total_time = (N-1)*(cell_lifetime-1)+1;  % 程序运行的总时间
    Cell_Matrix = zeros (total_cell_number,characteristics_number,total_time);  % 用一个大的矩阵记录所有细胞
    %***********************************************************************************************************************************************
    RE = 1;
    Entropy = zeros(1,N-1);
    % 时间开始走
    for time = 1:1:total_time
        
        %  选定初始细胞生长的位置，设定初始细胞的状态
        if time == 1
            start_cell_position = total_cell_number+10;
            cell_index = 1;
            Cell_Matrix(cell_index,position_x,time) = start_cell_position;
            Cell_Matrix(cell_index,birth_time,time) = time;
            Cell_Matrix(cell_index,cell_age,time) = time;
            %  初始A,B的状态
            initial_A = 0;
            initial_B = 1;
            Cell_Matrix(cell_index,A,time) = initial_A;
            Cell_Matrix(cell_index,B,time) = initial_B;
        else
            Cell_Matrix(:,:,time) = Cell_Matrix(:,:,time-1);
            
            % 有细胞且细胞没有完成分裂，对应细胞的age加1
            age_add_cell = find(Cell_Matrix(:,position_x,time)~=0 & Cell_Matrix(:,finish_divide,time)~=1);
            Cell_Matrix(age_add_cell,cell_age,time) = Cell_Matrix(age_add_cell,cell_age,time-1)+1;
            
            % 布尔网络，从t到t+1的改变，A和B的重新赋值
            cell_occupancy = find(Cell_Matrix(:,position_x,time)~=0 & Cell_Matrix(:,finish_divide,time)~=1);
            cell_matrix_q = Cell_Matrix(:,:,time-1);
            cell_matrix = Cell_Matrix(:,:,time);
            for n_occupancy = 1:1:size(cell_occupancy,1)
                cell_n = cell_occupancy(n_occupancy);
                cell_p = cell_matrix(cell_n,position_x);
                cell_p_before = cell_p-1;
                cell_p_after = cell_p+1;
                cell_n_before = find(cell_matrix(:,position_x)==cell_p_before & cell_matrix(:,finish_divide)~=1);
                cell_n_after = find(cell_matrix(:,position_x)==cell_p_after & cell_matrix(:,finish_divide)~=1);
                
                if isempty(cell_n_before) & isempty(cell_n_after)
                    A_add = cell_matrix_q(cell_n,A)*aAA+cell_matrix_q(cell_n,B)*aBA;
                    B_add = cell_matrix_q(cell_n,A)*aAB+cell_matrix_q(cell_n,B)*aBB;
                    
                else if isempty(cell_n_before) & ~isempty(cell_n_after)
                        A_add = cell_matrix_q(cell_n,A)*aAA+cell_matrix_q(cell_n_after,A)*aAafterA+cell_matrix_q(cell_n,B)*aBA+cell_matrix_q(cell_n_after,B)*aBafterA;
                        B_add = cell_matrix_q(cell_n,A)*aAB+cell_matrix_q(cell_n_after,A)*aAafterB+cell_matrix_q(cell_n,B)*aBB+cell_matrix_q(cell_n_after,B)*aBafterB;
                        
                    else if ~isempty(cell_n_before) & isempty(cell_n_after)
                            A_add = cell_matrix_q(cell_n,A)*aAA+cell_matrix_q(cell_n_before,A)*aAbeforeA+cell_matrix_q(cell_n,B)*aBA+cell_matrix_q(cell_n_before,B)*aBbeforeA;
                            B_add = cell_matrix_q(cell_n,A)*aAB+cell_matrix_q(cell_n_before,A)*aAbeforeB+cell_matrix_q(cell_n,B)*aBB+cell_matrix_q(cell_n_before,B)*aBbeforeB;
                            
                        else
                            A_add = cell_matrix_q(cell_n,A)*aAA+cell_matrix_q(cell_n,B)*aBA+cell_matrix_q(cell_n_before,A)*aAbeforeA+cell_matrix_q(cell_n_before,B)*aBbeforeA+cell_matrix_q(cell_n_after,A)*aAafterA+cell_matrix_q(cell_n_after,B)*aBafterA;
                            B_add = cell_matrix_q(cell_n,A)*aAB+cell_matrix_q(cell_n,B)*aBB+cell_matrix_q(cell_n_before,A)*aAbeforeB+cell_matrix_q(cell_n_before,B)*aBbeforeB+cell_matrix_q(cell_n_after,A)*aAafterB+cell_matrix_q(cell_n_after,B)*aBafterB;
                            
                        end
                    end
                end
                
                if A_add > 0
                    cell_matrix(cell_n,A)=1;
                else
                    if A_add == 0
                        cell_matrix(cell_n,A)=cell_matrix_q(cell_n,A);
                    else
                        cell_matrix(cell_n,A)=0;
                    end
                end
                
                if B_add > 0
                    cell_matrix(cell_n,B)=1;
                else
                    if B_add == 0
                        cell_matrix(cell_n,B)=cell_matrix_q(cell_n,B);
                    else
                        cell_matrix(cell_n,B)=0;
                    end
                end
            end
            Cell_Matrix(:,:,time) = cell_matrix;
            
            % 判断是否分裂，如果分裂，分裂后的子细胞占据怎样的位置。
            cell_divide_number = find(Cell_Matrix(:,position_x,time)~=0 & Cell_Matrix(:,finish_divide,time)~=1 & Cell_Matrix(:,cell_age,time) >= cell_lifetime);
            Cell_Matrix(cell_divide_number,divide_time,time) = ones(size(cell_divide_number,1),1)*time;
            randindex = randperm(size(cell_divide_number,1));
            cell_divide_number_new = cell_divide_number(randindex,:);
            for n_d=1:1:size(cell_divide_number_new,1)
                cell_divide_index = cell_divide_number_new(n_d);
                new_cell_index_1 = 2*cell_divide_index;
                new_cell_index_2 = 2*cell_divide_index+1;
                cell_divide_position = Cell_Matrix(cell_divide_index,position_x,time);
                cell_divide_position_before = cell_divide_position-1;
                cell_divide_position_after = cell_divide_position+1;
                
                judge_cell_divide_position_before = find(Cell_Matrix(:,position_x,time)==cell_divide_position_before & Cell_Matrix(:,finish_divide,time)~=1);
                judge_cell_divide_position_after = find(Cell_Matrix(:,position_x,time)==cell_divide_position_after & Cell_Matrix(:,finish_divide,time)~=1);
                
                if isempty(judge_cell_divide_position_before) & isempty(judge_cell_divide_position_after) %要分裂的细胞前后都有空位
                    if randperm(2,1)==1 %新出生的细胞在前面的空位
                        Cell_Matrix(new_cell_index_1,position_x,time) = cell_divide_position_before;
                        Cell_Matrix(new_cell_index_1,birth_time,time) = time;
                        Cell_Matrix(new_cell_index_1,cell_age,time) = 1;
                        Cell_Matrix(new_cell_index_1,A,time) = Cell_Matrix(cell_divide_index,A,time);
                        Cell_Matrix(new_cell_index_1,B,time) = Cell_Matrix(cell_divide_index,B,time);
                        
                        Cell_Matrix(new_cell_index_2,position_x,time) = Cell_Matrix(cell_divide_index,position_x,time);
                        Cell_Matrix(new_cell_index_2,birth_time,time) = time;
                        Cell_Matrix(new_cell_index_2,cell_age,time) = 1;
                        Cell_Matrix(new_cell_index_2,A,time) = Cell_Matrix(cell_divide_index,A,time);
                        Cell_Matrix(new_cell_index_2,B,time) = Cell_Matrix(cell_divide_index,B,time);
                        
                        Cell_Matrix(cell_divide_index,finish_divide,time) = 1;
                    else
                        Cell_Matrix(new_cell_index_1,position_x,time) = Cell_Matrix(cell_divide_index,position_x,time);
                        Cell_Matrix(new_cell_index_1,birth_time,time) = time;
                        Cell_Matrix(new_cell_index_1,cell_age,time) = 1;
                        Cell_Matrix(new_cell_index_1,A,time) = Cell_Matrix(cell_divide_index,A,time);
                        Cell_Matrix(new_cell_index_1,B,time) = Cell_Matrix(cell_divide_index,B,time);
                        
                        Cell_Matrix(new_cell_index_2,position_x,time) = cell_divide_position_after;
                        Cell_Matrix(new_cell_index_2,birth_time,time) = time;
                        Cell_Matrix(new_cell_index_2,cell_age,time) = 1;
                        Cell_Matrix(new_cell_index_2,A,time) = Cell_Matrix(cell_divide_index,A,time);
                        Cell_Matrix(new_cell_index_2,B,time) = Cell_Matrix(cell_divide_index,B,time);
                        
                        Cell_Matrix(cell_divide_index,finish_divide,time) = 1;
                    end
                else if isempty(judge_cell_divide_position_before) & ~isempty(judge_cell_divide_position_after) %要分裂的细胞前面有空位
                        Cell_Matrix(new_cell_index_1,position_x,time) = cell_divide_position_before;
                        Cell_Matrix(new_cell_index_1,birth_time,time) = time;
                        Cell_Matrix(new_cell_index_1,cell_age,time) = 1;
                        Cell_Matrix(new_cell_index_1,A,time) = Cell_Matrix(cell_divide_index,A,time);
                        Cell_Matrix(new_cell_index_1,B,time) = Cell_Matrix(cell_divide_index,B,time);
                        
                        Cell_Matrix(new_cell_index_2,position_x,time) = Cell_Matrix(cell_divide_index,position_x,time);
                        Cell_Matrix(new_cell_index_2,birth_time,time) = time;
                        Cell_Matrix(new_cell_index_2,cell_age,time) = 1;
                        Cell_Matrix(new_cell_index_2,A,time) = Cell_Matrix(cell_divide_index,A,time);
                        Cell_Matrix(new_cell_index_2,B,time) = Cell_Matrix(cell_divide_index,B,time);
                        
                        Cell_Matrix(cell_divide_index,finish_divide,time) = 1;
                    else if ~isempty(judge_cell_divide_position_before) & isempty(judge_cell_divide_position_after) %要分裂的细胞后面有空位
                            Cell_Matrix(new_cell_index_1,position_x,time) = Cell_Matrix(cell_divide_index,position_x,time);
                            Cell_Matrix(new_cell_index_1,birth_time,time) = time;
                            Cell_Matrix(new_cell_index_1,cell_age,time) = 1;
                            Cell_Matrix(new_cell_index_1,A,time) = Cell_Matrix(cell_divide_index,A,time);
                            Cell_Matrix(new_cell_index_1,B,time) = Cell_Matrix(cell_divide_index,B,time);
                            
                            Cell_Matrix(new_cell_index_2,position_x,time) = cell_divide_position_after;
                            Cell_Matrix(new_cell_index_2,birth_time,time) = time;
                            Cell_Matrix(new_cell_index_2,cell_age,time) = 1;
                            Cell_Matrix(new_cell_index_2,A,time) = Cell_Matrix(cell_divide_index,A,time);
                            Cell_Matrix(new_cell_index_2,B,time) = Cell_Matrix(cell_divide_index,B,time);
                            
                            Cell_Matrix(cell_divide_index,finish_divide,time) = 1;
                        else  %要分裂的细胞前后都没有空位
                            if randperm(2,1)==1  %新出生的细胞在原来细胞的前面
                                move_forward_cell_number = find(Cell_Matrix(:,position_x,time)~=0 & Cell_Matrix(:,position_x,time)<cell_divide_position & Cell_Matrix(:,finish_divide,time)~=1);
                                Cell_Matrix(move_forward_cell_number,position_x,time) = Cell_Matrix(move_forward_cell_number,position_x,time)-1;
                                
                                Cell_Matrix(new_cell_index_1,position_x,time) = cell_divide_position_before;
                                Cell_Matrix(new_cell_index_1,birth_time,time) = time;
                                Cell_Matrix(new_cell_index_1,cell_age,time) = 1;
                                Cell_Matrix(new_cell_index_1,A,time) = Cell_Matrix(cell_divide_index,A,time);
                                Cell_Matrix(new_cell_index_1,B,time) = Cell_Matrix(cell_divide_index,B,time);
                                
                                Cell_Matrix(new_cell_index_2,position_x,time) = Cell_Matrix(cell_divide_index,position_x,time);
                                Cell_Matrix(new_cell_index_2,birth_time,time) = time;
                                Cell_Matrix(new_cell_index_2,cell_age,time) = 1;
                                Cell_Matrix(new_cell_index_2,A,time) = Cell_Matrix(cell_divide_index,A,time);
                                Cell_Matrix(new_cell_index_2,B,time) = Cell_Matrix(cell_divide_index,B,time);
                                
                                Cell_Matrix(cell_divide_index,finish_divide,time) = 1;
                            else  %新出生的细胞在原来细胞的后面
                                move_backward_cell_number = find(Cell_Matrix(:,position_x,time)~=0 & Cell_Matrix(:,position_x,time)>cell_divide_position & Cell_Matrix(:,finish_divide,time)~=1);
                                Cell_Matrix(move_backward_cell_number,position_x,time) = Cell_Matrix(move_backward_cell_number,position_x,time)+1;
                                
                                Cell_Matrix(new_cell_index_1,position_x,time) = Cell_Matrix(cell_divide_index,position_x,time);
                                Cell_Matrix(new_cell_index_1,birth_time,time) = time;
                                Cell_Matrix(new_cell_index_1,cell_age,time) = 1;
                                Cell_Matrix(new_cell_index_1,A,time) = Cell_Matrix(cell_divide_index,A,time);
                                Cell_Matrix(new_cell_index_1,B,time) = Cell_Matrix(cell_divide_index,B,time);
                                
                                Cell_Matrix(new_cell_index_2,position_x,time) = cell_divide_position_after;
                                Cell_Matrix(new_cell_index_2,birth_time,time) = time;
                                Cell_Matrix(new_cell_index_2,cell_age,time) = 1;
                                Cell_Matrix(new_cell_index_2,A,time) = Cell_Matrix(cell_divide_index,A,time);
                                Cell_Matrix(new_cell_index_2,B,time) = Cell_Matrix(cell_divide_index,B,time);
                                
                                Cell_Matrix(cell_divide_index,finish_divide,time) = 1;
                            end
                        end
                    end
                end
            end
        end
        
        % 计算细胞稳定状态对应的信息熵
        if time == cell_lifetime*RE-RE
            
            cell_entropy = find(Cell_Matrix(:,position_x,time)~=0 & Cell_Matrix(:,finish_divide,time)~=1);
            cell_A1B1 = find(Cell_Matrix(cell_entropy,A,time)==1 & Cell_Matrix(cell_entropy,B,time)==1);
            number_A1B1 = size(cell_A1B1,1);
            cell_A1B0 = find(Cell_Matrix(cell_entropy,A,time)==1 & Cell_Matrix(cell_entropy,B,time)==0);
            number_A1B0 = size(cell_A1B0,1);
            cell_A0B1 = find(Cell_Matrix(cell_entropy,A,time)==0 & Cell_Matrix(cell_entropy,B,time)==1);
            number_A0B1 = size(cell_A0B1,1);
            cell_A0B0 = find(Cell_Matrix(cell_entropy,A,time)==0 & Cell_Matrix(cell_entropy,B,time)==0);
            number_A0B0 = size(cell_A0B0,1);
            total_type_number = number_A1B1 + number_A1B0 + number_A0B1 + number_A0B0;
            P_matrix = [number_A1B1/total_type_number; number_A1B0/total_type_number; number_A0B1/total_type_number; number_A0B0/total_type_number];
            P_matrix(P_matrix==0) = [];
            Entropy_tr = 0;
            for num_en=1:1:size(P_matrix,1)
                Entropy_tr = Entropy_tr + P_matrix(num_en)*log2(1/P_matrix(num_en));
            end
            Entropy(1,RE)=Entropy_tr;
            RE = RE+1;
        end
        
    end
    
    MAX_E = max(Entropy(1,:));
    TOPOLOGY_WRITE(TOPOLOGY_I,:)=[TOPOLOGY_I,MAX_E aAA aBA aAbeforeA aBbeforeA aAafterA aBafterA aAB aBB aAbeforeB aBbeforeB aAafterB aBafterB]; 
    
end
save TOPOLOGY_WRITE.mat TOPOLOGY_WRITE
