# Supplementary material for: A mathematical framework for understanding the spontaneous emergence of complexity applicable to growing multicellular systems
Source: PLoS Comput Biol. 2024 Jun 5;20(6):e1011882. doi: 10.1371/journal.pcbi.1011882 (PMC11182560; doi:10.1371/journal.pcbi.1011882)
Supplement: S5 Appendix — (ZIP) [file pcbi.1011882.s005.zip › PositionalInformation_Code/Boolean_model/Two_gene_system/Topology_Screen/screen_topology_initial_A1_B0/draw_PI_motif_majorfigure.m]

load('module_percent.mat')
%%------------------------------------------------------------------------------------------------------------------------------------------------------------------------------
%figure(1)
subplot(1,3,1)
plot(module_percent(:,1),module_percent(:,8),'o','LineWidth',2,'color',[0.650980392156863,0.741176470588235,0.858823529411765],...
    'MarkerEdgeColor',[0.650980392156863,0.741176470588235,0.858823529411765],...
    'MarkerFaceColor',[0.650980392156863,0.741176470588235,0.858823529411765],'MarkerSize',14)
hold on
x6 = 0:0.1:3;
y6 = -0.4211*x6+0.9127;
plot(x6,y6,'LineWidth',4,'color',[0,0,0])
xlim([0,2.1])
ylim([0,1.1])
set(gca,'FontName','Arial','FontSize',14,'LineWidth',4);
% xlabel('Maximum Positional Information (bit)','FontName','Arial','FontSize',10);
% ylabel('Module Percent','FontName','Arial','FontSize',10);
title('Self Inhibition','FontName','Arial','FontSize',14);

%%------------------------------------------------------------------------------------------------------------------------------------------------------------------------------

subplot(1,3,2)
plot(module_percent(:,1),module_percent(:,9),'o','LineWidth',2,'color',[[0.286274509803922,0,0.415686274509804]],...
    'MarkerEdgeColor',[[0.286274509803922,0,0.415686274509804]],...
    'MarkerFaceColor',[[0.286274509803922,0,0.415686274509804]],'MarkerSize',14)
hold on
x7 = 0:0.1:3;
y7 = 0.6266*x7+0.4225;
plot(x7,y7,'LineWidth',4,'color',[0,0,0])
xlim([0,2.1])
ylim([0,2.1])
set(gca,'FontName','Arial','FontSize',14,'LineWidth',4);
% xlabel('Maximum Positional Information (bit)','FontName','Arial','FontSize',10);
% ylabel('Module Percent','FontName','Arial','FontSize',10);
title('Direct Lateral Inhibition','FontName','Arial','FontSize',14);

subplot(1,3,3)
plot(module_percent(:,1),module_percent(:,10),'o','LineWidth',2,'color',[0.478431372549020,0.00392156862745098,0.466666666666667],...
    'MarkerEdgeColor',[0.478431372549020,0.00392156862745098,0.466666666666667],...
    'MarkerFaceColor',[0.478431372549020,0.00392156862745098,0.466666666666667],'MarkerSize',14)
hold on
x8 = 0:0.1:3;
y8 = -0.4089*x8+0.7364;
plot(x8,y8,'LineWidth',4,'color',[0,0,0])
xlim([0,2.1])
ylim([0,0.8])
set(gca,'FontName','Arial','FontSize',14,'LineWidth',4);
% xlabel('Maximum Positional Information (bit)','FontName','Arial','FontSize',10);
% ylabel('Module Percent','FontName','Arial','FontSize',10);
title('Direct Lateral Activation','FontName','Arial','FontSize',14);
