# Supplementary material for: A mathematical framework for understanding the spontaneous emergence of complexity applicable to growing multicellular systems
Source: PLoS Comput Biol. 2024 Jun 5;20(6):e1011882. doi: 10.1371/journal.pcbi.1011882 (PMC11182560; doi:10.1371/journal.pcbi.1011882)
Supplement: S5 Appendix — (ZIP) [file pcbi.1011882.s005.zip › PositionalInformation_Code/Boolean_model/Two_gene_system/Topology_Screen/screen_topology_initial_A1_B0/topologynumber_Pi.m]

load('PI_Num.mat')

fontsize = 20;
linewidth = 1;

x = PI_Num(:,1);
y = PI_Num(:,2:5);

subplot(2,1,2)
%b = bar(x,y,0.8,'FaceColor','flat','LineStyle','none');
b = bar(y,0.8,'FaceColor','flat','LineStyle','none');
b(1).CData = [237/255 203/255 74/255];
b(2).CData = [105/255 160/255 57/255];
b(3).CData = [220/255 18/255 27/255];
b(4).CData = [12/255,164/255,222/255];    
%truncAxis('Y',[80,1000])
%breakyaxis([1100 5000]);
%xlim([-0.1,2.1])
ylim([0,75])
xlabel('Maximum Positional Information (bit)');
ylabel('the Number of Genetic Networks');
set(gca,'LineWidth',linewidth,'FontName','Arial','FontSize',fontsize);

subplot(2,1,1)
%b = bar(x,y,0.8,'FaceColor','flat','LineStyle','none');
b = bar(y,0.8,'FaceColor','flat','LineStyle','none');
b(1).CData = [237/255 203/255 74/255];
b(2).CData = [105/255 160/255 57/255];
b(3).CData = [220/255 18/255 27/255];
b(4).CData = [12/255,164/255,222/255];    
%truncAxis('Y',[80,1000])
%breakyaxis([1100 5000]);
%xlim([-0.1,2.1])
ylim([100,8000])
xlabel('Maximum Positional Information (bit)');
ylabel('the Number of Genetic Networks');
set(gca,'LineWidth',linewidth,'FontName','Arial','FontSize',fontsize);
