# Supplementary material for: A mathematical framework for understanding the spontaneous emergence of complexity applicable to growing multicellular systems
Source: PLoS Comput Biol. 2024 Jun 5;20(6):e1011882. doi: 10.1371/journal.pcbi.1011882 (PMC11182560; doi:10.1371/journal.pcbi.1011882)
Supplement: S5 Appendix — (ZIP) [file pcbi.1011882.s005.zip › PositionalInformation_Code/Boolean_model/Two_gene_system/Update_noise/draw_percent.m]

load('right_percent.mat')
plot(right_percent(1,:),right_percent(2,:),'-o','LineWidth',2,'color',[240/255,59/255,32/255],'MarkerEdgeColor',[240/255,59/255,32/255],'MarkerFaceColor',[240/255,59/255,32/255],'MarkerSize',10)
hold on
plot(right_percent(1,:),right_percent(3,:),'-o','LineWidth',2,'color',[253/255,141/255,60/255],'MarkerEdgeColor',[253/255,141/255,60/255],'MarkerFaceColor',[253/255,141/255,60/255],'MarkerSize',10)
plot(right_percent(1,:),right_percent(4,:),'-o','LineWidth',2,'color',[254/255,178/255,76/255],'MarkerEdgeColor',[254/255,178/255,76/255],'MarkerFaceColor',[254/255,178/255,76/255],'MarkerSize',10)
%xlim([0,20])
%ylim([0,1])
set(gca,'FontName','Arial','FontSize',16,'LineWidth',2);
xlabel('Noise','FontName','Arial','FontSize',18);
ylabel('Accuracy','FontName','Arial','FontSize',18);
legend('cell cycle length=5','cell cycle length=6','cell cycle length=7','FontName','Arial','FontSize',18,'Location','northeast');
title('Noise','FontName','Arial','FontSize',18);
