# Supplementary material for: A mathematical framework for understanding the spontaneous emergence of complexity applicable to growing multicellular systems
Source: PLoS Comput Biol. 2024 Jun 5;20(6):e1011882. doi: 10.1371/journal.pcbi.1011882 (PMC11182560; doi:10.1371/journal.pcbi.1011882)
Supplement: S5 Appendix — (ZIP) [file pcbi.1011882.s005.zip › PositionalInformation_Code/Boolean_model/Two_gene_system/Update_noise/wrong_percent.m]

%-----------------------载入数据+载入数据赋值------------------------------------------------------------------------------------------------------------------------------------
IT_NUMBER = 10000;
topology_index = 1;
i_noise = 20;
FileName =['I' num2str(IT_NUMBER) 'T' num2str(topology_index) 'Noise' num2str(i_noise) 'mill'];
load (FileName);
eval(['st_Matrix = I',num2str(IT_NUMBER),'T',num2str(topology_index),'Noise',num2str(i_noise),'mill;'])

%-----------------------初筛：删除矩阵中多余的0元素------------------------------------------------------------------------------------------------------------------------------------
Time_States_Iteration_Matrix = [];
for iteration_number = 1:1:size(st_Matrix,3)
    iteration_temple = st_Matrix(:,:,iteration_number);
    iteration_temple (:,all(iteration_temple == 0, 1)) = []; %全零列设为空，即可去掉
    Time_States_Iteration_Matrix(:,:,iteration_number) = iteration_temple;
end

%-----------------------细胞位置的重排：每一行细胞从第一列开始排布------------------------------------------------------------------------------------------------------------------------------------
Time_States_rearrangement = zeros(size(Time_States_Iteration_Matrix,1),size(Time_States_Iteration_Matrix,2),size(Time_States_Iteration_Matrix,3));
for iteration_number2 = 1:1:size(Time_States_Iteration_Matrix,3)
    iteration_sample = Time_States_Iteration_Matrix(:,:,iteration_number2);
    for i_time = 1:1:size(iteration_sample,1)
        column = find(iteration_sample(i_time,:)~=0);
        Time_States_rearrangement(i_time,1:size(column,2),iteration_number2) = iteration_sample(i_time,column);
    end
end
    
%------------------------------------------------------------------------------------------------------------------------------------------------------------------------------------
all_result = Time_States_rearrangement(end,1:8,:);
for i=1:1:size(all_result,3)
   wrong_state_caculate(i,:) = all_result(:,:,i); 
end
right_number = find(wrong_state_caculate(:,1)==6 & wrong_state_caculate(:,2)==3 & wrong_state_caculate(:,3)==4 & wrong_state_caculate(:,4)==1 ...
                  & wrong_state_caculate(:,5)==1 & wrong_state_caculate(:,6)==4 & wrong_state_caculate(:,7)==3 & wrong_state_caculate(:,8)==6);
right_percent = size(right_number,1)/size(wrong_state_caculate,1);
