# Supplementary material for: A mathematical framework for understanding the spontaneous emergence of complexity applicable to growing multicellular systems
Source: PLoS Comput Biol. 2024 Jun 5;20(6):e1011882. doi: 10.1371/journal.pcbi.1011882 (PMC11182560; doi:10.1371/journal.pcbi.1011882)
Supplement: S5 Appendix — (ZIP) [file pcbi.1011882.s005.zip › PositionalInformation_Code/Continues_model/Single_gene_system/AND-gate/phase_diagram.m]

figure(2)
clf
K_selfA_ac = 0.14981;
%k_selfA_ac = 0.2106;
k_selfA_ac = 0.16;
n_selfA_ac = 2;
K_AexA_in = 1.1816;
k_AexA_in = 0.7520;
n_AexA_in = 2;
d_A = 0.1695;

A = 0:0.01:2;
y1 = d_A*A;
plot(A,y1,'k','LineWidth',4)
hold on
set(gca,'FontName','Arial','FontSize',16,'LineWidth',2);

Aex = 0;
y2 = K_selfA_ac*A.^n_selfA_ac./(A.^n_selfA_ac+k_selfA_ac^n_selfA_ac)*K_AexA_in*k_AexA_in^n_AexA_in/(k_AexA_in^n_AexA_in+Aex^n_AexA_in);
plot(A,y2,'-.','LineWidth',4,'color',[247/255,144/255,61/255])

Aex = 0.6;
y2 = K_selfA_ac*A.^n_selfA_ac./(A.^n_selfA_ac+k_selfA_ac^n_selfA_ac)*K_AexA_in*k_AexA_in^n_AexA_in/(k_AexA_in^n_AexA_in+Aex^n_AexA_in);
plot(A,y2,'-.','LineWidth',4,'color',[89/255,169/255,90/255])

Aex = 1.2;
y2 = K_selfA_ac*A.^n_selfA_ac./(A.^n_selfA_ac+k_selfA_ac^n_selfA_ac)*K_AexA_in*k_AexA_in^n_AexA_in/(k_AexA_in^n_AexA_in+Aex^n_AexA_in);
plot(A,y2,'-.','LineWidth',4,'color',[77/255,133/255,189/255])

xlabel('A','FontName','Arial','FontSize',18);
xlim([0 2])
ylim([0 0.3])
