# Supplementary material for: A mathematical framework for understanding the spontaneous emergence of complexity applicable to growing multicellular systems
Source: PLoS Comput Biol. 2024 Jun 5;20(6):e1011882. doi: 10.1371/journal.pcbi.1011882 (PMC11182560; doi:10.1371/journal.pcbi.1011882)
Supplement: S5 Appendix — (ZIP) [file pcbi.1011882.s005.zip › PositionalInformation_Code/Continues_model/Single_gene_system/Noise/Generation3/draw_noise.m]

clc
clear
clf

load('constitutive_A.mat')
load('selfA_ac_add.mat')
load('selfA_ac_plus.mat')

item = 1000;
markersize = 8;
linewidth = 3;

constitutive_A(2,:) = constitutive_A(2,:)/item;
selfA_ac_add(2,:) = selfA_ac_add(2,:)/item;
selfA_ac_plus(2,:) = selfA_ac_plus(2,:)/item;

plot(constitutive_A(1,:),constitutive_A(2,:),'-o','Color',[247/255,144/255,61/255],'LineWidth',linewidth,...
     'MarkerFaceColor',[247/255,144/255,61/255],'MarkerEdgeColor',[247/255,144/255,61/255],'MarkerSize',markersize)
hold on
plot(selfA_ac_add(1,:),selfA_ac_add(2,:),'-d','Color',[89/255,169/255,90/255],'LineWidth',linewidth,...
     'MarkerFaceColor',[89/255,169/255,90/255],'MarkerEdgeColor',[89/255,169/255,90/255],'MarkerSize',markersize)

plot(selfA_ac_plus(1,:),selfA_ac_plus(2,:),'->','Color',[77/255,133/255,189/255],'LineWidth',linewidth,...
     'MarkerFaceColor',[77/255,133/255,189/255],'MarkerEdgeColor',[77/255,133/255,189/255],'MarkerSize',markersize)
 
legend('constitutive-A','selfA-ac-add','selfA-ac-plus','Location','southeast')

%xlim([0,2])
ylim([0,1.2])
xlabel('sigma','FontName','Arial','FontSize',20);
ylabel('Accuracy(%)');
set(gca,'FontName','Arial','FontSize',19,'LineWidth',linewidth);
