# Supplementary material for: A mathematical framework for understanding the spontaneous emergence of complexity applicable to growing multicellular systems
Source: PLoS Comput Biol. 2024 Jun 5;20(6):e1011882. doi: 10.1371/journal.pcbi.1011882 (PMC11182560; doi:10.1371/journal.pcbi.1011882)
Supplement: S5 Appendix — (ZIP) [file pcbi.1011882.s005.zip › PositionalInformation_Code/Continues_model/Single_gene_system/Noise/OR-gate/ConstitutiveA/cell_farm_noise.m]

%------------------------------------------------------------------------------------------------------------------------------------------------
% ************************************************************************************************************************************************
%                   细胞数目随着时间的增加而增加
%                   每一个细胞里包含一个基因的网络
%                      细胞之间有相互作用关系
%                           连续方程
%--------------------------------------------------------------------------------------------------------------------------------------------------
clc 
clear

load('A_STAND.mat')

global position_x  birth_time  divide_time  cell_age  A  B  finish_divide

%***********************************************************************************************************************************************
% 每一个特征对应大矩阵的列数
position_x = 1;
birth_time = 2;
divide_time = 3;
cell_age = 4;
A = 5;
B = 6;
finish_divide = 7;

%***********************************************************************************************************************************************
% 调控关系参数
para.K_selfA_ac = 0.0001;
para.K_AexA_in = 3.406;
para.k_AexA_in = 0.1587;
para.n_AexA_in = 2;
para.d_A = 3.4036;

tspan = [0 100];
delta_t = 0.01;

% noise
mu = 0;
sigma_span = 0:0.002:0.1;
noise_accuracy = zeros(2,size(sigma_span,2));
noise_accuracy(1,:) = sigma_span;

%***********************************************************************************************************************************************
for noise_i = 1:1:size(noise_accuracy,2)
    
    sigma = noise_accuracy(1,noise_i);
    
    % 初始条件
    initial_A_max = 1;
    
    accurate_number = 0;
    item_number = 1000;
    
    for I = 1 : 1 : item_number
        
        N = 4;  % 总代数N
        total_cell_number = 2^N-1;  % 总细胞数目
        characteristics_number = 7;  % 表征一个细胞的特征数目
        cell_lifetime = 3;  % 细胞从出生到分裂所需要的时间
        total_time = (N-1)*(cell_lifetime-1);  % 程序运行的总时间，到N-1代最后一个
        Cell_Matrix = zeros (total_cell_number,characteristics_number,total_time);  % 用一个大的矩阵记录所有细胞
        
        % 时间开始走
        for time = 1:1:total_time
            
            %  选定初始细胞生长的位置，设定初始细胞的状态
            if time == 1
                
                start_cell_position = total_cell_number+10;
                cell_index = 1;
                Cell_Matrix(cell_index,position_x,time) = start_cell_position;
                Cell_Matrix(cell_index,birth_time,time) = time;
                Cell_Matrix(cell_index,cell_age,time) = time;
                
                %  初始A的状态
                initial_A = initial_A_max;
                Cell_Matrix(cell_index,A,time) = initial_A;
                
            else
                
                Cell_Matrix(:,:,time) = Cell_Matrix(:,:,time-1);
                
                % 有细胞且细胞没有完成分裂，对应细胞的age加1
                age_add_cell = find(Cell_Matrix(:,position_x,time)~=0 & Cell_Matrix(:,finish_divide,time)~=1);
                Cell_Matrix(age_add_cell,cell_age,time) = Cell_Matrix(age_add_cell,cell_age,time-1)+1;
                
                % 基因连续调控网络，从t到t+1的改变（每一步时间都有噪声），A和B的重新赋值
                cell_occupancy = find(Cell_Matrix(:,position_x,time)~=0 & Cell_Matrix(:,finish_divide,time)~=1);
                cell_number_tem = size(cell_occupancy,1);
                y_number = cell_number_tem;
                min_positionx = min(Cell_Matrix(cell_occupancy,position_x,time));
                max_positionx = max(Cell_Matrix(cell_occupancy,position_x,time));
                
                % 读入初始值
                y_i = 1;
                y_initial = zeros(1,y_number);
                for i_x = min_positionx:1:max_positionx
                    h_tem = find(Cell_Matrix(cell_occupancy,position_x,time)==i_x);
                    y_initial(y_i) = Cell_Matrix(cell_occupancy(h_tem),A,time);
                    y_i = y_i+1;
                end
                
                % 求解时间段tspan内的SED方程
                ty_final = special_SED_func(para,y_number,y_initial,tspan,delta_t,mu,sigma);
                %eval(['T',num2str(time),'y_Matrix = ty_final;'])
                %eval(['save ','T',num2str(time),'y_Matrix.mat ','T',num2str(time),'y_Matrix'])
                y_final = ty_final(:,2:end);
                
                y_i = 1;
                for i_x = min_positionx:1:max_positionx
                    h_tem = find(Cell_Matrix(cell_occupancy,position_x,time)==i_x);
                    Cell_Matrix(cell_occupancy(h_tem),A,time) = y_final(end,y_i);
                    y_i = y_i+1;
                end
                
                % 判断是否分裂，如果分裂，分裂后的子细胞占据怎样的位置。
                cell_divide_number = find(Cell_Matrix(:,position_x,time)~=0 & Cell_Matrix(:,finish_divide,time)~=1 & Cell_Matrix(:,cell_age,time) >= cell_lifetime);
                Cell_Matrix(cell_divide_number,divide_time,time) = ones(size(cell_divide_number,1),1)*time;
                randindex = randperm(size(cell_divide_number,1));
                cell_divide_number_new = cell_divide_number(randindex,:);
                for n_d=1:1:size(cell_divide_number_new,1)
                    cell_divide_index = cell_divide_number_new(n_d);
                    new_cell_index_1 = 2*cell_divide_index;
                    new_cell_index_2 = 2*cell_divide_index+1;
                    cell_divide_position = Cell_Matrix(cell_divide_index,position_x,time);
                    cell_divide_position_before = cell_divide_position-1;
                    cell_divide_position_after = cell_divide_position+1;
                    
                    judge_cell_divide_position_before = find(Cell_Matrix(:,position_x,time)==cell_divide_position_before & Cell_Matrix(:,finish_divide,time)~=1);
                    judge_cell_divide_position_after = find(Cell_Matrix(:,position_x,time)==cell_divide_position_after & Cell_Matrix(:,finish_divide,time)~=1);
                    
                    if isempty(judge_cell_divide_position_before) & isempty(judge_cell_divide_position_after) %要分裂的细胞前后都有空位
                        if randperm(2,1)==1 %新出生的细胞在前面的空位
                            Cell_Matrix(new_cell_index_1,position_x,time) = cell_divide_position_before;
                            Cell_Matrix(new_cell_index_1,birth_time,time) = time;
                            Cell_Matrix(new_cell_index_1,cell_age,time) = 1;
                            Cell_Matrix(new_cell_index_1,A,time) = Cell_Matrix(cell_divide_index,A,time);
                            Cell_Matrix(new_cell_index_1,B,time) = Cell_Matrix(cell_divide_index,B,time);
                            
                            Cell_Matrix(new_cell_index_2,position_x,time) = Cell_Matrix(cell_divide_index,position_x,time);
                            Cell_Matrix(new_cell_index_2,birth_time,time) = time;
                            Cell_Matrix(new_cell_index_2,cell_age,time) = 1;
                            Cell_Matrix(new_cell_index_2,A,time) = Cell_Matrix(cell_divide_index,A,time);
                            Cell_Matrix(new_cell_index_2,B,time) = Cell_Matrix(cell_divide_index,B,time);
                            
                            Cell_Matrix(cell_divide_index,finish_divide,time) = 1;
                        else
                            Cell_Matrix(new_cell_index_1,position_x,time) = Cell_Matrix(cell_divide_index,position_x,time);
                            Cell_Matrix(new_cell_index_1,birth_time,time) = time;
                            Cell_Matrix(new_cell_index_1,cell_age,time) = 1;
                            Cell_Matrix(new_cell_index_1,A,time) = Cell_Matrix(cell_divide_index,A,time);
                            Cell_Matrix(new_cell_index_1,B,time) = Cell_Matrix(cell_divide_index,B,time);
                            
                            Cell_Matrix(new_cell_index_2,position_x,time) = cell_divide_position_after;
                            Cell_Matrix(new_cell_index_2,birth_time,time) = time;
                            Cell_Matrix(new_cell_index_2,cell_age,time) = 1;
                            Cell_Matrix(new_cell_index_2,A,time) = Cell_Matrix(cell_divide_index,A,time);
                            Cell_Matrix(new_cell_index_2,B,time) = Cell_Matrix(cell_divide_index,B,time);
                            
                            Cell_Matrix(cell_divide_index,finish_divide,time) = 1;
                        end
                    else if isempty(judge_cell_divide_position_before) & ~isempty(judge_cell_divide_position_after) %要分裂的细胞前面有空位
                            Cell_Matrix(new_cell_index_1,position_x,time) = cell_divide_position_before;
                            Cell_Matrix(new_cell_index_1,birth_time,time) = time;
                            Cell_Matrix(new_cell_index_1,cell_age,time) = 1;
                            Cell_Matrix(new_cell_index_1,A,time) = Cell_Matrix(cell_divide_index,A,time);
                            Cell_Matrix(new_cell_index_1,B,time) = Cell_Matrix(cell_divide_index,B,time);
                            
                            Cell_Matrix(new_cell_index_2,position_x,time) = Cell_Matrix(cell_divide_index,position_x,time);
                            Cell_Matrix(new_cell_index_2,birth_time,time) = time;
                            Cell_Matrix(new_cell_index_2,cell_age,time) = 1;
                            Cell_Matrix(new_cell_index_2,A,time) = Cell_Matrix(cell_divide_index,A,time);
                            Cell_Matrix(new_cell_index_2,B,time) = Cell_Matrix(cell_divide_index,B,time);
                            
                            Cell_Matrix(cell_divide_index,finish_divide,time) = 1;
                        else if ~isempty(judge_cell_divide_position_before) & isempty(judge_cell_divide_position_after) %要分裂的细胞后面有空位
                                Cell_Matrix(new_cell_index_1,position_x,time) = Cell_Matrix(cell_divide_index,position_x,time);
                                Cell_Matrix(new_cell_index_1,birth_time,time) = time;
                                Cell_Matrix(new_cell_index_1,cell_age,time) = 1;
                                Cell_Matrix(new_cell_index_1,A,time) = Cell_Matrix(cell_divide_index,A,time);
                                Cell_Matrix(new_cell_index_1,B,time) = Cell_Matrix(cell_divide_index,B,time);
                                
                                Cell_Matrix(new_cell_index_2,position_x,time) = cell_divide_position_after;
                                Cell_Matrix(new_cell_index_2,birth_time,time) = time;
                                Cell_Matrix(new_cell_index_2,cell_age,time) = 1;
                                Cell_Matrix(new_cell_index_2,A,time) = Cell_Matrix(cell_divide_index,A,time);
                                Cell_Matrix(new_cell_index_2,B,time) = Cell_Matrix(cell_divide_index,B,time);
                                
                                Cell_Matrix(cell_divide_index,finish_divide,time) = 1;
                            else  %要分裂的细胞前后都没有空位
                                if randperm(2,1)==1  %新出生的细胞在原来细胞的前面
                                    move_forward_cell_number = find(Cell_Matrix(:,position_x,time)~=0 & Cell_Matrix(:,position_x,time)<cell_divide_position & Cell_Matrix(:,finish_divide,time)~=1);
                                    Cell_Matrix(move_forward_cell_number,position_x,time) = Cell_Matrix(move_forward_cell_number,position_x,time)-1;
                                    
                                    Cell_Matrix(new_cell_index_1,position_x,time) = cell_divide_position_before;
                                    Cell_Matrix(new_cell_index_1,birth_time,time) = time;
                                    Cell_Matrix(new_cell_index_1,cell_age,time) = 1;
                                    Cell_Matrix(new_cell_index_1,A,time) = Cell_Matrix(cell_divide_index,A,time);
                                    Cell_Matrix(new_cell_index_1,B,time) = Cell_Matrix(cell_divide_index,B,time);
                                    
                                    Cell_Matrix(new_cell_index_2,position_x,time) = Cell_Matrix(cell_divide_index,position_x,time);
                                    Cell_Matrix(new_cell_index_2,birth_time,time) = time;
                                    Cell_Matrix(new_cell_index_2,cell_age,time) = 1;
                                    Cell_Matrix(new_cell_index_2,A,time) = Cell_Matrix(cell_divide_index,A,time);
                                    Cell_Matrix(new_cell_index_2,B,time) = Cell_Matrix(cell_divide_index,B,time);
                                    
                                    Cell_Matrix(cell_divide_index,finish_divide,time) = 1;
                                else  %新出生的细胞在原来细胞的后面
                                    move_backward_cell_number = find(Cell_Matrix(:,position_x,time)~=0 & Cell_Matrix(:,position_x,time)>cell_divide_position & Cell_Matrix(:,finish_divide,time)~=1);
                                    Cell_Matrix(move_backward_cell_number,position_x,time) = Cell_Matrix(move_backward_cell_number,position_x,time)+1;
                                    
                                    Cell_Matrix(new_cell_index_1,position_x,time) = Cell_Matrix(cell_divide_index,position_x,time);
                                    Cell_Matrix(new_cell_index_1,birth_time,time) = time;
                                    Cell_Matrix(new_cell_index_1,cell_age,time) = 1;
                                    Cell_Matrix(new_cell_index_1,A,time) = Cell_Matrix(cell_divide_index,A,time);
                                    Cell_Matrix(new_cell_index_1,B,time) = Cell_Matrix(cell_divide_index,B,time);
                                    
                                    Cell_Matrix(new_cell_index_2,position_x,time) = cell_divide_position_after;
                                    Cell_Matrix(new_cell_index_2,birth_time,time) = time;
                                    Cell_Matrix(new_cell_index_2,cell_age,time) = 1;
                                    Cell_Matrix(new_cell_index_2,A,time) = Cell_Matrix(cell_divide_index,A,time);
                                    Cell_Matrix(new_cell_index_2,B,time) = Cell_Matrix(cell_divide_index,B,time);
                                    
                                    Cell_Matrix(cell_divide_index,finish_divide,time) = 1;
                                end
                            end
                        end
                    end
                end
                
                
            end
            
        end
        
        % 对最后时刻细胞内基因表达水平进行判断
        states_of_end = Cell_Matrix(:,:,total_time); %时间跑到最后
        cells_of_end = find(states_of_end(:,position_x)~=0 & states_of_end(:,finish_divide)~=1); %最后时间活着的细胞对应的列数
        cell_number_of_end = size(cells_of_end,1);
        
        min_positionx_of_end = min(states_of_end(cells_of_end,position_x));
        max_positionx_of_end = max(states_of_end(cells_of_end,position_x));
        
        position_i = 1;
        cells_position_state_of_end = zeros(1,cell_number_of_end);
        for i_p = min_positionx_of_end:1:max_positionx_of_end
            h = find(states_of_end(cells_of_end,position_x)==i_p);
            cells_position_state_of_end(1,position_i) = states_of_end(cells_of_end(h),A);
            position_i = position_i+1;
        end
        
        under_zero_number = length(find(cells_position_state_of_end < 0));
        
        judge_A = cells_position_state_of_end(1,:);
        max_judge_A = max(judge_A);
        min_judge_A = min(judge_A);
        change_distance_A = (max_judge_A-min_judge_A)/2;
        change_judge_A = judge_A - change_distance_A;
        judge_A_result = zeros(1,size(change_judge_A,2)-1);
        for i_A = 1:1:size(change_judge_A,2)-1
            
            if change_judge_A(i_A)*change_judge_A(i_A+1)>0
                judge_A_result(i_A) = 1;
            else
                if change_judge_A(i_A)*change_judge_A(i_A+1)<0
                    judge_A_result(i_A) = 0;
                end
            end
            
        end
        
        if judge_A_result == A_STAND & under_zero_number==0
            accurate_number = accurate_number+1;
        end
        
    end
    
    
    noise_accuracy(2,noise_i) = accurate_number;
    
end

save noise_accuracy.mat noise_accuracy
