# Supplementary material for: A mathematical framework for understanding the spontaneous emergence of complexity applicable to growing multicellular systems
Source: PLoS Comput Biol. 2024 Jun 5;20(6):e1011882. doi: 10.1371/journal.pcbi.1011882 (PMC11182560; doi:10.1371/journal.pcbi.1011882)
Supplement: S5 Appendix — (ZIP) [file pcbi.1011882.s005.zip › PositionalInformation_Code/Continues_model/Single_gene_system/Noise/OR-gate/ConstitutiveA/dAdt_func.m]

function dAdt = dAdt_func(para,YA0,AexA)

 dAdt = para.K_selfA_ac...
        +para.K_AexA_in*para.k_AexA_in^para.n_AexA_in/(para.k_AexA_in^para.n_AexA_in+AexA^para.n_AexA_in)...
        -para.d_A*YA0;

end
