# Supplementary material for: A mathematical framework for understanding the spontaneous emergence of complexity applicable to growing multicellular systems
Source: PLoS Comput Biol. 2024 Jun 5;20(6):e1011882. doi: 10.1371/journal.pcbi.1011882 (PMC11182560; doi:10.1371/journal.pcbi.1011882)
Supplement: S5 Appendix — (ZIP) [file pcbi.1011882.s005.zip › PositionalInformation_Code/Continues_model/Single_gene_system/Noise/OR-gate/SelfactiveA/odefc_structure.m]

function dydt = odefc_structure(t,y,para,y_number)

dydt = zeros(y_number,1);

for i = 1:1:y_number
    
    if i == 1
        if y_number==1
            neighbor_in_A = 0;
        else
            neighbor_in_A = y(i+1);
        end
    else
        if i == y_number
            neighbor_in_A = y(i-1);
        else
            neighbor_in_A = y(i-1)+y(i+1);
        end
    end
    
    dydt(i) = para.K_selfA_ac*y(i)^para.n_selfA_ac/(y(i)^para.n_selfA_ac+para.k_selfA_ac^para.n_selfA_ac)...
        +para.K_AexA_in*para.k_AexA_in^para.n_AexA_in/(para.k_AexA_in^para.n_AexA_in+neighbor_in_A^para.n_AexA_in)...
        -para.d_A*y(i);
    
    
end


end
