# Supplementary material for: A mathematical framework for understanding the spontaneous emergence of complexity applicable to growing multicellular systems
Source: PLoS Comput Biol. 2024 Jun 5;20(6):e1011882. doi: 10.1371/journal.pcbi.1011882 (PMC11182560; doi:10.1371/journal.pcbi.1011882)
Supplement: S5 Appendix — (ZIP) [file pcbi.1011882.s005.zip › PositionalInformation_Code/Continues_model/Single_gene_system/OR-gate/ConstitutiveA/Aex_A_phase_diagram.m]

clf
K_selfA_ac = 0.035;
%K_selfA_ac = 0.05;
K_AexA_in = 3.406;
%K_AexA_in = 3.6;
k_AexA_in = 0.1587;
%k_AexA_in = 0.6;
n_AexA_in = 2;
%n_AexA_in = 8;
d_A = 3.4036;


for i=0:0.01:2
    Aex = i;
    f = @(x) K_selfA_ac+K_AexA_in*k_AexA_in^n_AexA_in/(k_AexA_in^n_AexA_in+Aex^n_AexA_in)-d_A.*x;
    x0=0:0.5:2;
    x=x0; 
    for ii=1:length(x0)
        x(ii)=fzero(f,x0(ii));
    end
    l = size(x,2);
    leb_x = ones(1,l)*Aex;
    plot(leb_x,x,'ok','MarkerFaceColor','k','MarkerEdgeColor','k','MarkerSize',8)
    hold on
    
end

xlim([0,2])
ylim([-0.2,1.2])
xlabel('Aex','FontName','Arial','FontSize',18);
ylabel('A');
set(gca,'FontName','Arial','FontSize',16,'LineWidth',3);
