# Supplementary material for: A mathematical framework for understanding the spontaneous emergence of complexity applicable to growing multicellular systems
Source: PLoS Comput Biol. 2024 Jun 5;20(6):e1011882. doi: 10.1371/journal.pcbi.1011882 (PMC11182560; doi:10.1371/journal.pcbi.1011882)
Supplement: S5 Appendix — (ZIP) [file pcbi.1011882.s005.zip › PositionalInformation_Code/Continues_model/Single_gene_system/OR-gate/SelfactiveA/cell_farm_1D.m]

%------------------------------------------------------------------------------------------------------------------------------------------------
% ************************************************************************************************************************************************
%                   细胞数目随着时间的增加而增加
%                   每一个细胞里包含一个基因的网络
%                      细胞之间有相互作用关系
%                           连续方程
%--------------------------------------------------------------------------------------------------------------------------------------------------
clc
clear
%clf
global position_x  birth_time  divide_time  cell_age  A  B  finish_divide

N = 5;  % 总代数N
total_cell_number = 2^N-1;  % 总细胞数目
characteristics_number = 7;  % 表征一个细胞的特征数目 
cell_lifetime = 11;  % 细胞从出生到分裂所需要的时间
total_time = (N-1)*(cell_lifetime-1);  % 程序运行的总时间
Cell_Matrix = zeros (total_cell_number,characteristics_number,total_time);  % 用一个大的矩阵记录所有细胞

%***********************************************************************************************************************************************
% 每一个特征对应大矩阵的列数
position_x = 1;
birth_time = 2;
divide_time = 3;
cell_age = 4;
A = 5;
B = 6;
finish_divide = 7;
%***********************************************************************************************************************************************
% 调控关系参数
para.K_selfA_ac = 0.1;
para.k_selfA_ac = 1.8;
para.n_selfA_ac = 2;
para.K_AexA_in = 6.564;
para.k_AexA_in = 0.0517;
para.n_AexA_in = 2;
para.d_A = 6.5867;

tspan = [0 10];
initial_A_max = 2;
%***********************************************************************************************************************************************
Entropy = zeros(total_time,2);
hold off

% 时间开始走
for time = 1:1:total_time
    
    %  选定初始细胞生长的位置，设定初始细胞的状态
    if time == 1
        
        start_cell_position = total_cell_number+10;
        cell_index = 1;
        Cell_Matrix(cell_index,position_x,time) = start_cell_position;
        Cell_Matrix(cell_index,birth_time,time) = time;
        Cell_Matrix(cell_index,cell_age,time) = time;
        
        %  初始A的状态
        initial_A = initial_A_max;
        Cell_Matrix(cell_index,A,time) = initial_A; 
         
    else
        
        Cell_Matrix(:,:,time) = Cell_Matrix(:,:,time-1);
        
        % 有细胞且细胞没有完成分裂，对应细胞的age加1
        age_add_cell = find(Cell_Matrix(:,position_x,time)~=0 & Cell_Matrix(:,finish_divide,time)~=1);
        Cell_Matrix(age_add_cell,cell_age,time) = Cell_Matrix(age_add_cell,cell_age,time-1)+1;
        
        % 基因连续调控网络，从t到t+1的改变（在子函数里都跑到稳态），A的重新赋值
        cell_occupancy = find(Cell_Matrix(:,position_x,time)~=0 & Cell_Matrix(:,finish_divide,time)~=1);    
        cell_number_tem = size(cell_occupancy,1);
        y_number = cell_number_tem;
        min_positionx = min(Cell_Matrix(cell_occupancy,position_x,time));
        max_positionx = max(Cell_Matrix(cell_occupancy,position_x,time));

        y_i = 1;
        y_initial = zeros(1,y_number);
        for i_x = min_positionx:1:max_positionx
            h_tem = find(Cell_Matrix(cell_occupancy,position_x,time)==i_x);
            y_initial(y_i) = Cell_Matrix(cell_occupancy(h_tem),A,time);
            y_i = y_i+1;
        end

        [t,y] = ode45(@(t,y) odefc_structure(t,y,para,y_number), tspan, y_initial);

        y_i = 1;
        for i_x = min_positionx:1:max_positionx
            h_tem = find(Cell_Matrix(cell_occupancy,position_x,time)==i_x);
            Cell_Matrix(cell_occupancy(h_tem),A,time) = y(end,y_i);
            y_i = y_i+1;
        end

        % 判断是否分裂，如果分裂，分裂后的子细胞占据怎样的位置。
        cell_divide_number = find(Cell_Matrix(:,position_x,time)~=0 & Cell_Matrix(:,finish_divide,time)~=1 & Cell_Matrix(:,cell_age,time) >= cell_lifetime);
        Cell_Matrix(cell_divide_number,divide_time,time) = ones(size(cell_divide_number,1),1)*time;
        randindex = randperm(size(cell_divide_number,1));
        cell_divide_number_new = cell_divide_number(randindex,:);
        for n_d=1:1:size(cell_divide_number_new,1)
            cell_divide_index = cell_divide_number_new(n_d);
            new_cell_index_1 = 2*cell_divide_index;
            new_cell_index_2 = 2*cell_divide_index+1;
            cell_divide_position = Cell_Matrix(cell_divide_index,position_x,time);
            cell_divide_position_before = cell_divide_position-1;
            cell_divide_position_after = cell_divide_position+1;
            
            judge_cell_divide_position_before = find(Cell_Matrix(:,position_x,time)==cell_divide_position_before & Cell_Matrix(:,finish_divide,time)~=1);
            judge_cell_divide_position_after = find(Cell_Matrix(:,position_x,time)==cell_divide_position_after & Cell_Matrix(:,finish_divide,time)~=1);
            
            if isempty(judge_cell_divide_position_before) & isempty(judge_cell_divide_position_after) %要分裂的细胞前后都有空位
               if randperm(2,1)==1 %新出生的细胞在前面的空位
                  Cell_Matrix(new_cell_index_1,position_x,time) = cell_divide_position_before;
                  Cell_Matrix(new_cell_index_1,birth_time,time) = time;
                  Cell_Matrix(new_cell_index_1,cell_age,time) = 1;
                  Cell_Matrix(new_cell_index_1,A,time) = Cell_Matrix(cell_divide_index,A,time);
                  Cell_Matrix(new_cell_index_1,B,time) = Cell_Matrix(cell_divide_index,B,time);
                   
                  Cell_Matrix(new_cell_index_2,position_x,time) = Cell_Matrix(cell_divide_index,position_x,time);
                  Cell_Matrix(new_cell_index_2,birth_time,time) = time;
                  Cell_Matrix(new_cell_index_2,cell_age,time) = 1;
                  Cell_Matrix(new_cell_index_2,A,time) = Cell_Matrix(cell_divide_index,A,time);
                  Cell_Matrix(new_cell_index_2,B,time) = Cell_Matrix(cell_divide_index,B,time);
                  
                  Cell_Matrix(cell_divide_index,finish_divide,time) = 1;
               else
                  Cell_Matrix(new_cell_index_1,position_x,time) = Cell_Matrix(cell_divide_index,position_x,time);
                  Cell_Matrix(new_cell_index_1,birth_time,time) = time;
                  Cell_Matrix(new_cell_index_1,cell_age,time) = 1;
                  Cell_Matrix(new_cell_index_1,A,time) = Cell_Matrix(cell_divide_index,A,time);
                  Cell_Matrix(new_cell_index_1,B,time) = Cell_Matrix(cell_divide_index,B,time);
                   
                  Cell_Matrix(new_cell_index_2,position_x,time) = cell_divide_position_after;
                  Cell_Matrix(new_cell_index_2,birth_time,time) = time;
                  Cell_Matrix(new_cell_index_2,cell_age,time) = 1;
                  Cell_Matrix(new_cell_index_2,A,time) = Cell_Matrix(cell_divide_index,A,time);
                  Cell_Matrix(new_cell_index_2,B,time) = Cell_Matrix(cell_divide_index,B,time); 
                  
                  Cell_Matrix(cell_divide_index,finish_divide,time) = 1;
               end              
            else if isempty(judge_cell_divide_position_before) & ~isempty(judge_cell_divide_position_after) %要分裂的细胞前面有空位
                    Cell_Matrix(new_cell_index_1,position_x,time) = cell_divide_position_before;
                    Cell_Matrix(new_cell_index_1,birth_time,time) = time;
                    Cell_Matrix(new_cell_index_1,cell_age,time) = 1;
                    Cell_Matrix(new_cell_index_1,A,time) = Cell_Matrix(cell_divide_index,A,time);
                    Cell_Matrix(new_cell_index_1,B,time) = Cell_Matrix(cell_divide_index,B,time);
                    
                    Cell_Matrix(new_cell_index_2,position_x,time) = Cell_Matrix(cell_divide_index,position_x,time);
                    Cell_Matrix(new_cell_index_2,birth_time,time) = time;
                    Cell_Matrix(new_cell_index_2,cell_age,time) = 1;
                    Cell_Matrix(new_cell_index_2,A,time) = Cell_Matrix(cell_divide_index,A,time);
                    Cell_Matrix(new_cell_index_2,B,time) = Cell_Matrix(cell_divide_index,B,time);
                    
                    Cell_Matrix(cell_divide_index,finish_divide,time) = 1;
                else if ~isempty(judge_cell_divide_position_before) & isempty(judge_cell_divide_position_after) %要分裂的细胞后面有空位
                        Cell_Matrix(new_cell_index_1,position_x,time) = Cell_Matrix(cell_divide_index,position_x,time);
                        Cell_Matrix(new_cell_index_1,birth_time,time) = time;
                        Cell_Matrix(new_cell_index_1,cell_age,time) = 1;
                        Cell_Matrix(new_cell_index_1,A,time) = Cell_Matrix(cell_divide_index,A,time);
                        Cell_Matrix(new_cell_index_1,B,time) = Cell_Matrix(cell_divide_index,B,time);
                        
                        Cell_Matrix(new_cell_index_2,position_x,time) = cell_divide_position_after;
                        Cell_Matrix(new_cell_index_2,birth_time,time) = time;
                        Cell_Matrix(new_cell_index_2,cell_age,time) = 1;
                        Cell_Matrix(new_cell_index_2,A,time) = Cell_Matrix(cell_divide_index,A,time);
                        Cell_Matrix(new_cell_index_2,B,time) = Cell_Matrix(cell_divide_index,B,time);
                        
                        Cell_Matrix(cell_divide_index,finish_divide,time) = 1;
                    else  %要分裂的细胞前后都没有空位
                        if randperm(2,1)==1  %新出生的细胞在原来细胞的前面
                            move_forward_cell_number = find(Cell_Matrix(:,position_x,time)~=0 & Cell_Matrix(:,position_x,time)<cell_divide_position & Cell_Matrix(:,finish_divide,time)~=1);
                            Cell_Matrix(move_forward_cell_number,position_x,time) = Cell_Matrix(move_forward_cell_number,position_x,time)-1;
                            
                            Cell_Matrix(new_cell_index_1,position_x,time) = cell_divide_position_before;
                            Cell_Matrix(new_cell_index_1,birth_time,time) = time;
                            Cell_Matrix(new_cell_index_1,cell_age,time) = 1;
                            Cell_Matrix(new_cell_index_1,A,time) = Cell_Matrix(cell_divide_index,A,time);
                            Cell_Matrix(new_cell_index_1,B,time) = Cell_Matrix(cell_divide_index,B,time);
                            
                            Cell_Matrix(new_cell_index_2,position_x,time) = Cell_Matrix(cell_divide_index,position_x,time);
                            Cell_Matrix(new_cell_index_2,birth_time,time) = time;
                            Cell_Matrix(new_cell_index_2,cell_age,time) = 1;
                            Cell_Matrix(new_cell_index_2,A,time) = Cell_Matrix(cell_divide_index,A,time);
                            Cell_Matrix(new_cell_index_2,B,time) = Cell_Matrix(cell_divide_index,B,time);
                            
                            Cell_Matrix(cell_divide_index,finish_divide,time) = 1;
                        else  %新出生的细胞在原来细胞的后面
                            move_backward_cell_number = find(Cell_Matrix(:,position_x,time)~=0 & Cell_Matrix(:,position_x,time)>cell_divide_position & Cell_Matrix(:,finish_divide,time)~=1);
                            Cell_Matrix(move_backward_cell_number,position_x,time) = Cell_Matrix(move_backward_cell_number,position_x,time)+1;
                            
                            Cell_Matrix(new_cell_index_1,position_x,time) = Cell_Matrix(cell_divide_index,position_x,time);
                            Cell_Matrix(new_cell_index_1,birth_time,time) = time;
                            Cell_Matrix(new_cell_index_1,cell_age,time) = 1;
                            Cell_Matrix(new_cell_index_1,A,time) = Cell_Matrix(cell_divide_index,A,time);
                            Cell_Matrix(new_cell_index_1,B,time) = Cell_Matrix(cell_divide_index,B,time);
                            
                            Cell_Matrix(new_cell_index_2,position_x,time) = cell_divide_position_after;
                            Cell_Matrix(new_cell_index_2,birth_time,time) = time;
                            Cell_Matrix(new_cell_index_2,cell_age,time) = 1;
                            Cell_Matrix(new_cell_index_2,A,time) = Cell_Matrix(cell_divide_index,A,time);
                            Cell_Matrix(new_cell_index_2,B,time) = Cell_Matrix(cell_divide_index,B,time);
                            
                            Cell_Matrix(cell_divide_index,finish_divide,time) = 1;
                        end
                    end
                end
            end        
        end   
        
        
    end
    
end

% 跑第二遍并画图
figure(1)
cell_color = find(Cell_Matrix(:,position_x,total_time)~=0 & Cell_Matrix(:,finish_divide,total_time)~=1);
color_A_max = max(max(Cell_Matrix(:,A,cell_lifetime-1:end)))
%load('colorData.mat')
%color_map_A = Reds9;
%COLOR_SET_A = size(color_map_A,1);
COLOR_SET_A = 50;
color_map_A = cool(COLOR_SET_A);
w = 0.3;
h = 1;
        
for time = 1:1:total_time
    % 画出细胞的位置，标出细胞的状态
    cell_draw = find(Cell_Matrix(:,position_x,time)~=0 & Cell_Matrix(:,finish_divide,time)~=1);
    for cell_d = 1:1:size(cell_draw,1)
        cell_d_index = cell_draw(cell_d);
        cell_d_p = Cell_Matrix(cell_d_index,position_x,time);
        cell_d_A = Cell_Matrix(cell_d_index,A,time);
        if cell_d_A < color_A_max
            color_A = color_map_A(floor(cell_d_A/color_A_max*COLOR_SET_A)+1,:);
        else
            color_A = color_map_A(COLOR_SET_A,:);
        end
        rectangle('Position',[cell_d_p-w-w*0.1,time,w,h],'edgecolor','w','facecolor',color_A)
        hold on
        set(gca,'YDir','reverse')
        
    end
    P_min = min(Cell_Matrix(cell_draw,position_x,time));
    P_max = max(Cell_Matrix(cell_draw,position_x,time));
    %text(P_min-4,time,num2str([time]','time:%d'),'FontSize',22)
    %text(P_max+1,time,'A','FontSize',22)
    hold off
end
set(gca,'Visible','off');
set(gcf,'color','w');
ylim([0 total_time+2])
