# Supplementary material for: A mathematical framework for understanding the spontaneous emergence of complexity applicable to growing multicellular systems
Source: PLoS Comput Biol. 2024 Jun 5;20(6):e1011882. doi: 10.1371/journal.pcbi.1011882 (PMC11182560; doi:10.1371/journal.pcbi.1011882)
Supplement: S5 Appendix — (ZIP) [file pcbi.1011882.s005.zip › PositionalInformation_Code/Continues_model/Two_gene_system/Noise/T1/plus_add/special_SED_func.m]

function ty_final = special_SED_func(para,y_number,y_initial,tspan,delta_t,mu,sigma)

time_duration = tspan(1):delta_t:tspan(end);
time_duration = time_duration';
Y_matrix = zeros(size(time_duration,1),size(y_initial,2));
Y_matrix(1,:) = y_initial;

for i_time = 2:1:size(Y_matrix,1)
    
    for i_y = 1:1:y_number
        
        if i_y == 1
            if y_number == 1
                AexA = 0;
                AexB = 0;
                BexB = 0;
            else
                AexA = Y_matrix(i_time-1,i_y+1);
                AexB = Y_matrix(i_time-1,i_y+1);
                BexB = Y_matrix(i_time-1,i_y+y_number+1);
            end
        else
            if i_y == y_number
                AexA = Y_matrix(i_time-1,i_y-1);
                AexB = Y_matrix(i_time-1,i_y-1);
                BexB = Y_matrix(i_time-1,i_y+y_number-1);
            else
                AexA = Y_matrix(i_time-1,i_y-1)+Y_matrix(i_time-1,i_y+1);
                AexB = Y_matrix(i_time-1,i_y-1)+Y_matrix(i_time-1,i_y+1);
                BexB = Y_matrix(i_time-1,i_y+y_number-1)+Y_matrix(i_time-1,i_y+y_number+1);
            end
        end
        
        YA0 = Y_matrix(i_time-1,i_y);
        KA = dAdt_func(para,YA0,AexA);
        YAend = YA0 + KA*delta_t + normrnd(mu,sigma)*delta_t^0.5;
        if YAend < 0
            YAend = 0;
        end
        
        YB0 = Y_matrix(i_time-1,i_y+y_number);
        KB = dBdt_func(para,YB0,AexB,BexB);
        YBend = YB0 + KB*delta_t + normrnd(mu,sigma)*delta_t^0.5;
        if YBend < 0
            YBend = 0;
        end
        
        Y_matrix(i_time,i_y) = YAend;
        Y_matrix(i_time,i_y+y_number) = YBend;
        
    end
    
end

ty_final = [time_duration Y_matrix];

end
