# Supplementary material for: A mathematical framework for understanding the spontaneous emergence of complexity applicable to growing multicellular systems
Source: PLoS Comput Biol. 2024 Jun 5;20(6):e1011882. doi: 10.1371/journal.pcbi.1011882 (PMC11182560; doi:10.1371/journal.pcbi.1011882)
Supplement: S5 Appendix — (ZIP) [file pcbi.1011882.s005.zip › PositionalInformation_Code/Continues_model/Two_gene_system/Noise/T6/dBdt_func.m]

function dBdt = dBdt_func(para,YB0,AexB,BexB)

  dBdt = para.K_selfB_ac*YB0^para.n_selfB_ac/(YB0^para.n_selfB_ac+para.k_selfB_ac^para.n_selfB_ac)...
            +para.K_AexB_ac*AexB^para.n_AexB_ac/(AexB^para.n_AexB_ac+para.k_AexB_ac^para.n_AexB_ac)...
            +para.K_BexB_in*para.k_BexB_in^para.n_BexB_in/(para.k_BexB_in^para.n_BexB_in+BexB^para.n_BexB_in)...
            -para.d_B*YB0;

end
