# Supplementary material for: A mathematical framework for understanding the spontaneous emergence of complexity applicable to growing multicellular systems
Source: PLoS Comput Biol. 2024 Jun 5;20(6):e1011882. doi: 10.1371/journal.pcbi.1011882 (PMC11182560; doi:10.1371/journal.pcbi.1011882)
Supplement: S5 Appendix — (ZIP) [file pcbi.1011882.s005.zip › PositionalInformation_Code/Continues_model/Two_gene_system/T1/AB_plus_plus/cell_farm_1D_parasa.m]

%------------------------------------------------------------------------------------------------------------------------------------------------
% ************************************************************************************************************************************************
%                   细胞数目随着时间的增加而增加
%                 每一个细胞里包含一个两节点的网络
%                      细胞之间有相互作用关系
%                           连续方程
%--------------------------------------------------------------------------------------------------------------------------------------------------
clc 
clear

load('A_STAND.mat')
load('B_STAND.mat')
global position_x  birth_time  divide_time  cell_age  A  B  finish_divide

N = 5;  % 总代数N
total_cell_number = 2^N-1;  % 总细胞数目
characteristics_number = 7;  % 表征一个细胞的特征数目 
cell_lifetime = 3;  % 细胞从出生到分裂所需要的时间
%total_time = (N-1)*(cell_lifetime-1)+1;  % 程序运行的总时间
total_time = (N-1)*(cell_lifetime-1);  % 程序运行的总时间，到N-1代最后一个
Cell_Matrix = zeros (total_cell_number,characteristics_number,total_time);  % 用一个大的矩阵记录所有细胞

%***********************************************************************************************************************************************
% 每一个特征对应大矩阵的列数
position_x = 1;
birth_time = 2;
divide_time = 3;
cell_age = 4;
A = 5;
B = 6;
finish_divide = 7;
%***********************************************************************************************************************************************
% parameter_write = [];
% parameter_write_number = 1;

% 调控关系参数
para.K_selfA_ac = 0.1440;
para.k_selfA_ac = 0.09;
para.n_selfA_ac = 2;   %n值特殊性
para.K_AexA_in = 0.7717;
para.k_AexA_in = 0.3088;
para.n_AexA_in = 2;  %n值特殊性
para.d_A = 0.1103;

para.K_AexB_ac = 0.1972;
para.k_AexB_ac = 0.7081;
para.n_AexB_ac = 2;   %n值特殊性
para.K_BexB_in = 2.1790;
para.k_BexB_in = 0.1156;
para.n_BexB_in = 2;  %n值特殊性
%para.d_B = 0.2862;

percent_rate = [0.01,0.02,0.03,0.04,0.05,0.06,0.07,0.08,0.09,0.1,0.2,0.3,0.4,0.5,0.6,0.7,0.8,0.9,1,1.1,1.2,1.3,1.4,1.5,1.6,1.7,1.8,1.9,2,2.1,2.2,2.3,2.4,2.5,2.6,2.7,2.8,2.9,3];
percent_rate = percent_rate';

p_stand = 0.2862;
parameter__other_value = p_stand.*percent_rate;
parameter__other_value = [percent_rate parameter__other_value];
parameter_set = size(parameter__other_value,1);

for parameter_i = 1:1:parameter_set

    para.d_B = parameter__other_value(parameter_i,2);

    initial_A_max = 1;
    initial_B_max = 1;
    
    tspan = [0 1000];
    %***********************************************************************************************************************************************
    
    % 时间开始走
    for time = 1:1:total_time
        
        %  选定初始细胞生长的位置，设定初始细胞的状态
        if time == 1
            
            start_cell_position = total_cell_number+10;
            cell_index = 1;
            Cell_Matrix(cell_index,position_x,time) = start_cell_position;
            Cell_Matrix(cell_index,birth_time,time) = time;
            Cell_Matrix(cell_index,cell_age,time) = time;
            
            %  初始A,B的状态
            initial_A = initial_A_max;
            initial_B = 0;
            Cell_Matrix(cell_index,A,time) = initial_A;
            Cell_Matrix(cell_index,B,time) = initial_B;
            
        else
            
            Cell_Matrix(:,:,time) = Cell_Matrix(:,:,time-1);
            
            % 有细胞且细胞没有完成分裂，对应细胞的age加1
            age_add_cell = find(Cell_Matrix(:,position_x,time)~=0 & Cell_Matrix(:,finish_divide,time)~=1);
            Cell_Matrix(age_add_cell,cell_age,time) = Cell_Matrix(age_add_cell,cell_age,time-1)+1;
            
            % 基因连续调控网络，从t到t+1的改变（在子函数里都跑到稳态），A和B的重新赋值
            cell_occupancy = find(Cell_Matrix(:,position_x,time)~=0 & Cell_Matrix(:,finish_divide,time)~=1);
            cell_number_tem = size(cell_occupancy,1);
            y_number = cell_number_tem;
            min_positionx = min(Cell_Matrix(cell_occupancy,position_x,time));
            max_positionx = max(Cell_Matrix(cell_occupancy,position_x,time));
            
            y_i = 1;
            y_initial = zeros(1,y_number*2);
            for i_x = min_positionx:1:max_positionx
                h_tem = find(Cell_Matrix(cell_occupancy,position_x,time)==i_x);
                y_initial(y_i) = Cell_Matrix(cell_occupancy(h_tem),A,time);
                y_initial(y_i+y_number) = Cell_Matrix(cell_occupancy(h_tem),B,time);
                y_i = y_i+1;
            end
            
            [t,y] = ode45(@(t,y) odefc_structure(t,y,para,y_number), tspan, y_initial);
            
            y_i = 1;
            for i_x = min_positionx:1:max_positionx
                h_tem = find(Cell_Matrix(cell_occupancy,position_x,time)==i_x);
                Cell_Matrix(cell_occupancy(h_tem),A,time) = y(end,y_i);
                Cell_Matrix(cell_occupancy(h_tem),B,time) = y(end,y_i+y_number);
                y_i = y_i+1;
            end
            
            % 判断是否分裂，如果分裂，分裂后的子细胞占据怎样的位置。
            cell_divide_number = find(Cell_Matrix(:,position_x,time)~=0 & Cell_Matrix(:,finish_divide,time)~=1 & Cell_Matrix(:,cell_age,time) >= cell_lifetime);
            Cell_Matrix(cell_divide_number,divide_time,time) = ones(size(cell_divide_number,1),1)*time;
            randindex = randperm(size(cell_divide_number,1));
            cell_divide_number_new = cell_divide_number(randindex,:);
            for n_d=1:1:size(cell_divide_number_new,1)
                cell_divide_index = cell_divide_number_new(n_d);
                new_cell_index_1 = 2*cell_divide_index;
                new_cell_index_2 = 2*cell_divide_index+1;
                cell_divide_position = Cell_Matrix(cell_divide_index,position_x,time);
                cell_divide_position_before = cell_divide_position-1;
                cell_divide_position_after = cell_divide_position+1;
                
                judge_cell_divide_position_before = find(Cell_Matrix(:,position_x,time)==cell_divide_position_before & Cell_Matrix(:,finish_divide,time)~=1);
                judge_cell_divide_position_after = find(Cell_Matrix(:,position_x,time)==cell_divide_position_after & Cell_Matrix(:,finish_divide,time)~=1);
                
                if isempty(judge_cell_divide_position_before) & isempty(judge_cell_divide_position_after) %要分裂的细胞前后都有空位
                    if randperm(2,1)==1 %新出生的细胞在前面的空位
                        Cell_Matrix(new_cell_index_1,position_x,time) = cell_divide_position_before;
                        Cell_Matrix(new_cell_index_1,birth_time,time) = time;
                        Cell_Matrix(new_cell_index_1,cell_age,time) = 1;
                        Cell_Matrix(new_cell_index_1,A,time) = Cell_Matrix(cell_divide_index,A,time);
                        Cell_Matrix(new_cell_index_1,B,time) = Cell_Matrix(cell_divide_index,B,time);
                        
                        Cell_Matrix(new_cell_index_2,position_x,time) = Cell_Matrix(cell_divide_index,position_x,time);
                        Cell_Matrix(new_cell_index_2,birth_time,time) = time;
                        Cell_Matrix(new_cell_index_2,cell_age,time) = 1;
                        Cell_Matrix(new_cell_index_2,A,time) = Cell_Matrix(cell_divide_index,A,time);
                        Cell_Matrix(new_cell_index_2,B,time) = Cell_Matrix(cell_divide_index,B,time);
                        
                        Cell_Matrix(cell_divide_index,finish_divide,time) = 1;
                    else
                        Cell_Matrix(new_cell_index_1,position_x,time) = Cell_Matrix(cell_divide_index,position_x,time);
                        Cell_Matrix(new_cell_index_1,birth_time,time) = time;
                        Cell_Matrix(new_cell_index_1,cell_age,time) = 1;
                        Cell_Matrix(new_cell_index_1,A,time) = Cell_Matrix(cell_divide_index,A,time);
                        Cell_Matrix(new_cell_index_1,B,time) = Cell_Matrix(cell_divide_index,B,time);
                        
                        Cell_Matrix(new_cell_index_2,position_x,time) = cell_divide_position_after;
                        Cell_Matrix(new_cell_index_2,birth_time,time) = time;
                        Cell_Matrix(new_cell_index_2,cell_age,time) = 1;
                        Cell_Matrix(new_cell_index_2,A,time) = Cell_Matrix(cell_divide_index,A,time);
                        Cell_Matrix(new_cell_index_2,B,time) = Cell_Matrix(cell_divide_index,B,time);
                        
                        Cell_Matrix(cell_divide_index,finish_divide,time) = 1;
                    end
                else if isempty(judge_cell_divide_position_before) & ~isempty(judge_cell_divide_position_after) %要分裂的细胞前面有空位
                        Cell_Matrix(new_cell_index_1,position_x,time) = cell_divide_position_before;
                        Cell_Matrix(new_cell_index_1,birth_time,time) = time;
                        Cell_Matrix(new_cell_index_1,cell_age,time) = 1;
                        Cell_Matrix(new_cell_index_1,A,time) = Cell_Matrix(cell_divide_index,A,time);
                        Cell_Matrix(new_cell_index_1,B,time) = Cell_Matrix(cell_divide_index,B,time);
                        
                        Cell_Matrix(new_cell_index_2,position_x,time) = Cell_Matrix(cell_divide_index,position_x,time);
                        Cell_Matrix(new_cell_index_2,birth_time,time) = time;
                        Cell_Matrix(new_cell_index_2,cell_age,time) = 1;
                        Cell_Matrix(new_cell_index_2,A,time) = Cell_Matrix(cell_divide_index,A,time);
                        Cell_Matrix(new_cell_index_2,B,time) = Cell_Matrix(cell_divide_index,B,time);
                        
                        Cell_Matrix(cell_divide_index,finish_divide,time) = 1;
                    else if ~isempty(judge_cell_divide_position_before) & isempty(judge_cell_divide_position_after) %要分裂的细胞后面有空位
                            Cell_Matrix(new_cell_index_1,position_x,time) = Cell_Matrix(cell_divide_index,position_x,time);
                            Cell_Matrix(new_cell_index_1,birth_time,time) = time;
                            Cell_Matrix(new_cell_index_1,cell_age,time) = 1;
                            Cell_Matrix(new_cell_index_1,A,time) = Cell_Matrix(cell_divide_index,A,time);
                            Cell_Matrix(new_cell_index_1,B,time) = Cell_Matrix(cell_divide_index,B,time);
                            
                            Cell_Matrix(new_cell_index_2,position_x,time) = cell_divide_position_after;
                            Cell_Matrix(new_cell_index_2,birth_time,time) = time;
                            Cell_Matrix(new_cell_index_2,cell_age,time) = 1;
                            Cell_Matrix(new_cell_index_2,A,time) = Cell_Matrix(cell_divide_index,A,time);
                            Cell_Matrix(new_cell_index_2,B,time) = Cell_Matrix(cell_divide_index,B,time);
                            
                            Cell_Matrix(cell_divide_index,finish_divide,time) = 1;
                        else  %要分裂的细胞前后都没有空位
                            if randperm(2,1)==1  %新出生的细胞在原来细胞的前面
                                move_forward_cell_number = find(Cell_Matrix(:,position_x,time)~=0 & Cell_Matrix(:,position_x,time)<cell_divide_position & Cell_Matrix(:,finish_divide,time)~=1);
                                Cell_Matrix(move_forward_cell_number,position_x,time) = Cell_Matrix(move_forward_cell_number,position_x,time)-1;
                                
                                Cell_Matrix(new_cell_index_1,position_x,time) = cell_divide_position_before;
                                Cell_Matrix(new_cell_index_1,birth_time,time) = time;
                                Cell_Matrix(new_cell_index_1,cell_age,time) = 1;
                                Cell_Matrix(new_cell_index_1,A,time) = Cell_Matrix(cell_divide_index,A,time);
                                Cell_Matrix(new_cell_index_1,B,time) = Cell_Matrix(cell_divide_index,B,time);
                                
                                Cell_Matrix(new_cell_index_2,position_x,time) = Cell_Matrix(cell_divide_index,position_x,time);
                                Cell_Matrix(new_cell_index_2,birth_time,time) = time;
                                Cell_Matrix(new_cell_index_2,cell_age,time) = 1;
                                Cell_Matrix(new_cell_index_2,A,time) = Cell_Matrix(cell_divide_index,A,time);
                                Cell_Matrix(new_cell_index_2,B,time) = Cell_Matrix(cell_divide_index,B,time);
                                
                                Cell_Matrix(cell_divide_index,finish_divide,time) = 1;
                            else  %新出生的细胞在原来细胞的后面
                                move_backward_cell_number = find(Cell_Matrix(:,position_x,time)~=0 & Cell_Matrix(:,position_x,time)>cell_divide_position & Cell_Matrix(:,finish_divide,time)~=1);
                                Cell_Matrix(move_backward_cell_number,position_x,time) = Cell_Matrix(move_backward_cell_number,position_x,time)+1;
                                
                                Cell_Matrix(new_cell_index_1,position_x,time) = Cell_Matrix(cell_divide_index,position_x,time);
                                Cell_Matrix(new_cell_index_1,birth_time,time) = time;
                                Cell_Matrix(new_cell_index_1,cell_age,time) = 1;
                                Cell_Matrix(new_cell_index_1,A,time) = Cell_Matrix(cell_divide_index,A,time);
                                Cell_Matrix(new_cell_index_1,B,time) = Cell_Matrix(cell_divide_index,B,time);
                                
                                Cell_Matrix(new_cell_index_2,position_x,time) = cell_divide_position_after;
                                Cell_Matrix(new_cell_index_2,birth_time,time) = time;
                                Cell_Matrix(new_cell_index_2,cell_age,time) = 1;
                                Cell_Matrix(new_cell_index_2,A,time) = Cell_Matrix(cell_divide_index,A,time);
                                Cell_Matrix(new_cell_index_2,B,time) = Cell_Matrix(cell_divide_index,B,time);
                                
                                Cell_Matrix(cell_divide_index,finish_divide,time) = 1;
                            end
                        end
                    end
                end
            end
        end
        
    end
    
    % 对最后时刻细胞内基因表达水平进行判断
    states_of_end = Cell_Matrix(:,:,total_time); %时间跑到最后
    cells_of_end = find(states_of_end(:,position_x)~=0 & states_of_end(:,finish_divide)~=1); %最后时间活着的细胞对应的列数
    cell_number_of_end = size(cells_of_end,1);
    
    min_positionx_of_end = min(states_of_end(cells_of_end,position_x));
    max_positionx_of_end = max(states_of_end(cells_of_end,position_x));
    
    position_i = 1;
    cells_position_state_of_end = zeros(2,cell_number_of_end);
    for i_p = min_positionx_of_end:1:max_positionx_of_end
        h = find(states_of_end(cells_of_end,position_x)==i_p);
        cells_position_state_of_end(1,position_i) = states_of_end(cells_of_end(h),A);
        cells_position_state_of_end(2,position_i) = states_of_end(cells_of_end(h),B);
        position_i = position_i+1;
    end

    judge_A = cells_position_state_of_end(1,:);
    max_judge_A = max(judge_A);
    min_judge_A = min(judge_A);
    change_distance_A = (max_judge_A-min_judge_A)/2;
    change_judge_A = judge_A - change_distance_A;
    judge_A_result = zeros(1,size(change_judge_A,2)-1);
    for i_A = 1:1:size(change_judge_A,2)-1
    
        if change_judge_A(i_A)*change_judge_A(i_A+1)>0
            judge_A_result(i_A) = 1;
        else
            if change_judge_A(i_A)*change_judge_A(i_A+1)<0
            judge_A_result(i_A) = 0;
            end
        end
        
    end
    
    judge_B = cells_position_state_of_end(2,:);
    max_judge_B = max(judge_B);
    min_judge_B = min(judge_B);
    change_distance_B = (max_judge_B-min_judge_B)/2;
    change_judge_B = judge_B - change_distance_B;
    judge_B_result = zeros(1,size(change_judge_B,2)-1);
    for i_B = 1:1:size(change_judge_B,2)-1
    
        if change_judge_B(i_B)*change_judge_B(i_B+1)>0
            judge_B_result(i_B) = 1;
        else
            if change_judge_B(i_B)*change_judge_B(i_B+1)<0
            judge_B_result(i_B) = 0;
            end
        end
        
    end
    
    if judge_A_result == A_STAND & judge_B_result == B_STAND
        parameter__other_value(parameter_i,3) = 1;
%         parameter_write(parameter_write_number,:) = [para.K_selfA_ac,para.k_selfA_ac,para.n_selfA_ac,...
%                                                      para.K_AexA_in,para.k_AexA_in,para.n_AexA_in,para.d_A,...
%                                                      para.K_selfB_ac,para.k_selfB_ac,para.n_selfB_ac,...
%                                                      para.K_AexB_ac,para.k_AexB_ac,para.n_AexB_ac,...
%                                                      para.K_BexB_in,para.k_BexB_in,para.n_BexB_in,para.d_B];
        %eval(['P',num2str(parameter_write_number),'value = para;'])
        %eval(['save ','P',num2str(parameter_write_number),'value.mat ','P',num2str(parameter_write_number),'value'])
%         parameter_write_number = parameter_write_number+1;
    end

end
save parameter__other_value.mat parameter__other_value
