# Supplementary material for: A mathematical framework for understanding the spontaneous emergence of complexity applicable to growing multicellular systems
Source: PLoS Comput Biol. 2024 Jun 5;20(6):e1011882. doi: 10.1371/journal.pcbi.1011882 (PMC11182560; doi:10.1371/journal.pcbi.1011882)
Supplement: S5 Appendix — (ZIP) [file pcbi.1011882.s005.zip › PositionalInformation_Code/Continues_model/Two_gene_system/T6/selfB_add_add_add.m]

clf
K_selfB_ac = 0.0525;
k_selfB_ac = 3.3228;
n_selfB_ac = 2;
K_AexB_ac = 0.1;
k_AexB_ac = 0.7081;
n_AexB_ac = 2;
K_BexB_in = 0.2166;
k_BexB_in = 0.1156;
n_BexB_in = 2;
d_B = 0.2862;

line_width = 3;

B = 0:0.01:5;
y1 = K_selfB_ac*B.^n_selfB_ac./(B.^n_selfB_ac+k_selfB_ac^n_selfB_ac);
plot(B,y1,'k','LineWidth',4)
hold on

Aex = 0;
Bex = 0;
y2 = d_B*B-K_AexB_ac*Aex^n_AexB_ac/(Aex^n_AexB_ac+k_AexB_ac^n_AexB_ac)-K_BexB_in*k_BexB_in^n_BexB_in/(k_BexB_in^n_BexB_in+Bex^n_BexB_in);
plot(B,y2,'-k','LineWidth',line_width)
Aex = 0.6;
Bex = 0;
y2 = d_B*B-K_AexB_ac*Aex^n_AexB_ac/(Aex^n_AexB_ac+k_AexB_ac^n_AexB_ac)-K_BexB_in*k_BexB_in^n_BexB_in/(k_BexB_in^n_BexB_in+Bex^n_BexB_in);
plot(B,y2,'--','LineWidth',line_width,'Color',[0.5 0.83 1])
Aex = 1.6;
Bex = 0;
y2 = d_B*B-K_AexB_ac*Aex^n_AexB_ac/(Aex^n_AexB_ac+k_AexB_ac^n_AexB_ac)-K_BexB_in*k_BexB_in^n_BexB_in/(k_BexB_in^n_BexB_in+Bex^n_BexB_in);
plot(B,y2,'--','LineWidth',line_width,'Color',[0.1 0.4 1])

Aex = 0;
Bex = 0.2;
y2 = d_B*B-K_AexB_ac*Aex^n_AexB_ac/(Aex^n_AexB_ac+k_AexB_ac^n_AexB_ac)-K_BexB_in*k_BexB_in^n_BexB_in/(k_BexB_in^n_BexB_in+Bex^n_BexB_in);
plot(B,y2,'--','LineWidth',line_width,'Color',[0.4549 0.7686 0.4627])
Aex = 0;
Bex = 0.6;
y2 = d_B*B-K_AexB_ac*Aex^n_AexB_ac/(Aex^n_AexB_ac+k_AexB_ac^n_AexB_ac)-K_BexB_in*k_BexB_in^n_BexB_in/(k_BexB_in^n_BexB_in+Bex^n_BexB_in);
plot(B,y2,'--','LineWidth',line_width,'Color',[0 0.4275 0.1725])

Aex = 0.05;
Bex = 0.05;
y2 = d_B*B-K_AexB_ac*Aex^n_AexB_ac/(Aex^n_AexB_ac+k_AexB_ac^n_AexB_ac)-K_BexB_in*k_BexB_in^n_BexB_in/(k_BexB_in^n_BexB_in+Bex^n_BexB_in);
plot(B,y2,'-.','LineWidth',line_width,'Color',[0.9843 0.4157 0.2902])
Aex = 0.1;
Bex = 0.1;
y2 = d_B*B-K_AexB_ac*Aex^n_AexB_ac/(Aex^n_AexB_ac+k_AexB_ac^n_AexB_ac)-K_BexB_in*k_BexB_in^n_BexB_in/(k_BexB_in^n_BexB_in+Bex^n_BexB_in);
plot(B,y2,'-.','LineWidth',line_width,'Color',[0.6471 0.0588 0.0824])


xlabel('B','FontName','Arial','FontSize',18);
set(gca,'FontName','Arial','FontSize',16,'LineWidth',2);
xlim([0 5])
ylim([0 0.04])
